# Supplementary material for: Effective Harmonic Potentials: Insights into the Internal Cooperativity and Sequence-Specificity of Protein Dynamics
Source: PLoS Comput Biol. 2013 Aug 29;9(8):e1003209. doi: 10.1371/journal.pcbi.1003209 (PMC3757084; doi:10.1371/journal.pcbi.1003209)
Supplement: Dataset S1 — Spring constants of the , , , (plain text). (BZ2) [file pcbi.1003209.s001.bz2]

Archive with 5 entries (4 files):
- Dataset_S1
- Dataset_S1/SuppTable2_dENM.txt
- Dataset_S1/SuppTable3_sENM10.txt
- Dataset_S1/SuppTable4_sENM13.txt
- Dataset_S1/SuppTable5_sdENM.txt
