# Supplementary material for: Effective Harmonic Potentials: Insights into the Internal Cooperativity and Sequence-Specificity of Protein Dynamics
Source: PLoS Comput Biol. 2013 Aug 29;9(8):e1003209. doi: 10.1371/journal.pcbi.1003209 (PMC3757084; doi:10.1371/journal.pcbi.1003209)
Supplement: Dataset S1 — Spring constants of the , , , (plain text). (BZ2) [file pcbi.1003209.s001.bz2 › Dataset_S1/SuppTable5_sdENM.txt]

# Spring constants for the sdENM
# The first two columns correspond to the amino acid types of the two residues (one letter code)
# The third and fourth columns correspond to the lower and upper boundaries of the distance interval (in Ang.)
# The fifth column corresponds to the value of the spring constant in that distance interval
# The two last columns corresponds to the bootstrap estimate of the 90% confidence interval on kappa(s,d)
# Bonded interactions are described with a larger value of the spring constant (kappa = 43.52)
A A   [  0.0 ,  4.0 [     kappa(s,d)=  2.469    [  0.401 , 15.165 ]
A A   [  4.0 ,  4.5 [     kappa(s,d)=  3.282    [  1.333 ,  7.095 ]
A A   [  4.5 ,  5.0 [     kappa(s,d)=  4.118    [  2.024 ,  6.352 ]
A A   [  5.0 ,  5.5 [     kappa(s,d)=  5.658    [  4.217 ,  7.528 ]
A A   [  5.5 ,  6.0 [     kappa(s,d)=  1.786    [  1.089 ,  2.366 ]
A A   [  6.0 ,  6.5 [     kappa(s,d)=  1.155    [  0.754 ,  1.605 ]
A A   [  6.5 ,  7.0 [     kappa(s,d)=  0.122    [  0.053 ,  0.216 ]
A A   [  7.0 ,  7.5 [     kappa(s,d)=  0.018    [  0.009 ,  0.027 ]
A A   [  7.5 ,  8.0 [     kappa(s,d)=  0.008    [  0.003 ,  0.017 ]
A A   [  8.0 ,  8.5 [     kappa(s,d)=  0.010    [  0.003 ,  0.021 ]
A A   [  8.5 ,  9.0 [     kappa(s,d)=  0.022    [  0.010 ,  0.033 ]
A A   [  9.0 ,  9.5 [     kappa(s,d)=  0.012    [  0.006 ,  0.022 ]
A A   [  9.5 , 10.0 [     kappa(s,d)=  0.019    [  0.011 ,  0.027 ]
A A   [ 10.0 , 10.5 [     kappa(s,d)=  0.016    [  0.009 ,  0.025 ]
A A   [ 10.5 , 11.0 [     kappa(s,d)=  0.006    [  0.004 ,  0.009 ]
A A   [ 11.0 , 11.5 [     kappa(s,d)=  0.004    [  0.002 ,  0.007 ]
A A   [ 11.5 , 12.0 [     kappa(s,d)=  0.005    [  0.003 ,  0.008 ]
A A   [ 12.0 , 12.5 [     kappa(s,d)=  0.002    [  0.001 ,  0.003 ]
A A   [ 12.5 , 13.0 [     kappa(s,d)=  0.002    [  0.001 ,  0.004 ]
A A   [ 13.0 , 13.5 [     kappa(s,d)=  0.001    [  0.001 ,  0.002 ]
A A   [ 13.5 , 14.0 [     kappa(s,d)=  0.001    [  0.001 ,  0.001 ]
A A   [ 14.0 , 14.5 [     kappa(s,d)=  0.001    [  0.001 ,  0.002 ]
A A   [ 14.5 , 15.0 [     kappa(s,d)=  0.001    [  0.001 ,  0.001 ]
A A   [ 15.0 , 15.5 [     kappa(s,d)=  0.001    [  0.001 ,  0.001 ]
A A   [ 15.5 , 16.0 [     kappa(s,d)=  0.001    [  0.001 ,  0.001 ]
A A   [ 16.0 , 16.5 [     kappa(s,d)=  0.001    [  0.001 ,  0.001 ]
A A   [ 16.5 ,  inf [     kappa(s,d)=  0.000    [  0.000 ,  0.000 ]
A C   [  0.0 ,  4.0 [     kappa(s,d)=  3.711    [  1.170 ,  2.615 ]
A C   [  4.0 ,  4.5 [     kappa(s,d)=  2.792    [  1.654 ,  5.309 ]
A C   [  4.5 ,  5.0 [     kappa(s,d)=  2.725    [  1.771 ,  4.343 ]
A C   [  5.0 ,  5.5 [     kappa(s,d)=  4.750    [  2.575 ,  8.829 ]
A C   [  5.5 ,  6.0 [     kappa(s,d)=  2.170    [  1.225 ,  3.727 ]
A C   [  6.0 ,  6.5 [     kappa(s,d)=  0.654    [  0.265 ,  1.307 ]
A C   [  6.5 ,  7.0 [     kappa(s,d)=  0.658    [  0.314 ,  1.251 ]
A C   [  7.0 ,  7.5 [     kappa(s,d)=  0.031    [  0.009 ,  0.079 ]
A C   [  7.5 ,  8.0 [     kappa(s,d)=  0.024    [  0.010 ,  0.049 ]
A C   [  8.0 ,  8.5 [     kappa(s,d)=  0.026    [  0.012 ,  0.047 ]
A C   [  8.5 ,  9.0 [     kappa(s,d)=  0.015    [  0.005 ,  0.053 ]
A C   [  9.0 ,  9.5 [     kappa(s,d)=  0.019    [  0.008 ,  0.037 ]
A C   [  9.5 , 10.0 [     kappa(s,d)=  0.021    [  0.009 ,  0.036 ]
A C   [ 10.0 , 10.5 [     kappa(s,d)=  0.014    [  0.005 ,  0.029 ]
A C   [ 10.5 , 11.0 [     kappa(s,d)=  0.007    [  0.003 ,  0.013 ]
A C   [ 11.0 , 11.5 [     kappa(s,d)=  0.004    [  0.002 ,  0.011 ]
A C   [ 11.5 , 12.0 [     kappa(s,d)=  0.008    [  0.003 ,  0.022 ]
A C   [ 12.0 , 12.5 [     kappa(s,d)=  0.003    [  0.001 ,  0.006 ]
A C   [ 12.5 , 13.0 [     kappa(s,d)=  0.003    [  0.002 ,  0.008 ]
A C   [ 13.0 , 13.5 [     kappa(s,d)=  0.008    [  0.003 ,  0.016 ]
A C   [ 13.5 , 14.0 [     kappa(s,d)=  0.001    [  0.001 ,  0.003 ]
A C   [ 14.0 , 14.5 [     kappa(s,d)=  0.002    [  0.001 ,  0.004 ]
A C   [ 14.5 , 15.0 [     kappa(s,d)=  0.001    [  0.001 ,  0.002 ]
A C   [ 15.0 , 15.5 [     kappa(s,d)=  0.001    [  0.001 ,  0.002 ]
A C   [ 15.5 , 16.0 [     kappa(s,d)=  0.001    [  0.001 ,  0.001 ]
A C   [ 16.0 , 16.5 [     kappa(s,d)=  0.001    [  0.001 ,  0.001 ]
A C   [ 16.5 ,  inf [     kappa(s,d)=  0.000    [  0.000 ,  0.000 ]
A D   [  0.0 ,  4.0 [     kappa(s,d)=  0.988    [  0.029 , 33.318 ]
A D   [  4.0 ,  4.5 [     kappa(s,d)=  3.875    [  1.489 , 11.865 ]
A D   [  4.5 ,  5.0 [     kappa(s,d)=  2.955    [  1.684 ,  4.740 ]
A D   [  5.0 ,  5.5 [     kappa(s,d)=  6.661    [  4.617 ,  8.353 ]
A D   [  5.5 ,  6.0 [     kappa(s,d)=  1.387    [  0.933 ,  1.681 ]
A D   [  6.0 ,  6.5 [     kappa(s,d)=  0.541    [  0.331 ,  0.673 ]
A D   [  6.5 ,  7.0 [     kappa(s,d)=  0.427    [  0.199 ,  0.739 ]
A D   [  7.0 ,  7.5 [     kappa(s,d)=  0.010    [  0.005 ,  0.015 ]
A D   [  7.5 ,  8.0 [     kappa(s,d)=  0.011    [  0.005 ,  0.018 ]
A D   [  8.0 ,  8.5 [     kappa(s,d)=  0.010    [  0.005 ,  0.014 ]
A D   [  8.5 ,  9.0 [     kappa(s,d)=  0.022    [  0.012 ,  0.032 ]
A D   [  9.0 ,  9.5 [     kappa(s,d)=  0.016    [  0.011 ,  0.026 ]
A D   [  9.5 , 10.0 [     kappa(s,d)=  0.013    [  0.008 ,  0.019 ]
A D   [ 10.0 , 10.5 [     kappa(s,d)=  0.012    [  0.007 ,  0.017 ]
A D   [ 10.5 , 11.0 [     kappa(s,d)=  0.011    [  0.006 ,  0.017 ]
A D   [ 11.0 , 11.5 [     kappa(s,d)=  0.004    [  0.002 ,  0.005 ]
A D   [ 11.5 , 12.0 [     kappa(s,d)=  0.004    [  0.002 ,  0.004 ]
A D   [ 12.0 , 12.5 [     kappa(s,d)=  0.003    [  0.001 ,  0.004 ]
A D   [ 12.5 , 13.0 [     kappa(s,d)=  0.002    [  0.001 ,  0.003 ]
A D   [ 13.0 , 13.5 [     kappa(s,d)=  0.002    [  0.001 ,  0.002 ]
A D   [ 13.5 , 14.0 [     kappa(s,d)=  0.002    [  0.001 ,  0.002 ]
A D   [ 14.0 , 14.5 [     kappa(s,d)=  0.001    [  0.001 ,  0.001 ]
A D   [ 14.5 , 15.0 [     kappa(s,d)=  0.001    [  0.001 ,  0.001 ]
A D   [ 15.0 , 15.5 [     kappa(s,d)=  0.001    [  0.001 ,  0.001 ]
A D   [ 15.5 , 16.0 [     kappa(s,d)=  0.001    [  0.001 ,  0.001 ]
A D   [ 16.0 , 16.5 [     kappa(s,d)=  0.001    [  0.001 ,  0.001 ]
A D   [ 16.5 ,  inf [     kappa(s,d)=  0.000    [  0.000 ,  0.000 ]
A E   [  0.0 ,  4.0 [     kappa(s,d)=  2.603    [  0.838 ,  3.592 ]
A E   [  4.0 ,  4.5 [     kappa(s,d)=  3.220    [  1.486 ,  7.598 ]
A E   [  4.5 ,  5.0 [     kappa(s,d)=  4.221    [  2.714 ,  5.823 ]
A E   [  5.0 ,  5.5 [     kappa(s,d)=  7.862    [  5.200 ,  9.769 ]
A E   [  5.5 ,  6.0 [     kappa(s,d)=  1.922    [  1.194 ,  2.440 ]
A E   [  6.0 ,  6.5 [     kappa(s,d)=  0.778    [  0.482 ,  0.967 ]
A E   [  6.5 ,  7.0 [     kappa(s,d)=  0.425    [  0.233 ,  0.599 ]
A E   [  7.0 ,  7.5 [     kappa(s,d)=  0.023    [  0.012 ,  0.037 ]
A E   [  7.5 ,  8.0 [     kappa(s,d)=  0.008    [  0.005 ,  0.012 ]
A E   [  8.0 ,  8.5 [     kappa(s,d)=  0.011    [  0.006 ,  0.015 ]
A E   [  8.5 ,  9.0 [     kappa(s,d)=  0.025    [  0.016 ,  0.033 ]
A E   [  9.0 ,  9.5 [     kappa(s,d)=  0.014    [  0.007 ,  0.023 ]
A E   [  9.5 , 10.0 [     kappa(s,d)=  0.012    [  0.007 ,  0.017 ]
A E   [ 10.0 , 10.5 [     kappa(s,d)=  0.017    [  0.010 ,  0.021 ]
A E   [ 10.5 , 11.0 [     kappa(s,d)=  0.012    [  0.007 ,  0.017 ]
A E   [ 11.0 , 11.5 [     kappa(s,d)=  0.007    [  0.004 ,  0.010 ]
A E   [ 11.5 , 12.0 [     kappa(s,d)=  0.006    [  0.003 ,  0.007 ]
A E   [ 12.0 , 12.5 [     kappa(s,d)=  0.004    [  0.002 ,  0.005 ]
A E   [ 12.5 , 13.0 [     kappa(s,d)=  0.003    [  0.002 ,  0.004 ]
A E   [ 13.0 , 13.5 [     kappa(s,d)=  0.002    [  0.001 ,  0.002 ]
A E   [ 13.5 , 14.0 [     kappa(s,d)=  0.002    [  0.001 ,  0.002 ]
A E   [ 14.0 , 14.5 [     kappa(s,d)=  0.001    [  0.001 ,  0.001 ]
A E   [ 14.5 , 15.0 [     kappa(s,d)=  0.001    [  0.001 ,  0.001 ]
A E   [ 15.0 , 15.5 [     kappa(s,d)=  0.001    [  0.001 ,  0.002 ]
A E   [ 15.5 , 16.0 [     kappa(s,d)=  0.001    [  0.001 ,  0.001 ]
A E   [ 16.0 , 16.5 [     kappa(s,d)=  0.001    [  0.001 ,  0.001 ]
A E   [ 16.5 ,  inf [     kappa(s,d)=  0.000    [  0.000 ,  0.000 ]
A F   [  0.0 ,  4.0 [     kappa(s,d)=  4.171    [  2.273 ,  9.664 ]
A F   [  4.0 ,  4.5 [     kappa(s,d)=  3.105    [  1.875 ,  4.179 ]
A F   [  4.5 ,  5.0 [     kappa(s,d)=  5.193    [  2.983 ,  7.508 ]
A F   [  5.0 ,  5.5 [     kappa(s,d)=  6.579    [  3.904 ,  8.857 ]
A F   [  5.5 ,  6.0 [     kappa(s,d)=  2.377    [  1.423 ,  3.275 ]
A F   [  6.0 ,  6.5 [     kappa(s,d)=  0.923    [  0.556 ,  1.354 ]
A F   [  6.5 ,  7.0 [     kappa(s,d)=  0.835    [  0.509 ,  1.150 ]
A F   [  7.0 ,  7.5 [     kappa(s,d)=  0.084    [  0.042 ,  0.150 ]
A F   [  7.5 ,  8.0 [     kappa(s,d)=  0.061    [  0.029 ,  0.098 ]
A F   [  8.0 ,  8.5 [     kappa(s,d)=  0.017    [  0.009 ,  0.030 ]
A F   [  8.5 ,  9.0 [     kappa(s,d)=  0.088    [  0.044 ,  0.141 ]
A F   [  9.0 ,  9.5 [     kappa(s,d)=  0.033    [  0.022 ,  0.047 ]
A F   [  9.5 , 10.0 [     kappa(s,d)=  0.036    [  0.024 ,  0.052 ]
A F   [ 10.0 , 10.5 [     kappa(s,d)=  0.060    [  0.034 ,  0.088 ]
A F   [ 10.5 , 11.0 [     kappa(s,d)=  0.019    [  0.011 ,  0.028 ]
A F   [ 11.0 , 11.5 [     kappa(s,d)=  0.017    [  0.009 ,  0.028 ]
A F   [ 11.5 , 12.0 [     kappa(s,d)=  0.013    [  0.008 ,  0.017 ]
A F   [ 12.0 , 12.5 [     kappa(s,d)=  0.008    [  0.005 ,  0.011 ]
A F   [ 12.5 , 13.0 [     kappa(s,d)=  0.009    [  0.005 ,  0.015 ]
A F   [ 13.0 , 13.5 [     kappa(s,d)=  0.005    [  0.002 ,  0.007 ]
A F   [ 13.5 , 14.0 [     kappa(s,d)=  0.003    [  0.002 ,  0.005 ]
A F   [ 14.0 , 14.5 [     kappa(s,d)=  0.003    [  0.002 ,  0.004 ]
A F   [ 14.5 , 15.0 [     kappa(s,d)=  0.001    [  0.001 ,  0.003 ]
A F   [ 15.0 , 15.5 [     kappa(s,d)=  0.001    [  0.001 ,  0.002 ]
A F   [ 15.5 , 16.0 [     kappa(s,d)=  0.001    [  0.001 ,  0.001 ]
A F   [ 16.0 , 16.5 [     kappa(s,d)=  0.001    [  0.001 ,  0.002 ]
A F   [ 16.5 ,  inf [     kappa(s,d)=  0.000    [  0.000 ,  0.000 ]
A G   [  0.0 ,  4.0 [     kappa(s,d)=  2.606    [  0.800 ,  7.544 ]
A G   [  4.0 ,  4.5 [     kappa(s,d)=  1.427    [  0.668 ,  2.340 ]
A G   [  4.5 ,  5.0 [     kappa(s,d)=  0.740    [  0.400 ,  1.106 ]
A G   [  5.0 ,  5.5 [     kappa(s,d)=  2.462    [  1.529 ,  3.338 ]
A G   [  5.5 ,  6.0 [     kappa(s,d)=  0.723    [  0.458 ,  0.941 ]
A G   [  6.0 ,  6.5 [     kappa(s,d)=  0.397    [  0.228 ,  0.683 ]
A G   [  6.5 ,  7.0 [     kappa(s,d)=  0.430    [  0.160 ,  1.098 ]
A G   [  7.0 ,  7.5 [     kappa(s,d)=  0.007    [  0.003 ,  0.010 ]
A G   [  7.5 ,  8.0 [     kappa(s,d)=  0.006    [  0.003 ,  0.009 ]
A G   [  8.0 ,  8.5 [     kappa(s,d)=  0.009    [  0.005 ,  0.014 ]
A G   [  8.5 ,  9.0 [     kappa(s,d)=  0.017    [  0.011 ,  0.022 ]
A G   [  9.0 ,  9.5 [     kappa(s,d)=  0.010    [  0.006 ,  0.015 ]
A G   [  9.5 , 10.0 [     kappa(s,d)=  0.008    [  0.005 ,  0.012 ]
A G   [ 10.0 , 10.5 [     kappa(s,d)=  0.009    [  0.005 ,  0.012 ]
A G   [ 10.5 , 11.0 [     kappa(s,d)=  0.004    [  0.003 ,  0.005 ]
A G   [ 11.0 , 11.5 [     kappa(s,d)=  0.003    [  0.002 ,  0.004 ]
A G   [ 11.5 , 12.0 [     kappa(s,d)=  0.003    [  0.002 ,  0.004 ]
A G   [ 12.0 , 12.5 [     kappa(s,d)=  0.002    [  0.001 ,  0.002 ]
A G   [ 12.5 , 13.0 [     kappa(s,d)=  0.002    [  0.001 ,  0.004 ]
A G   [ 13.0 , 13.5 [     kappa(s,d)=  0.001    [  0.001 ,  0.001 ]
A G   [ 13.5 , 14.0 [     kappa(s,d)=  0.001    [  0.001 ,  0.002 ]
A G   [ 14.0 , 14.5 [     kappa(s,d)=  0.001    [  0.001 ,  0.001 ]
A G   [ 14.5 , 15.0 [     kappa(s,d)=  0.001    [  0.001 ,  0.001 ]
A G   [ 15.0 , 15.5 [     kappa(s,d)=  0.001    [  0.001 ,  0.001 ]
A G   [ 15.5 , 16.0 [     kappa(s,d)=  0.001    [  0.001 ,  0.001 ]
A G   [ 16.0 , 16.5 [     kappa(s,d)=  0.001    [  0.001 ,  0.001 ]
A G   [ 16.5 ,  inf [     kappa(s,d)=  0.000    [  0.000 ,  0.000 ]
A H   [  0.0 ,  4.0 [     kappa(s,d)=  3.355    [  1.040 ,  4.251 ]
A H   [  4.0 ,  4.5 [     kappa(s,d)=  3.665    [  1.797 ,  7.669 ]
A H   [  4.5 ,  5.0 [     kappa(s,d)=  2.099    [  0.830 ,  4.632 ]
A H   [  5.0 ,  5.5 [     kappa(s,d)=  5.686    [  2.202 , 14.152 ]
A H   [  5.5 ,  6.0 [     kappa(s,d)=  1.144    [  0.544 ,  2.094 ]
A H   [  6.0 ,  6.5 [     kappa(s,d)=  0.797    [  0.448 ,  1.207 ]
A H   [  6.5 ,  7.0 [     kappa(s,d)=  0.322    [  0.178 ,  0.461 ]
A H   [  7.0 ,  7.5 [     kappa(s,d)=  0.009    [  0.004 ,  0.012 ]
A H   [  7.5 ,  8.0 [     kappa(s,d)=  0.014    [  0.006 ,  0.023 ]
A H   [  8.0 ,  8.5 [     kappa(s,d)=  0.008    [  0.004 ,  0.014 ]
A H   [  8.5 ,  9.0 [     kappa(s,d)=  0.035    [  0.020 ,  0.059 ]
A H   [  9.0 ,  9.5 [     kappa(s,d)=  0.009    [  0.004 ,  0.019 ]
A H   [  9.5 , 10.0 [     kappa(s,d)=  0.016    [  0.007 ,  0.031 ]
A H   [ 10.0 , 10.5 [     kappa(s,d)=  0.020    [  0.010 ,  0.037 ]
A H   [ 10.5 , 11.0 [     kappa(s,d)=  0.012    [  0.006 ,  0.023 ]
A H   [ 11.0 , 11.5 [     kappa(s,d)=  0.006    [  0.002 ,  0.014 ]
A H   [ 11.5 , 12.0 [     kappa(s,d)=  0.002    [  0.001 ,  0.003 ]
A H   [ 12.0 , 12.5 [     kappa(s,d)=  0.007    [  0.003 ,  0.015 ]
A H   [ 12.5 , 13.0 [     kappa(s,d)=  0.003    [  0.001 ,  0.004 ]
A H   [ 13.0 , 13.5 [     kappa(s,d)=  0.001    [  0.001 ,  0.004 ]
A H   [ 13.5 , 14.0 [     kappa(s,d)=  0.001    [  0.001 ,  0.002 ]
A H   [ 14.0 , 14.5 [     kappa(s,d)=  0.001    [  0.001 ,  0.001 ]
A H   [ 14.5 , 15.0 [     kappa(s,d)=  0.001    [  0.001 ,  0.003 ]
A H   [ 15.0 , 15.5 [     kappa(s,d)=  0.001    [  0.001 ,  0.001 ]
A H   [ 15.5 , 16.0 [     kappa(s,d)=  0.001    [  0.001 ,  0.001 ]
A H   [ 16.0 , 16.5 [     kappa(s,d)=  0.001    [  0.001 ,  0.001 ]
A H   [ 16.5 ,  inf [     kappa(s,d)=  0.000    [  0.000 ,  0.000 ]
A I   [  0.0 ,  4.0 [     kappa(s,d)= 10.672    [ 15.272 , 37.304 ]
A I   [  4.0 ,  4.5 [     kappa(s,d)=  6.772    [  4.009 ,  9.821 ]
A I   [  4.5 ,  5.0 [     kappa(s,d)=  5.126    [  3.257 ,  6.777 ]
A I   [  5.0 ,  5.5 [     kappa(s,d)=  8.975    [  6.211 , 12.480 ]
A I   [  5.5 ,  6.0 [     kappa(s,d)=  2.524    [  1.694 ,  3.230 ]
A I   [  6.0 ,  6.5 [     kappa(s,d)=  1.511    [  1.032 ,  2.065 ]
A I   [  6.5 ,  7.0 [     kappa(s,d)=  1.146    [  0.735 ,  1.659 ]
A I   [  7.0 ,  7.5 [     kappa(s,d)=  0.133    [  0.070 ,  0.216 ]
A I   [  7.5 ,  8.0 [     kappa(s,d)=  0.081    [  0.036 ,  0.180 ]
A I   [  8.0 ,  8.5 [     kappa(s,d)=  0.061    [  0.037 ,  0.090 ]
A I   [  8.5 ,  9.0 [     kappa(s,d)=  0.059    [  0.033 ,  0.080 ]
A I   [  9.0 ,  9.5 [     kappa(s,d)=  0.029    [  0.016 ,  0.043 ]
A I   [  9.5 , 10.0 [     kappa(s,d)=  0.065    [  0.037 ,  0.088 ]
A I   [ 10.0 , 10.5 [     kappa(s,d)=  0.047    [  0.029 ,  0.060 ]
A I   [ 10.5 , 11.0 [     kappa(s,d)=  0.014    [  0.008 ,  0.020 ]
A I   [ 11.0 , 11.5 [     kappa(s,d)=  0.019    [  0.011 ,  0.026 ]
A I   [ 11.5 , 12.0 [     kappa(s,d)=  0.009    [  0.005 ,  0.013 ]
A I   [ 12.0 , 12.5 [     kappa(s,d)=  0.008    [  0.004 ,  0.011 ]
A I   [ 12.5 , 13.0 [     kappa(s,d)=  0.005    [  0.003 ,  0.007 ]
A I   [ 13.0 , 13.5 [     kappa(s,d)=  0.005    [  0.003 ,  0.006 ]
A I   [ 13.5 , 14.0 [     kappa(s,d)=  0.003    [  0.002 ,  0.004 ]
A I   [ 14.0 , 14.5 [     kappa(s,d)=  0.002    [  0.001 ,  0.003 ]
A I   [ 14.5 , 15.0 [     kappa(s,d)=  0.001    [  0.001 ,  0.001 ]
A I   [ 15.0 , 15.5 [     kappa(s,d)=  0.001    [  0.001 ,  0.001 ]
A I   [ 15.5 , 16.0 [     kappa(s,d)=  0.001    [  0.001 ,  0.001 ]
A I   [ 16.0 , 16.5 [     kappa(s,d)=  0.001    [  0.001 ,  0.001 ]
A I   [ 16.5 ,  inf [     kappa(s,d)=  0.000    [  0.000 ,  0.000 ]
A K   [  0.0 ,  4.0 [     kappa(s,d)=  2.846    [  0.622 ,  4.920 ]
A K   [  4.0 ,  4.5 [     kappa(s,d)=  2.309    [  1.466 ,  2.952 ]
A K   [  4.5 ,  5.0 [     kappa(s,d)=  3.331    [  2.334 ,  4.253 ]
A K   [  5.0 ,  5.5 [     kappa(s,d)=  6.730    [  4.888 ,  8.581 ]
A K   [  5.5 ,  6.0 [     kappa(s,d)=  1.600    [  1.126 ,  2.113 ]
A K   [  6.0 ,  6.5 [     kappa(s,d)=  0.703    [  0.419 ,  0.931 ]
A K   [  6.5 ,  7.0 [     kappa(s,d)=  0.560    [  0.320 ,  0.760 ]
A K   [  7.0 ,  7.5 [     kappa(s,d)=  0.036    [  0.019 ,  0.067 ]
A K   [  7.5 ,  8.0 [     kappa(s,d)=  0.028    [  0.013 ,  0.061 ]
A K   [  8.0 ,  8.5 [     kappa(s,d)=  0.012    [  0.007 ,  0.019 ]
A K   [  8.5 ,  9.0 [     kappa(s,d)=  0.017    [  0.010 ,  0.024 ]
A K   [  9.0 ,  9.5 [     kappa(s,d)=  0.020    [  0.012 ,  0.031 ]
A K   [  9.5 , 10.0 [     kappa(s,d)=  0.027    [  0.017 ,  0.042 ]
A K   [ 10.0 , 10.5 [     kappa(s,d)=  0.020    [  0.010 ,  0.030 ]
A K   [ 10.5 , 11.0 [     kappa(s,d)=  0.013    [  0.007 ,  0.018 ]
A K   [ 11.0 , 11.5 [     kappa(s,d)=  0.009    [  0.006 ,  0.013 ]
A K   [ 11.5 , 12.0 [     kappa(s,d)=  0.004    [  0.002 ,  0.005 ]
A K   [ 12.0 , 12.5 [     kappa(s,d)=  0.003    [  0.002 ,  0.004 ]
A K   [ 12.5 , 13.0 [     kappa(s,d)=  0.002    [  0.001 ,  0.003 ]
A K   [ 13.0 , 13.5 [     kappa(s,d)=  0.004    [  0.002 ,  0.005 ]
A K   [ 13.5 , 14.0 [     kappa(s,d)=  0.002    [  0.001 ,  0.003 ]
A K   [ 14.0 , 14.5 [     kappa(s,d)=  0.002    [  0.001 ,  0.003 ]
A K   [ 14.5 , 15.0 [     kappa(s,d)=  0.001    [  0.001 ,  0.002 ]
A K   [ 15.0 , 15.5 [     kappa(s,d)=  0.001    [  0.001 ,  0.001 ]
A K   [ 15.5 , 16.0 [     kappa(s,d)=  0.001    [  0.001 ,  0.001 ]
A K   [ 16.0 , 16.5 [     kappa(s,d)=  0.001    [  0.001 ,  0.001 ]
A K   [ 16.5 ,  inf [     kappa(s,d)=  0.000    [  0.000 ,  0.000 ]
A L   [  0.0 ,  4.0 [     kappa(s,d)=  2.504    [  0.458 , 12.484 ]
A L   [  4.0 ,  4.5 [     kappa(s,d)=  5.470    [  3.178 ,  7.999 ]
A L   [  4.5 ,  5.0 [     kappa(s,d)=  6.010    [  4.183 ,  7.213 ]
A L   [  5.0 ,  5.5 [     kappa(s,d)=  6.935    [  5.129 ,  7.834 ]
A L   [  5.5 ,  6.0 [     kappa(s,d)=  2.333    [  1.679 ,  2.908 ]
A L   [  6.0 ,  6.5 [     kappa(s,d)=  1.166    [  0.835 ,  1.388 ]
A L   [  6.5 ,  7.0 [     kappa(s,d)=  0.595    [  0.371 ,  0.785 ]
A L   [  7.0 ,  7.5 [     kappa(s,d)=  0.101    [  0.055 ,  0.179 ]
A L   [  7.5 ,  8.0 [     kappa(s,d)=  0.042    [  0.027 ,  0.061 ]
A L   [  8.0 ,  8.5 [     kappa(s,d)=  0.050    [  0.031 ,  0.073 ]
A L   [  8.5 ,  9.0 [     kappa(s,d)=  0.060    [  0.034 ,  0.080 ]
A L   [  9.0 ,  9.5 [     kappa(s,d)=  0.034    [  0.023 ,  0.046 ]
A L   [  9.5 , 10.0 [     kappa(s,d)=  0.041    [  0.026 ,  0.052 ]
A L   [ 10.0 , 10.5 [     kappa(s,d)=  0.037    [  0.023 ,  0.043 ]
A L   [ 10.5 , 11.0 [     kappa(s,d)=  0.017    [  0.011 ,  0.020 ]
A L   [ 11.0 , 11.5 [     kappa(s,d)=  0.010    [  0.006 ,  0.013 ]
A L   [ 11.5 , 12.0 [     kappa(s,d)=  0.007    [  0.005 ,  0.009 ]
A L   [ 12.0 , 12.5 [     kappa(s,d)=  0.005    [  0.003 ,  0.007 ]
A L   [ 12.5 , 13.0 [     kappa(s,d)=  0.005    [  0.003 ,  0.006 ]
A L   [ 13.0 , 13.5 [     kappa(s,d)=  0.004    [  0.002 ,  0.005 ]
A L   [ 13.5 , 14.0 [     kappa(s,d)=  0.002    [  0.002 ,  0.003 ]
A L   [ 14.0 , 14.5 [     kappa(s,d)=  0.002    [  0.001 ,  0.002 ]
A L   [ 14.5 , 15.0 [     kappa(s,d)=  0.001    [  0.001 ,  0.001 ]
A L   [ 15.0 , 15.5 [     kappa(s,d)=  0.001    [  0.001 ,  0.001 ]
A L   [ 15.5 , 16.0 [     kappa(s,d)=  0.001    [  0.001 ,  0.001 ]
A L   [ 16.0 , 16.5 [     kappa(s,d)=  0.001    [  0.001 ,  0.001 ]
A L   [ 16.5 ,  inf [     kappa(s,d)=  0.000    [  0.000 ,  0.000 ]
A M   [  0.0 ,  4.0 [     kappa(s,d)=  1.918    [  0.300 ,  5.747 ]
A M   [  4.0 ,  4.5 [     kappa(s,d)=  3.272    [  1.447 ,  7.109 ]
A M   [  4.5 ,  5.0 [     kappa(s,d)=  3.626    [  1.636 ,  9.425 ]
A M   [  5.0 ,  5.5 [     kappa(s,d)=  6.484    [  3.640 , 11.467 ]
A M   [  5.5 ,  6.0 [     kappa(s,d)=  1.974    [  1.040 ,  2.916 ]
A M   [  6.0 ,  6.5 [     kappa(s,d)=  0.520    [  0.264 ,  0.814 ]
A M   [  6.5 ,  7.0 [     kappa(s,d)=  0.487    [  0.238 ,  0.774 ]
A M   [  7.0 ,  7.5 [     kappa(s,d)=  0.024    [  0.009 ,  0.048 ]
A M   [  7.5 ,  8.0 [     kappa(s,d)=  0.054    [  0.017 ,  0.152 ]
A M   [  8.0 ,  8.5 [     kappa(s,d)=  0.039    [  0.017 ,  0.080 ]
A M   [  8.5 ,  9.0 [     kappa(s,d)=  0.015    [  0.007 ,  0.030 ]
A M   [  9.0 ,  9.5 [     kappa(s,d)=  0.007    [  0.003 ,  0.015 ]
A M   [  9.5 , 10.0 [     kappa(s,d)=  0.028    [  0.015 ,  0.047 ]
A M   [ 10.0 , 10.5 [     kappa(s,d)=  0.020    [  0.008 ,  0.031 ]
A M   [ 10.5 , 11.0 [     kappa(s,d)=  0.016    [  0.009 ,  0.026 ]
A M   [ 11.0 , 11.5 [     kappa(s,d)=  0.010    [  0.005 ,  0.018 ]
A M   [ 11.5 , 12.0 [     kappa(s,d)=  0.006    [  0.002 ,  0.011 ]
A M   [ 12.0 , 12.5 [     kappa(s,d)=  0.006    [  0.004 ,  0.009 ]
A M   [ 12.5 , 13.0 [     kappa(s,d)=  0.004    [  0.002 ,  0.006 ]
A M   [ 13.0 , 13.5 [     kappa(s,d)=  0.002    [  0.001 ,  0.003 ]
A M   [ 13.5 , 14.0 [     kappa(s,d)=  0.001    [  0.001 ,  0.002 ]
A M   [ 14.0 , 14.5 [     kappa(s,d)=  0.002    [  0.001 ,  0.002 ]
A M   [ 14.5 , 15.0 [     kappa(s,d)=  0.001    [  0.001 ,  0.002 ]
A M   [ 15.0 , 15.5 [     kappa(s,d)=  0.001    [  0.001 ,  0.001 ]
A M   [ 15.5 , 16.0 [     kappa(s,d)=  0.001    [  0.001 ,  0.001 ]
A M   [ 16.0 , 16.5 [     kappa(s,d)=  0.001    [  0.001 ,  0.001 ]
A M   [ 16.5 ,  inf [     kappa(s,d)=  0.000    [  0.000 ,  0.000 ]
A N   [  0.0 ,  4.0 [     kappa(s,d)=  3.098    [  0.160 ,  7.353 ]
A N   [  4.0 ,  4.5 [     kappa(s,d)=  3.656    [  2.050 ,  8.577 ]
A N   [  4.5 ,  5.0 [     kappa(s,d)=  2.690    [  1.596 ,  4.067 ]
A N   [  5.0 ,  5.5 [     kappa(s,d)=  4.491    [  2.653 ,  6.411 ]
A N   [  5.5 ,  6.0 [     kappa(s,d)=  1.640    [  0.941 ,  2.320 ]
A N   [  6.0 ,  6.5 [     kappa(s,d)=  0.436    [  0.223 ,  0.757 ]
A N   [  6.5 ,  7.0 [     kappa(s,d)=  0.350    [  0.175 ,  0.669 ]
A N   [  7.0 ,  7.5 [     kappa(s,d)=  0.019    [  0.008 ,  0.027 ]
A N   [  7.5 ,  8.0 [     kappa(s,d)=  0.008    [  0.003 ,  0.014 ]
A N   [  8.0 ,  8.5 [     kappa(s,d)=  0.012    [  0.005 ,  0.026 ]
A N   [  8.5 ,  9.0 [     kappa(s,d)=  0.016    [  0.008 ,  0.025 ]
A N   [  9.0 ,  9.5 [     kappa(s,d)=  0.025    [  0.011 ,  0.045 ]
A N   [  9.5 , 10.0 [     kappa(s,d)=  0.015    [  0.008 ,  0.025 ]
A N   [ 10.0 , 10.5 [     kappa(s,d)=  0.010    [  0.004 ,  0.016 ]
A N   [ 10.5 , 11.0 [     kappa(s,d)=  0.008    [  0.004 ,  0.014 ]
A N   [ 11.0 , 11.5 [     kappa(s,d)=  0.006    [  0.004 ,  0.009 ]
A N   [ 11.5 , 12.0 [     kappa(s,d)=  0.004    [  0.002 ,  0.005 ]
A N   [ 12.0 , 12.5 [     kappa(s,d)=  0.003    [  0.002 ,  0.004 ]
A N   [ 12.5 , 13.0 [     kappa(s,d)=  0.003    [  0.001 ,  0.004 ]
A N   [ 13.0 , 13.5 [     kappa(s,d)=  0.002    [  0.001 ,  0.003 ]
A N   [ 13.5 , 14.0 [     kappa(s,d)=  0.002    [  0.001 ,  0.003 ]
A N   [ 14.0 , 14.5 [     kappa(s,d)=  0.001    [  0.001 ,  0.002 ]
A N   [ 14.5 , 15.0 [     kappa(s,d)=  0.001    [  0.001 ,  0.001 ]
A N   [ 15.0 , 15.5 [     kappa(s,d)=  0.001    [  0.001 ,  0.001 ]
A N   [ 15.5 , 16.0 [     kappa(s,d)=  0.001    [  0.001 ,  0.001 ]
A N   [ 16.0 , 16.5 [     kappa(s,d)=  0.001    [  0.001 ,  0.001 ]
A N   [ 16.5 ,  inf [     kappa(s,d)=  0.000    [  0.000 ,  0.000 ]
A P   [  0.0 ,  4.0 [     kappa(s,d)=  7.593    [  4.556 , 22.899 ]
A P   [  4.0 ,  4.5 [     kappa(s,d)=  1.799    [  0.843 ,  2.606 ]
A P   [  4.5 ,  5.0 [     kappa(s,d)=  2.210    [  0.977 ,  3.519 ]
A P   [  5.0 ,  5.5 [     kappa(s,d)=  3.054    [  1.771 ,  4.299 ]
A P   [  5.5 ,  6.0 [     kappa(s,d)=  1.628    [  1.013 ,  2.119 ]
A P   [  6.0 ,  6.5 [     kappa(s,d)=  0.700    [  0.359 ,  1.029 ]
A P   [  6.5 ,  7.0 [     kappa(s,d)=  0.582    [  0.366 ,  0.997 ]
A P   [  7.0 ,  7.5 [     kappa(s,d)=  0.025    [  0.013 ,  0.034 ]
A P   [  7.5 ,  8.0 [     kappa(s,d)=  0.020    [  0.009 ,  0.039 ]
A P   [  8.0 ,  8.5 [     kappa(s,d)=  0.018    [  0.010 ,  0.026 ]
A P   [  8.5 ,  9.0 [     kappa(s,d)=  0.024    [  0.012 ,  0.044 ]
A P   [  9.0 ,  9.5 [     kappa(s,d)=  0.023    [  0.013 ,  0.036 ]
A P   [  9.5 , 10.0 [     kappa(s,d)=  0.020    [  0.010 ,  0.038 ]
A P   [ 10.0 , 10.5 [     kappa(s,d)=  0.015    [  0.008 ,  0.021 ]
A P   [ 10.5 , 11.0 [     kappa(s,d)=  0.008    [  0.004 ,  0.011 ]
A P   [ 11.0 , 11.5 [     kappa(s,d)=  0.004    [  0.002 ,  0.007 ]
A P   [ 11.5 , 12.0 [     kappa(s,d)=  0.005    [  0.003 ,  0.008 ]
A P   [ 12.0 , 12.5 [     kappa(s,d)=  0.004    [  0.002 ,  0.007 ]
A P   [ 12.5 , 13.0 [     kappa(s,d)=  0.002    [  0.001 ,  0.004 ]
A P   [ 13.0 , 13.5 [     kappa(s,d)=  0.002    [  0.001 ,  0.002 ]
A P   [ 13.5 , 14.0 [     kappa(s,d)=  0.001    [  0.001 ,  0.002 ]
A P   [ 14.0 , 14.5 [     kappa(s,d)=  0.001    [  0.001 ,  0.001 ]
A P   [ 14.5 , 15.0 [     kappa(s,d)=  0.001    [  0.001 ,  0.001 ]
A P   [ 15.0 , 15.5 [     kappa(s,d)=  0.001    [  0.001 ,  0.001 ]
A P   [ 15.5 , 16.0 [     kappa(s,d)=  0.001    [  0.001 ,  0.001 ]
A P   [ 16.0 , 16.5 [     kappa(s,d)=  0.001    [  0.001 ,  0.001 ]
A P   [ 16.5 ,  inf [     kappa(s,d)=  0.000    [  0.000 ,  0.000 ]
A Q   [  0.0 ,  4.0 [     kappa(s,d)=  2.357    [  0.372 ,  1.888 ]
A Q   [  4.0 ,  4.5 [     kappa(s,d)=  1.593    [  0.800 ,  2.757 ]
A Q   [  4.5 ,  5.0 [     kappa(s,d)=  2.965    [  1.885 ,  4.905 ]
A Q   [  5.0 ,  5.5 [     kappa(s,d)=  7.316    [  5.219 ,  9.065 ]
A Q   [  5.5 ,  6.0 [     kappa(s,d)=  1.627    [  1.070 ,  2.073 ]
A Q   [  6.0 ,  6.5 [     kappa(s,d)=  0.425    [  0.263 ,  0.669 ]
A Q   [  6.5 ,  7.0 [     kappa(s,d)=  0.499    [  0.274 ,  0.740 ]
A Q   [  7.0 ,  7.5 [     kappa(s,d)=  0.006    [  0.002 ,  0.016 ]
A Q   [  7.5 ,  8.0 [     kappa(s,d)=  0.019    [  0.007 ,  0.042 ]
A Q   [  8.0 ,  8.5 [     kappa(s,d)=  0.012    [  0.005 ,  0.023 ]
A Q   [  8.5 ,  9.0 [     kappa(s,d)=  0.015    [  0.009 ,  0.020 ]
A Q   [  9.0 ,  9.5 [     kappa(s,d)=  0.016    [  0.010 ,  0.023 ]
A Q   [  9.5 , 10.0 [     kappa(s,d)=  0.024    [  0.013 ,  0.033 ]
A Q   [ 10.0 , 10.5 [     kappa(s,d)=  0.014    [  0.007 ,  0.020 ]
A Q   [ 10.5 , 11.0 [     kappa(s,d)=  0.005    [  0.003 ,  0.007 ]
A Q   [ 11.0 , 11.5 [     kappa(s,d)=  0.006    [  0.003 ,  0.008 ]
A Q   [ 11.5 , 12.0 [     kappa(s,d)=  0.004    [  0.002 ,  0.006 ]
A Q   [ 12.0 , 12.5 [     kappa(s,d)=  0.003    [  0.001 ,  0.004 ]
A Q   [ 12.5 , 13.0 [     kappa(s,d)=  0.002    [  0.001 ,  0.003 ]
A Q   [ 13.0 , 13.5 [     kappa(s,d)=  0.002    [  0.001 ,  0.003 ]
A Q   [ 13.5 , 14.0 [     kappa(s,d)=  0.001    [  0.001 ,  0.002 ]
A Q   [ 14.0 , 14.5 [     kappa(s,d)=  0.001    [  0.001 ,  0.001 ]
A Q   [ 14.5 , 15.0 [     kappa(s,d)=  0.001    [  0.001 ,  0.001 ]
A Q   [ 15.0 , 15.5 [     kappa(s,d)=  0.001    [  0.001 ,  0.001 ]
A Q   [ 15.5 , 16.0 [     kappa(s,d)=  0.001    [  0.001 ,  0.001 ]
A Q   [ 16.0 , 16.5 [     kappa(s,d)=  0.001    [  0.001 ,  0.001 ]
A Q   [ 16.5 ,  inf [     kappa(s,d)=  0.000    [  0.000 ,  0.000 ]
A R   [  0.0 ,  4.0 [     kappa(s,d)=  4.226    [  2.095 , 11.639 ]
A R   [  4.0 ,  4.5 [     kappa(s,d)=  2.008    [  0.485 ,  3.955 ]
A R   [  4.5 ,  5.0 [     kappa(s,d)=  2.842    [  1.644 ,  3.998 ]
A R   [  5.0 ,  5.5 [     kappa(s,d)=  5.680    [  3.805 ,  7.005 ]
A R   [  5.5 ,  6.0 [     kappa(s,d)=  1.747    [  1.119 ,  2.468 ]
A R   [  6.0 ,  6.5 [     kappa(s,d)=  0.637    [  0.415 ,  0.938 ]
A R   [  6.5 ,  7.0 [     kappa(s,d)=  0.662    [  0.210 ,  1.540 ]
A R   [  7.0 ,  7.5 [     kappa(s,d)=  0.036    [  0.015 ,  0.073 ]
A R   [  7.5 ,  8.0 [     kappa(s,d)=  0.007    [  0.003 ,  0.011 ]
A R   [  8.0 ,  8.5 [     kappa(s,d)=  0.018    [  0.012 ,  0.029 ]
A R   [  8.5 ,  9.0 [     kappa(s,d)=  0.025    [  0.013 ,  0.036 ]
A R   [  9.0 ,  9.5 [     kappa(s,d)=  0.021    [  0.011 ,  0.039 ]
A R   [  9.5 , 10.0 [     kappa(s,d)=  0.028    [  0.014 ,  0.049 ]
A R   [ 10.0 , 10.5 [     kappa(s,d)=  0.007    [  0.004 ,  0.011 ]
A R   [ 10.5 , 11.0 [     kappa(s,d)=  0.007    [  0.005 ,  0.010 ]
A R   [ 11.0 , 11.5 [     kappa(s,d)=  0.009    [  0.005 ,  0.015 ]
A R   [ 11.5 , 12.0 [     kappa(s,d)=  0.003    [  0.001 ,  0.004 ]
A R   [ 12.0 , 12.5 [     kappa(s,d)=  0.004    [  0.002 ,  0.005 ]
A R   [ 12.5 , 13.0 [     kappa(s,d)=  0.003    [  0.002 ,  0.004 ]
A R   [ 13.0 , 13.5 [     kappa(s,d)=  0.002    [  0.001 ,  0.003 ]
A R   [ 13.5 , 14.0 [     kappa(s,d)=  0.001    [  0.001 ,  0.002 ]
A R   [ 14.0 , 14.5 [     kappa(s,d)=  0.001    [  0.001 ,  0.001 ]
A R   [ 14.5 , 15.0 [     kappa(s,d)=  0.001    [  0.001 ,  0.001 ]
A R   [ 15.0 , 15.5 [     kappa(s,d)=  0.001    [  0.001 ,  0.001 ]
A R   [ 15.5 , 16.0 [     kappa(s,d)=  0.001    [  0.001 ,  0.001 ]
A R   [ 16.0 , 16.5 [     kappa(s,d)=  0.001    [  0.001 ,  0.001 ]
A R   [ 16.5 ,  inf [     kappa(s,d)=  0.000    [  0.000 ,  0.000 ]
A S   [  0.0 ,  4.0 [     kappa(s,d)=  6.504    [  2.706 , 12.550 ]
A S   [  4.0 ,  4.5 [     kappa(s,d)=  5.365    [  2.871 ,  9.966 ]
A S   [  4.5 ,  5.0 [     kappa(s,d)=  3.189    [  1.826 ,  4.178 ]
A S   [  5.0 ,  5.5 [     kappa(s,d)=  3.569    [  2.268 ,  4.732 ]
A S   [  5.5 ,  6.0 [     kappa(s,d)=  1.063    [  0.642 ,  1.443 ]
A S   [  6.0 ,  6.5 [     kappa(s,d)=  0.574    [  0.342 ,  0.769 ]
A S   [  6.5 ,  7.0 [     kappa(s,d)=  0.231    [  0.122 ,  0.315 ]
A S   [  7.0 ,  7.5 [     kappa(s,d)=  0.017    [  0.007 ,  0.030 ]
A S   [  7.5 ,  8.0 [     kappa(s,d)=  0.011    [  0.006 ,  0.019 ]
A S   [  8.0 ,  8.5 [     kappa(s,d)=  0.008    [  0.004 ,  0.013 ]
A S   [  8.5 ,  9.0 [     kappa(s,d)=  0.024    [  0.015 ,  0.041 ]
A S   [  9.0 ,  9.5 [     kappa(s,d)=  0.009    [  0.005 ,  0.013 ]
A S   [  9.5 , 10.0 [     kappa(s,d)=  0.009    [  0.004 ,  0.012 ]
A S   [ 10.0 , 10.5 [     kappa(s,d)=  0.008    [  0.004 ,  0.011 ]
A S   [ 10.5 , 11.0 [     kappa(s,d)=  0.008    [  0.005 ,  0.014 ]
A S   [ 11.0 , 11.5 [     kappa(s,d)=  0.003    [  0.002 ,  0.004 ]
A S   [ 11.5 , 12.0 [     kappa(s,d)=  0.002    [  0.001 ,  0.003 ]
A S   [ 12.0 , 12.5 [     kappa(s,d)=  0.003    [  0.001 ,  0.005 ]
A S   [ 12.5 , 13.0 [     kappa(s,d)=  0.001    [  0.001 ,  0.002 ]
A S   [ 13.0 , 13.5 [     kappa(s,d)=  0.001    [  0.001 ,  0.002 ]
A S   [ 13.5 , 14.0 [     kappa(s,d)=  0.001    [  0.001 ,  0.001 ]
A S   [ 14.0 , 14.5 [     kappa(s,d)=  0.001    [  0.001 ,  0.001 ]
A S   [ 14.5 , 15.0 [     kappa(s,d)=  0.001    [  0.001 ,  0.001 ]
A S   [ 15.0 , 15.5 [     kappa(s,d)=  0.001    [  0.001 ,  0.001 ]
A S   [ 15.5 , 16.0 [     kappa(s,d)=  0.001    [  0.001 ,  0.001 ]
A S   [ 16.0 , 16.5 [     kappa(s,d)=  0.001    [  0.001 ,  0.001 ]
A S   [ 16.5 ,  inf [     kappa(s,d)=  0.000    [  0.000 ,  0.000 ]
A T   [  0.0 ,  4.0 [     kappa(s,d)=  5.609    [  1.819 , 14.090 ]
A T   [  4.0 ,  4.5 [     kappa(s,d)=  2.576    [  1.199 ,  4.053 ]
A T   [  4.5 ,  5.0 [     kappa(s,d)=  2.616    [  1.690 ,  3.587 ]
A T   [  5.0 ,  5.5 [     kappa(s,d)=  5.907    [  3.771 ,  8.469 ]
A T   [  5.5 ,  6.0 [     kappa(s,d)=  2.037    [  1.419 ,  2.474 ]
A T   [  6.0 ,  6.5 [     kappa(s,d)=  0.540    [  0.342 ,  0.708 ]
A T   [  6.5 ,  7.0 [     kappa(s,d)=  0.498    [  0.294 ,  0.694 ]
A T   [  7.0 ,  7.5 [     kappa(s,d)=  0.030    [  0.014 ,  0.060 ]
A T   [  7.5 ,  8.0 [     kappa(s,d)=  0.019    [  0.008 ,  0.033 ]
A T   [  8.0 ,  8.5 [     kappa(s,d)=  0.016    [  0.009 ,  0.025 ]
A T   [  8.5 ,  9.0 [     kappa(s,d)=  0.022    [  0.010 ,  0.038 ]
A T   [  9.0 ,  9.5 [     kappa(s,d)=  0.019    [  0.012 ,  0.029 ]
A T   [  9.5 , 10.0 [     kappa(s,d)=  0.027    [  0.017 ,  0.043 ]
A T   [ 10.0 , 10.5 [     kappa(s,d)=  0.024    [  0.015 ,  0.033 ]
A T   [ 10.5 , 11.0 [     kappa(s,d)=  0.012    [  0.005 ,  0.021 ]
A T   [ 11.0 , 11.5 [     kappa(s,d)=  0.009    [  0.005 ,  0.014 ]
A T   [ 11.5 , 12.0 [     kappa(s,d)=  0.005    [  0.003 ,  0.008 ]
A T   [ 12.0 , 12.5 [     kappa(s,d)=  0.003    [  0.002 ,  0.005 ]
A T   [ 12.5 , 13.0 [     kappa(s,d)=  0.003    [  0.002 ,  0.004 ]
A T   [ 13.0 , 13.5 [     kappa(s,d)=  0.003    [  0.001 ,  0.003 ]
A T   [ 13.5 , 14.0 [     kappa(s,d)=  0.001    [  0.001 ,  0.002 ]
A T   [ 14.0 , 14.5 [     kappa(s,d)=  0.001    [  0.001 ,  0.002 ]
A T   [ 14.5 , 15.0 [     kappa(s,d)=  0.001    [  0.001 ,  0.002 ]
A T   [ 15.0 , 15.5 [     kappa(s,d)=  0.001    [  0.001 ,  0.001 ]
A T   [ 15.5 , 16.0 [     kappa(s,d)=  0.001    [  0.001 ,  0.001 ]
A T   [ 16.0 , 16.5 [     kappa(s,d)=  0.001    [  0.001 ,  0.001 ]
A T   [ 16.5 ,  inf [     kappa(s,d)=  0.000    [  0.000 ,  0.000 ]
A V   [  0.0 ,  4.0 [     kappa(s,d)=  7.944    [  5.729 , 15.790 ]
A V   [  4.0 ,  4.5 [     kappa(s,d)=  5.932    [  3.985 ,  8.082 ]
A V   [  4.5 ,  5.0 [     kappa(s,d)=  5.077    [  3.526 ,  6.119 ]
A V   [  5.0 ,  5.5 [     kappa(s,d)=  6.676    [  4.272 ,  9.055 ]
A V   [  5.5 ,  6.0 [     kappa(s,d)=  2.658    [  1.649 ,  3.369 ]
A V   [  6.0 ,  6.5 [     kappa(s,d)=  1.205    [  0.826 ,  1.554 ]
A V   [  6.5 ,  7.0 [     kappa(s,d)=  1.073    [  0.699 ,  1.342 ]
A V   [  7.0 ,  7.5 [     kappa(s,d)=  0.135    [  0.083 ,  0.194 ]
A V   [  7.5 ,  8.0 [     kappa(s,d)=  0.022    [  0.012 ,  0.031 ]
A V   [  8.0 ,  8.5 [     kappa(s,d)=  0.021    [  0.011 ,  0.033 ]
A V   [  8.5 ,  9.0 [     kappa(s,d)=  0.044    [  0.025 ,  0.063 ]
A V   [  9.0 ,  9.5 [     kappa(s,d)=  0.030    [  0.019 ,  0.041 ]
A V   [  9.5 , 10.0 [     kappa(s,d)=  0.031    [  0.020 ,  0.039 ]
A V   [ 10.0 , 10.5 [     kappa(s,d)=  0.028    [  0.017 ,  0.037 ]
A V   [ 10.5 , 11.0 [     kappa(s,d)=  0.016    [  0.009 ,  0.024 ]
A V   [ 11.0 , 11.5 [     kappa(s,d)=  0.007    [  0.004 ,  0.011 ]
A V   [ 11.5 , 12.0 [     kappa(s,d)=  0.009    [  0.005 ,  0.012 ]
A V   [ 12.0 , 12.5 [     kappa(s,d)=  0.006    [  0.004 ,  0.007 ]
A V   [ 12.5 , 13.0 [     kappa(s,d)=  0.004    [  0.002 ,  0.005 ]
A V   [ 13.0 , 13.5 [     kappa(s,d)=  0.002    [  0.002 ,  0.003 ]
A V   [ 13.5 , 14.0 [     kappa(s,d)=  0.003    [  0.003 ,  0.004 ]
A V   [ 14.0 , 14.5 [     kappa(s,d)=  0.001    [  0.001 ,  0.002 ]
A V   [ 14.5 , 15.0 [     kappa(s,d)=  0.001    [  0.001 ,  0.002 ]
A V   [ 15.0 , 15.5 [     kappa(s,d)=  0.001    [  0.001 ,  0.001 ]
A V   [ 15.5 , 16.0 [     kappa(s,d)=  0.001    [  0.001 ,  0.001 ]
A V   [ 16.0 , 16.5 [     kappa(s,d)=  0.001    [  0.001 ,  0.001 ]
A V   [ 16.5 ,  inf [     kappa(s,d)=  0.000    [  0.000 ,  0.000 ]
A W   [  0.0 ,  4.0 [     kappa(s,d)=  4.095    [  2.852 ,  7.831 ]
A W   [  4.0 ,  4.5 [     kappa(s,d)=  4.853    [  1.889 , 14.685 ]
A W   [  4.5 ,  5.0 [     kappa(s,d)=  3.836    [  1.673 , 11.554 ]
A W   [  5.0 ,  5.5 [     kappa(s,d)=  9.903    [  5.534 , 16.620 ]
A W   [  5.5 ,  6.0 [     kappa(s,d)=  1.362    [  0.665 ,  2.203 ]
A W   [  6.0 ,  6.5 [     kappa(s,d)=  0.802    [  0.391 ,  1.325 ]
A W   [  6.5 ,  7.0 [     kappa(s,d)=  0.448    [  0.166 ,  0.887 ]
A W   [  7.0 ,  7.5 [     kappa(s,d)=  0.021    [  0.006 ,  0.059 ]
A W   [  7.5 ,  8.0 [     kappa(s,d)=  0.022    [  0.009 ,  0.064 ]
A W   [  8.0 ,  8.5 [     kappa(s,d)=  0.036    [  0.019 ,  0.089 ]
A W   [  8.5 ,  9.0 [     kappa(s,d)=  0.063    [  0.025 ,  0.156 ]
A W   [  9.0 ,  9.5 [     kappa(s,d)=  0.041    [  0.017 ,  0.094 ]
A W   [  9.5 , 10.0 [     kappa(s,d)=  0.042    [  0.019 ,  0.077 ]
A W   [ 10.0 , 10.5 [     kappa(s,d)=  0.048    [  0.018 ,  0.086 ]
A W   [ 10.5 , 11.0 [     kappa(s,d)=  0.004    [  0.002 ,  0.009 ]
A W   [ 11.0 , 11.5 [     kappa(s,d)=  0.014    [  0.007 ,  0.026 ]
A W   [ 11.5 , 12.0 [     kappa(s,d)=  0.004    [  0.002 ,  0.008 ]
A W   [ 12.0 , 12.5 [     kappa(s,d)=  0.014    [  0.005 ,  0.023 ]
A W   [ 12.5 , 13.0 [     kappa(s,d)=  0.003    [  0.001 ,  0.007 ]
A W   [ 13.0 , 13.5 [     kappa(s,d)=  0.003    [  0.001 ,  0.004 ]
A W   [ 13.5 , 14.0 [     kappa(s,d)=  0.002    [  0.001 ,  0.004 ]
A W   [ 14.0 , 14.5 [     kappa(s,d)=  0.001    [  0.001 ,  0.003 ]
A W   [ 14.5 , 15.0 [     kappa(s,d)=  0.001    [  0.001 ,  0.002 ]
A W   [ 15.0 , 15.5 [     kappa(s,d)=  0.001    [  0.001 ,  0.002 ]
A W   [ 15.5 , 16.0 [     kappa(s,d)=  0.001    [  0.001 ,  0.002 ]
A W   [ 16.0 , 16.5 [     kappa(s,d)=  0.001    [  0.001 ,  0.001 ]
A W   [ 16.5 ,  inf [     kappa(s,d)=  0.000    [  0.000 ,  0.000 ]
A Y   [  0.0 ,  4.0 [     kappa(s,d)=  7.859    [  3.677 , 21.513 ]
A Y   [  4.0 ,  4.5 [     kappa(s,d)=  5.716    [  2.698 , 12.824 ]
A Y   [  4.5 ,  5.0 [     kappa(s,d)=  3.255    [  2.085 ,  4.146 ]
A Y   [  5.0 ,  5.5 [     kappa(s,d)=  5.657    [  3.743 ,  7.121 ]
A Y   [  5.5 ,  6.0 [     kappa(s,d)=  2.512    [  1.493 ,  3.834 ]
A Y   [  6.0 ,  6.5 [     kappa(s,d)=  1.222    [  0.758 ,  1.653 ]
A Y   [  6.5 ,  7.0 [     kappa(s,d)=  1.066    [  0.651 ,  1.835 ]
A Y   [  7.0 ,  7.5 [     kappa(s,d)=  0.051    [  0.019 ,  0.090 ]
A Y   [  7.5 ,  8.0 [     kappa(s,d)=  0.026    [  0.012 ,  0.058 ]
A Y   [  8.0 ,  8.5 [     kappa(s,d)=  0.023    [  0.012 ,  0.043 ]
A Y   [  8.5 ,  9.0 [     kappa(s,d)=  0.051    [  0.026 ,  0.076 ]
A Y   [  9.0 ,  9.5 [     kappa(s,d)=  0.042    [  0.025 ,  0.064 ]
A Y   [  9.5 , 10.0 [     kappa(s,d)=  0.039    [  0.021 ,  0.060 ]
A Y   [ 10.0 , 10.5 [     kappa(s,d)=  0.037    [  0.017 ,  0.070 ]
A Y   [ 10.5 , 11.0 [     kappa(s,d)=  0.014    [  0.007 ,  0.022 ]
A Y   [ 11.0 , 11.5 [     kappa(s,d)=  0.012    [  0.006 ,  0.022 ]
A Y   [ 11.5 , 12.0 [     kappa(s,d)=  0.010    [  0.005 ,  0.013 ]
A Y   [ 12.0 , 12.5 [     kappa(s,d)=  0.005    [  0.002 ,  0.007 ]
A Y   [ 12.5 , 13.0 [     kappa(s,d)=  0.005    [  0.003 ,  0.007 ]
A Y   [ 13.0 , 13.5 [     kappa(s,d)=  0.003    [  0.002 ,  0.005 ]
A Y   [ 13.5 , 14.0 [     kappa(s,d)=  0.002    [  0.001 ,  0.004 ]
A Y   [ 14.0 , 14.5 [     kappa(s,d)=  0.003    [  0.002 ,  0.005 ]
A Y   [ 14.5 , 15.0 [     kappa(s,d)=  0.001    [  0.001 ,  0.002 ]
A Y   [ 15.0 , 15.5 [     kappa(s,d)=  0.001    [  0.001 ,  0.002 ]
A Y   [ 15.5 , 16.0 [     kappa(s,d)=  0.001    [  0.001 ,  0.001 ]
A Y   [ 16.0 , 16.5 [     kappa(s,d)=  0.001    [  0.001 ,  0.002 ]
A Y   [ 16.5 ,  inf [     kappa(s,d)=  0.000    [  0.000 ,  0.000 ]
C C   [  0.0 ,  4.0 [     kappa(s,d)= 10.227    [  6.783 , 28.716 ]
C C   [  4.0 ,  4.5 [     kappa(s,d)=  1.944    [  0.626 ,  3.211 ]
C C   [  4.5 ,  5.0 [     kappa(s,d)=  2.101    [  0.872 ,  4.051 ]
C C   [  5.0 ,  5.5 [     kappa(s,d)=  2.021    [  1.231 ,  3.460 ]
C C   [  5.5 ,  6.0 [     kappa(s,d)=  1.400    [  0.801 ,  2.089 ]
C C   [  6.0 ,  6.5 [     kappa(s,d)=  1.672    [  0.717 ,  3.914 ]
C C   [  6.5 ,  7.0 [     kappa(s,d)=  0.540    [  0.108 ,  1.519 ]
C C   [  7.0 ,  7.5 [     kappa(s,d)=  0.065    [  0.013 ,  0.296 ]
C C   [  7.5 ,  8.0 [     kappa(s,d)=  0.029    [  0.008 ,  0.098 ]
C C   [  8.0 ,  8.5 [     kappa(s,d)=  0.049    [  0.022 ,  0.100 ]
C C   [  8.5 ,  9.0 [     kappa(s,d)=  0.111    [  0.053 ,  0.328 ]
C C   [  9.0 ,  9.5 [     kappa(s,d)=  0.020    [  0.008 ,  0.045 ]
C C   [  9.5 , 10.0 [     kappa(s,d)=  0.050    [  0.020 ,  0.102 ]
C C   [ 10.0 , 10.5 [     kappa(s,d)=  0.013    [  0.005 ,  0.023 ]
C C   [ 10.5 , 11.0 [     kappa(s,d)=  0.003    [  0.001 ,  0.005 ]
C C   [ 11.0 , 11.5 [     kappa(s,d)=  0.003    [  0.001 ,  0.013 ]
C C   [ 11.5 , 12.0 [     kappa(s,d)=  0.008    [  0.004 ,  0.017 ]
C C   [ 12.0 , 12.5 [     kappa(s,d)=  0.007    [  0.004 ,  0.015 ]
C C   [ 12.5 , 13.0 [     kappa(s,d)=  0.006    [  0.002 ,  0.014 ]
C C   [ 13.0 , 13.5 [     kappa(s,d)=  0.003    [  0.001 ,  0.007 ]
C C   [ 13.5 , 14.0 [     kappa(s,d)=  0.002    [  0.001 ,  0.007 ]
C C   [ 14.0 , 14.5 [     kappa(s,d)=  0.002    [  0.001 ,  0.006 ]
C C   [ 14.5 , 15.0 [     kappa(s,d)=  0.001    [  0.001 ,  0.001 ]
C C   [ 15.0 , 15.5 [     kappa(s,d)=  0.001    [  0.001 ,  0.004 ]
C C   [ 15.5 , 16.0 [     kappa(s,d)=  0.001    [  0.001 ,  0.002 ]
C C   [ 16.0 , 16.5 [     kappa(s,d)=  0.001    [  0.001 ,  0.002 ]
C C   [ 16.5 ,  inf [     kappa(s,d)=  0.000    [  0.000 ,  0.000 ]
C D   [  0.0 ,  4.0 [     kappa(s,d)=  3.320    [  2.353 ,  4.126 ]
C D   [  4.0 ,  4.5 [     kappa(s,d)=  3.478    [  1.687 ,  9.075 ]
C D   [  4.5 ,  5.0 [     kappa(s,d)=  1.239    [  0.453 ,  2.613 ]
C D   [  5.0 ,  5.5 [     kappa(s,d)=  3.957    [  2.338 ,  6.494 ]
C D   [  5.5 ,  6.0 [     kappa(s,d)=  1.079    [  0.508 ,  1.888 ]
C D   [  6.0 ,  6.5 [     kappa(s,d)=  0.754    [  0.376 ,  1.427 ]
C D   [  6.5 ,  7.0 [     kappa(s,d)=  0.522    [  0.148 ,  1.189 ]
C D   [  7.0 ,  7.5 [     kappa(s,d)=  0.016    [  0.006 ,  0.022 ]
C D   [  7.5 ,  8.0 [     kappa(s,d)=  0.021    [  0.004 ,  0.066 ]
C D   [  8.0 ,  8.5 [     kappa(s,d)=  0.013    [  0.006 ,  0.026 ]
C D   [  8.5 ,  9.0 [     kappa(s,d)=  0.034    [  0.014 ,  0.072 ]
C D   [  9.0 ,  9.5 [     kappa(s,d)=  0.013    [  0.004 ,  0.033 ]
C D   [  9.5 , 10.0 [     kappa(s,d)=  0.016    [  0.006 ,  0.034 ]
C D   [ 10.0 , 10.5 [     kappa(s,d)=  0.031    [  0.008 ,  0.070 ]
C D   [ 10.5 , 11.0 [     kappa(s,d)=  0.010    [  0.005 ,  0.017 ]
C D   [ 11.0 , 11.5 [     kappa(s,d)=  0.006    [  0.003 ,  0.011 ]
C D   [ 11.5 , 12.0 [     kappa(s,d)=  0.005    [  0.002 ,  0.012 ]
C D   [ 12.0 , 12.5 [     kappa(s,d)=  0.003    [  0.002 ,  0.007 ]
C D   [ 12.5 , 13.0 [     kappa(s,d)=  0.002    [  0.001 ,  0.005 ]
C D   [ 13.0 , 13.5 [     kappa(s,d)=  0.001    [  0.001 ,  0.002 ]
C D   [ 13.5 , 14.0 [     kappa(s,d)=  0.001    [  0.001 ,  0.002 ]
C D   [ 14.0 , 14.5 [     kappa(s,d)=  0.001    [  0.001 ,  0.001 ]
C D   [ 14.5 , 15.0 [     kappa(s,d)=  0.001    [  0.001 ,  0.002 ]
C D   [ 15.0 , 15.5 [     kappa(s,d)=  0.002    [  0.001 ,  0.004 ]
C D   [ 15.5 , 16.0 [     kappa(s,d)=  0.001    [  0.001 ,  0.001 ]
C D   [ 16.0 , 16.5 [     kappa(s,d)=  0.001    [  0.001 ,  0.001 ]
C D   [ 16.5 ,  inf [     kappa(s,d)=  0.000    [  0.000 ,  0.000 ]
C E   [  0.0 ,  4.0 [     kappa(s,d)=  2.923    [  0.719 ,  3.469 ]
C E   [  4.0 ,  4.5 [     kappa(s,d)=  2.543    [  0.887 , 10.198 ]
C E   [  4.5 ,  5.0 [     kappa(s,d)=  3.520    [  1.440 ,  9.479 ]
C E   [  5.0 ,  5.5 [     kappa(s,d)=  5.680    [  2.947 ,  8.494 ]
C E   [  5.5 ,  6.0 [     kappa(s,d)=  2.018    [  1.084 ,  3.262 ]
C E   [  6.0 ,  6.5 [     kappa(s,d)=  0.620    [  0.317 ,  1.063 ]
C E   [  6.5 ,  7.0 [     kappa(s,d)=  0.553    [  0.165 ,  1.116 ]
C E   [  7.0 ,  7.5 [     kappa(s,d)=  0.039    [  0.015 ,  0.075 ]
C E   [  7.5 ,  8.0 [     kappa(s,d)=  0.008    [  0.003 ,  0.016 ]
C E   [  8.0 ,  8.5 [     kappa(s,d)=  0.035    [  0.009 ,  0.113 ]
C E   [  8.5 ,  9.0 [     kappa(s,d)=  0.013    [  0.003 ,  0.040 ]
C E   [  9.0 ,  9.5 [     kappa(s,d)=  0.014    [  0.007 ,  0.026 ]
C E   [  9.5 , 10.0 [     kappa(s,d)=  0.042    [  0.014 ,  0.097 ]
C E   [ 10.0 , 10.5 [     kappa(s,d)=  0.012    [  0.005 ,  0.023 ]
C E   [ 10.5 , 11.0 [     kappa(s,d)=  0.013    [  0.006 ,  0.022 ]
C E   [ 11.0 , 11.5 [     kappa(s,d)=  0.008    [  0.004 ,  0.016 ]
C E   [ 11.5 , 12.0 [     kappa(s,d)=  0.005    [  0.002 ,  0.010 ]
C E   [ 12.0 , 12.5 [     kappa(s,d)=  0.005    [  0.003 ,  0.009 ]
C E   [ 12.5 , 13.0 [     kappa(s,d)=  0.005    [  0.002 ,  0.013 ]
C E   [ 13.0 , 13.5 [     kappa(s,d)=  0.003    [  0.001 ,  0.006 ]
C E   [ 13.5 , 14.0 [     kappa(s,d)=  0.001    [  0.001 ,  0.003 ]
C E   [ 14.0 , 14.5 [     kappa(s,d)=  0.001    [  0.001 ,  0.002 ]
C E   [ 14.5 , 15.0 [     kappa(s,d)=  0.001    [  0.001 ,  0.002 ]
C E   [ 15.0 , 15.5 [     kappa(s,d)=  0.001    [  0.001 ,  0.002 ]
C E   [ 15.5 , 16.0 [     kappa(s,d)=  0.001    [  0.001 ,  0.002 ]
C E   [ 16.0 , 16.5 [     kappa(s,d)=  0.001    [  0.001 ,  0.001 ]
C E   [ 16.5 ,  inf [     kappa(s,d)=  0.000    [  0.000 ,  0.000 ]
C F   [  0.0 ,  4.0 [     kappa(s,d)=  4.599    [  1.983 , 10.774 ]
C F   [  4.0 ,  4.5 [     kappa(s,d)=  4.895    [  3.070 ,  8.922 ]
C F   [  4.5 ,  5.0 [     kappa(s,d)=  3.951    [  2.008 ,  9.210 ]
C F   [  5.0 ,  5.5 [     kappa(s,d)=  7.726    [  4.259 , 10.475 ]
C F   [  5.5 ,  6.0 [     kappa(s,d)=  1.592    [  0.746 ,  3.400 ]
C F   [  6.0 ,  6.5 [     kappa(s,d)=  2.005    [  1.093 ,  3.396 ]
C F   [  6.5 ,  7.0 [     kappa(s,d)=  0.881    [  0.411 ,  2.166 ]
C F   [  7.0 ,  7.5 [     kappa(s,d)=  0.122    [  0.039 ,  0.473 ]
C F   [  7.5 ,  8.0 [     kappa(s,d)=  0.019    [  0.007 ,  0.041 ]
C F   [  8.0 ,  8.5 [     kappa(s,d)=  0.018    [  0.006 ,  0.040 ]
C F   [  8.5 ,  9.0 [     kappa(s,d)=  0.053    [  0.020 ,  0.104 ]
C F   [  9.0 ,  9.5 [     kappa(s,d)=  0.074    [  0.049 ,  0.154 ]
C F   [  9.5 , 10.0 [     kappa(s,d)=  0.032    [  0.013 ,  0.067 ]
C F   [ 10.0 , 10.5 [     kappa(s,d)=  0.053    [  0.034 ,  0.091 ]
C F   [ 10.5 , 11.0 [     kappa(s,d)=  0.039    [  0.021 ,  0.070 ]
C F   [ 11.0 , 11.5 [     kappa(s,d)=  0.020    [  0.011 ,  0.038 ]
C F   [ 11.5 , 12.0 [     kappa(s,d)=  0.005    [  0.002 ,  0.011 ]
C F   [ 12.0 , 12.5 [     kappa(s,d)=  0.004    [  0.002 ,  0.011 ]
C F   [ 12.5 , 13.0 [     kappa(s,d)=  0.011    [  0.003 ,  0.029 ]
C F   [ 13.0 , 13.5 [     kappa(s,d)=  0.005    [  0.003 ,  0.009 ]
C F   [ 13.5 , 14.0 [     kappa(s,d)=  0.003    [  0.001 ,  0.009 ]
C F   [ 14.0 , 14.5 [     kappa(s,d)=  0.002    [  0.001 ,  0.005 ]
C F   [ 14.5 , 15.0 [     kappa(s,d)=  0.001    [  0.001 ,  0.002 ]
C F   [ 15.0 , 15.5 [     kappa(s,d)=  0.002    [  0.001 ,  0.004 ]
C F   [ 15.5 , 16.0 [     kappa(s,d)=  0.001    [  0.001 ,  0.003 ]
C F   [ 16.0 , 16.5 [     kappa(s,d)=  0.001    [  0.001 ,  0.001 ]
C F   [ 16.5 ,  inf [     kappa(s,d)=  0.000    [  0.000 ,  0.000 ]
C G   [  0.0 ,  4.0 [     kappa(s,d)=  4.914    [  0.996 , 20.260 ]
C G   [  4.0 ,  4.5 [     kappa(s,d)=  1.044    [  0.172 ,  3.098 ]
C G   [  4.5 ,  5.0 [     kappa(s,d)=  0.827    [  0.427 ,  1.465 ]
C G   [  5.0 ,  5.5 [     kappa(s,d)=  1.811    [  1.083 ,  2.644 ]
C G   [  5.5 ,  6.0 [     kappa(s,d)=  0.805    [  0.421 ,  1.466 ]
C G   [  6.0 ,  6.5 [     kappa(s,d)=  0.688    [  0.301 ,  0.989 ]
C G   [  6.5 ,  7.0 [     kappa(s,d)=  0.272    [  0.076 ,  0.537 ]
C G   [  7.0 ,  7.5 [     kappa(s,d)=  0.027    [  0.008 ,  0.067 ]
C G   [  7.5 ,  8.0 [     kappa(s,d)=  0.008    [  0.003 ,  0.018 ]
C G   [  8.0 ,  8.5 [     kappa(s,d)=  0.022    [  0.004 ,  0.065 ]
C G   [  8.5 ,  9.0 [     kappa(s,d)=  0.017    [  0.009 ,  0.024 ]
C G   [  9.0 ,  9.5 [     kappa(s,d)=  0.009    [  0.003 ,  0.017 ]
C G   [  9.5 , 10.0 [     kappa(s,d)=  0.027    [  0.015 ,  0.051 ]
C G   [ 10.0 , 10.5 [     kappa(s,d)=  0.014    [  0.006 ,  0.026 ]
C G   [ 10.5 , 11.0 [     kappa(s,d)=  0.014    [  0.006 ,  0.023 ]
C G   [ 11.0 , 11.5 [     kappa(s,d)=  0.002    [  0.001 ,  0.003 ]
C G   [ 11.5 , 12.0 [     kappa(s,d)=  0.008    [  0.003 ,  0.021 ]
C G   [ 12.0 , 12.5 [     kappa(s,d)=  0.002    [  0.001 ,  0.005 ]
C G   [ 12.5 , 13.0 [     kappa(s,d)=  0.002    [  0.001 ,  0.003 ]
C G   [ 13.0 , 13.5 [     kappa(s,d)=  0.001    [  0.001 ,  0.002 ]
C G   [ 13.5 , 14.0 [     kappa(s,d)=  0.001    [  0.001 ,  0.001 ]
C G   [ 14.0 , 14.5 [     kappa(s,d)=  0.001    [  0.001 ,  0.001 ]
C G   [ 14.5 , 15.0 [     kappa(s,d)=  0.001    [  0.001 ,  0.002 ]
C G   [ 15.0 , 15.5 [     kappa(s,d)=  0.001    [  0.001 ,  0.002 ]
C G   [ 15.5 , 16.0 [     kappa(s,d)=  0.001    [  0.001 ,  0.001 ]
C G   [ 16.0 , 16.5 [     kappa(s,d)=  0.001    [  0.001 ,  0.001 ]
C G   [ 16.5 ,  inf [     kappa(s,d)=  0.000    [  0.000 ,  0.000 ]
C H   [  0.0 ,  4.0 [     kappa(s,d)=  3.320    [  2.299 ,  4.032 ]
C H   [  4.0 ,  4.5 [     kappa(s,d)=  2.818    [  1.500 ,  3.146 ]
C H   [  4.5 ,  5.0 [     kappa(s,d)=  4.616    [  2.569 ,  8.297 ]
C H   [  5.0 ,  5.5 [     kappa(s,d)=  4.587    [  2.426 ,  9.050 ]
C H   [  5.5 ,  6.0 [     kappa(s,d)=  0.910    [  0.279 ,  2.058 ]
C H   [  6.0 ,  6.5 [     kappa(s,d)=  0.778    [  0.284 ,  2.085 ]
C H   [  6.5 ,  7.0 [     kappa(s,d)=  1.009    [  0.402 ,  3.226 ]
C H   [  7.0 ,  7.5 [     kappa(s,d)=  0.021    [  0.004 ,  0.079 ]
C H   [  7.5 ,  8.0 [     kappa(s,d)=  0.018    [  0.005 ,  0.056 ]
C H   [  8.0 ,  8.5 [     kappa(s,d)=  0.035    [  0.003 ,  0.162 ]
C H   [  8.5 ,  9.0 [     kappa(s,d)=  0.082    [  0.020 ,  0.249 ]
C H   [  9.0 ,  9.5 [     kappa(s,d)=  0.019    [  0.003 ,  0.064 ]
C H   [  9.5 , 10.0 [     kappa(s,d)=  0.011    [  0.004 ,  0.034 ]
C H   [ 10.0 , 10.5 [     kappa(s,d)=  0.036    [  0.014 ,  0.073 ]
C H   [ 10.5 , 11.0 [     kappa(s,d)=  0.028    [  0.010 ,  0.079 ]
C H   [ 11.0 , 11.5 [     kappa(s,d)=  0.024    [  0.007 ,  0.089 ]
C H   [ 11.5 , 12.0 [     kappa(s,d)=  0.007    [  0.002 ,  0.013 ]
C H   [ 12.0 , 12.5 [     kappa(s,d)=  0.004    [  0.001 ,  0.016 ]
C H   [ 12.5 , 13.0 [     kappa(s,d)=  0.006    [  0.001 ,  0.020 ]
C H   [ 13.0 , 13.5 [     kappa(s,d)=  0.005    [  0.001 ,  0.021 ]
C H   [ 13.5 , 14.0 [     kappa(s,d)=  0.002    [  0.001 ,  0.009 ]
C H   [ 14.0 , 14.5 [     kappa(s,d)=  0.001    [  0.001 ,  0.005 ]
C H   [ 14.5 , 15.0 [     kappa(s,d)=  0.001    [  0.001 ,  0.002 ]
C H   [ 15.0 , 15.5 [     kappa(s,d)=  0.002    [  0.001 ,  0.005 ]
C H   [ 15.5 , 16.0 [     kappa(s,d)=  0.001    [  0.001 ,  0.002 ]
C H   [ 16.0 , 16.5 [     kappa(s,d)=  0.001    [  0.001 ,  0.001 ]
C H   [ 16.5 ,  inf [     kappa(s,d)=  0.000    [  0.000 ,  0.000 ]
C I   [  0.0 ,  4.0 [     kappa(s,d)=  4.565    [  2.877 , 18.219 ]
C I   [  4.0 ,  4.5 [     kappa(s,d)=  5.794    [  3.320 , 12.082 ]
C I   [  4.5 ,  5.0 [     kappa(s,d)=  4.672    [  3.021 ,  6.496 ]
C I   [  5.0 ,  5.5 [     kappa(s,d)=  7.789    [  4.330 , 11.974 ]
C I   [  5.5 ,  6.0 [     kappa(s,d)=  1.761    [  1.057 ,  2.353 ]
C I   [  6.0 ,  6.5 [     kappa(s,d)=  1.308    [  0.789 ,  2.172 ]
C I   [  6.5 ,  7.0 [     kappa(s,d)=  0.874    [  0.448 ,  1.609 ]
C I   [  7.0 ,  7.5 [     kappa(s,d)=  0.104    [  0.041 ,  0.262 ]
C I   [  7.5 ,  8.0 [     kappa(s,d)=  0.021    [  0.010 ,  0.038 ]
C I   [  8.0 ,  8.5 [     kappa(s,d)=  0.090    [  0.040 ,  0.201 ]
C I   [  8.5 ,  9.0 [     kappa(s,d)=  0.075    [  0.037 ,  0.132 ]
C I   [  9.0 ,  9.5 [     kappa(s,d)=  0.086    [  0.048 ,  0.179 ]
C I   [  9.5 , 10.0 [     kappa(s,d)=  0.037    [  0.012 ,  0.077 ]
C I   [ 10.0 , 10.5 [     kappa(s,d)=  0.026    [  0.012 ,  0.046 ]
C I   [ 10.5 , 11.0 [     kappa(s,d)=  0.043    [  0.028 ,  0.076 ]
C I   [ 11.0 , 11.5 [     kappa(s,d)=  0.020    [  0.012 ,  0.039 ]
C I   [ 11.5 , 12.0 [     kappa(s,d)=  0.005    [  0.002 ,  0.008 ]
C I   [ 12.0 , 12.5 [     kappa(s,d)=  0.007    [  0.003 ,  0.016 ]
C I   [ 12.5 , 13.0 [     kappa(s,d)=  0.010    [  0.006 ,  0.017 ]
C I   [ 13.0 , 13.5 [     kappa(s,d)=  0.003    [  0.001 ,  0.006 ]
C I   [ 13.5 , 14.0 [     kappa(s,d)=  0.004    [  0.002 ,  0.007 ]
C I   [ 14.0 , 14.5 [     kappa(s,d)=  0.001    [  0.001 ,  0.002 ]
C I   [ 14.5 , 15.0 [     kappa(s,d)=  0.002    [  0.001 ,  0.006 ]
C I   [ 15.0 , 15.5 [     kappa(s,d)=  0.001    [  0.001 ,  0.002 ]
C I   [ 15.5 , 16.0 [     kappa(s,d)=  0.001    [  0.001 ,  0.001 ]
C I   [ 16.0 , 16.5 [     kappa(s,d)=  0.001    [  0.001 ,  0.001 ]
C I   [ 16.5 ,  inf [     kappa(s,d)=  0.000    [  0.000 ,  0.000 ]
C K   [  0.0 ,  4.0 [     kappa(s,d)=  3.963    [  2.379 ,  5.307 ]
C K   [  4.0 ,  4.5 [     kappa(s,d)=  4.722    [  0.964 , 10.206 ]
C K   [  4.5 ,  5.0 [     kappa(s,d)=  2.687    [  0.551 ,  6.263 ]
C K   [  5.0 ,  5.5 [     kappa(s,d)=  5.848    [  2.088 , 14.457 ]
C K   [  5.5 ,  6.0 [     kappa(s,d)=  1.982    [  1.205 ,  2.839 ]
C K   [  6.0 ,  6.5 [     kappa(s,d)=  0.529    [  0.265 ,  0.896 ]
C K   [  6.5 ,  7.0 [     kappa(s,d)=  0.547    [  0.280 ,  1.034 ]
C K   [  7.0 ,  7.5 [     kappa(s,d)=  0.085    [  0.030 ,  0.226 ]
C K   [  7.5 ,  8.0 [     kappa(s,d)=  0.013    [  0.002 ,  0.036 ]
C K   [  8.0 ,  8.5 [     kappa(s,d)=  0.018    [  0.008 ,  0.037 ]
C K   [  8.5 ,  9.0 [     kappa(s,d)=  0.025    [  0.010 ,  0.051 ]
C K   [  9.0 ,  9.5 [     kappa(s,d)=  0.014    [  0.005 ,  0.033 ]
C K   [  9.5 , 10.0 [     kappa(s,d)=  0.011    [  0.003 ,  0.028 ]
C K   [ 10.0 , 10.5 [     kappa(s,d)=  0.034    [  0.014 ,  0.082 ]
C K   [ 10.5 , 11.0 [     kappa(s,d)=  0.042    [  0.016 ,  0.091 ]
C K   [ 11.0 , 11.5 [     kappa(s,d)=  0.007    [  0.003 ,  0.014 ]
C K   [ 11.5 , 12.0 [     kappa(s,d)=  0.014    [  0.007 ,  0.028 ]
C K   [ 12.0 , 12.5 [     kappa(s,d)=  0.008    [  0.005 ,  0.011 ]
C K   [ 12.5 , 13.0 [     kappa(s,d)=  0.008    [  0.003 ,  0.022 ]
C K   [ 13.0 , 13.5 [     kappa(s,d)=  0.002    [  0.001 ,  0.005 ]
C K   [ 13.5 , 14.0 [     kappa(s,d)=  0.003    [  0.001 ,  0.006 ]
C K   [ 14.0 , 14.5 [     kappa(s,d)=  0.001    [  0.001 ,  0.002 ]
C K   [ 14.5 , 15.0 [     kappa(s,d)=  0.001    [  0.001 ,  0.003 ]
C K   [ 15.0 , 15.5 [     kappa(s,d)=  0.001    [  0.001 ,  0.001 ]
C K   [ 15.5 , 16.0 [     kappa(s,d)=  0.001    [  0.001 ,  0.001 ]
C K   [ 16.0 , 16.5 [     kappa(s,d)=  0.001    [  0.001 ,  0.001 ]
C K   [ 16.5 ,  inf [     kappa(s,d)=  0.000    [  0.000 ,  0.000 ]
C L   [  0.0 ,  4.0 [     kappa(s,d)=  4.578    [  1.744 , 14.538 ]
C L   [  4.0 ,  4.5 [     kappa(s,d)=  3.970    [  1.692 ,  8.213 ]
C L   [  4.5 ,  5.0 [     kappa(s,d)=  2.002    [  0.817 ,  4.248 ]
C L   [  5.0 ,  5.5 [     kappa(s,d)=  5.149    [  3.341 ,  7.817 ]
C L   [  5.5 ,  6.0 [     kappa(s,d)=  2.197    [  1.087 ,  3.124 ]
C L   [  6.0 ,  6.5 [     kappa(s,d)=  1.212    [  0.781 ,  1.920 ]
C L   [  6.5 ,  7.0 [     kappa(s,d)=  0.636    [  0.392 ,  0.904 ]
C L   [  7.0 ,  7.5 [     kappa(s,d)=  0.183    [  0.064 ,  0.362 ]
C L   [  7.5 ,  8.0 [     kappa(s,d)=  0.071    [  0.035 ,  0.142 ]
C L   [  8.0 ,  8.5 [     kappa(s,d)=  0.068    [  0.027 ,  0.160 ]
C L   [  8.5 ,  9.0 [     kappa(s,d)=  0.056    [  0.028 ,  0.095 ]
C L   [  9.0 ,  9.5 [     kappa(s,d)=  0.029    [  0.014 ,  0.061 ]
C L   [  9.5 , 10.0 [     kappa(s,d)=  0.041    [  0.026 ,  0.061 ]
C L   [ 10.0 , 10.5 [     kappa(s,d)=  0.047    [  0.020 ,  0.083 ]
C L   [ 10.5 , 11.0 [     kappa(s,d)=  0.018    [  0.009 ,  0.028 ]
C L   [ 11.0 , 11.5 [     kappa(s,d)=  0.015    [  0.008 ,  0.022 ]
C L   [ 11.5 , 12.0 [     kappa(s,d)=  0.006    [  0.003 ,  0.007 ]
C L   [ 12.0 , 12.5 [     kappa(s,d)=  0.013    [  0.008 ,  0.018 ]
C L   [ 12.5 , 13.0 [     kappa(s,d)=  0.009    [  0.006 ,  0.014 ]
C L   [ 13.0 , 13.5 [     kappa(s,d)=  0.009    [  0.005 ,  0.014 ]
C L   [ 13.5 , 14.0 [     kappa(s,d)=  0.002    [  0.001 ,  0.003 ]
C L   [ 14.0 , 14.5 [     kappa(s,d)=  0.003    [  0.001 ,  0.005 ]
C L   [ 14.5 , 15.0 [     kappa(s,d)=  0.001    [  0.001 ,  0.002 ]
C L   [ 15.0 , 15.5 [     kappa(s,d)=  0.002    [  0.001 ,  0.003 ]
C L   [ 15.5 , 16.0 [     kappa(s,d)=  0.001    [  0.001 ,  0.001 ]
C L   [ 16.0 , 16.5 [     kappa(s,d)=  0.001    [  0.001 ,  0.001 ]
C L   [ 16.5 ,  inf [     kappa(s,d)=  0.000    [  0.000 ,  0.000 ]
C M   [  0.0 ,  4.0 [     kappa(s,d)=  3.320    [  2.353 ,  4.032 ]
C M   [  4.0 ,  4.5 [     kappa(s,d)=  3.742    [  2.436 ,  8.128 ]
C M   [  4.5 ,  5.0 [     kappa(s,d)=  3.062    [  0.979 ,  9.554 ]
C M   [  5.0 ,  5.5 [     kappa(s,d)=  2.315    [  1.112 ,  3.526 ]
C M   [  5.5 ,  6.0 [     kappa(s,d)=  2.781    [  0.825 ,  8.490 ]
C M   [  6.0 ,  6.5 [     kappa(s,d)=  0.678    [  0.233 ,  1.540 ]
C M   [  6.5 ,  7.0 [     kappa(s,d)=  0.662    [  0.136 ,  2.300 ]
C M   [  7.0 ,  7.5 [     kappa(s,d)=  0.236    [  0.101 ,  1.095 ]
C M   [  7.5 ,  8.0 [     kappa(s,d)=  0.019    [  0.004 ,  0.054 ]
C M   [  8.0 ,  8.5 [     kappa(s,d)=  0.016    [  0.005 ,  0.060 ]
C M   [  8.5 ,  9.0 [     kappa(s,d)=  0.066    [  0.028 ,  0.161 ]
C M   [  9.0 ,  9.5 [     kappa(s,d)=  0.057    [  0.025 ,  0.212 ]
C M   [  9.5 , 10.0 [     kappa(s,d)=  0.049    [  0.016 ,  0.107 ]
C M   [ 10.0 , 10.5 [     kappa(s,d)=  0.021    [  0.007 ,  0.041 ]
C M   [ 10.5 , 11.0 [     kappa(s,d)=  0.027    [  0.014 ,  0.061 ]
C M   [ 11.0 , 11.5 [     kappa(s,d)=  0.009    [  0.003 ,  0.028 ]
C M   [ 11.5 , 12.0 [     kappa(s,d)=  0.007    [  0.002 ,  0.023 ]
C M   [ 12.0 , 12.5 [     kappa(s,d)=  0.005    [  0.002 ,  0.012 ]
C M   [ 12.5 , 13.0 [     kappa(s,d)=  0.010    [  0.004 ,  0.027 ]
C M   [ 13.0 , 13.5 [     kappa(s,d)=  0.004    [  0.001 ,  0.008 ]
C M   [ 13.5 , 14.0 [     kappa(s,d)=  0.002    [  0.001 ,  0.009 ]
C M   [ 14.0 , 14.5 [     kappa(s,d)=  0.003    [  0.001 ,  0.007 ]
C M   [ 14.5 , 15.0 [     kappa(s,d)=  0.002    [  0.001 ,  0.004 ]
C M   [ 15.0 , 15.5 [     kappa(s,d)=  0.001    [  0.001 ,  0.001 ]
C M   [ 15.5 , 16.0 [     kappa(s,d)=  0.002    [  0.001 ,  0.008 ]
C M   [ 16.0 , 16.5 [     kappa(s,d)=  0.001    [  0.001 ,  0.001 ]
C M   [ 16.5 ,  inf [     kappa(s,d)=  0.000    [  0.000 ,  0.000 ]
C N   [  0.0 ,  4.0 [     kappa(s,d)=  3.932    [  2.389 ,  4.641 ]
C N   [  4.0 ,  4.5 [     kappa(s,d)=  1.612    [  0.111 ,  4.132 ]
C N   [  4.5 ,  5.0 [     kappa(s,d)=  2.959    [  1.065 ,  5.220 ]
C N   [  5.0 ,  5.5 [     kappa(s,d)=  4.150    [  1.988 ,  6.866 ]
C N   [  5.5 ,  6.0 [     kappa(s,d)=  1.215    [  0.597 ,  2.039 ]
C N   [  6.0 ,  6.5 [     kappa(s,d)=  1.291    [  0.519 ,  2.644 ]
C N   [  6.5 ,  7.0 [     kappa(s,d)=  0.233    [  0.049 ,  0.710 ]
C N   [  7.0 ,  7.5 [     kappa(s,d)=  0.054    [  0.017 ,  0.199 ]
C N   [  7.5 ,  8.0 [     kappa(s,d)=  0.020    [  0.004 ,  0.072 ]
C N   [  8.0 ,  8.5 [     kappa(s,d)=  0.029    [  0.009 ,  0.066 ]
C N   [  8.5 ,  9.0 [     kappa(s,d)=  0.043    [  0.017 ,  0.110 ]
C N   [  9.0 ,  9.5 [     kappa(s,d)=  0.024    [  0.010 ,  0.083 ]
C N   [  9.5 , 10.0 [     kappa(s,d)=  0.046    [  0.018 ,  0.105 ]
C N   [ 10.0 , 10.5 [     kappa(s,d)=  0.018    [  0.009 ,  0.034 ]
C N   [ 10.5 , 11.0 [     kappa(s,d)=  0.007    [  0.003 ,  0.013 ]
C N   [ 11.0 , 11.5 [     kappa(s,d)=  0.007    [  0.003 ,  0.019 ]
C N   [ 11.5 , 12.0 [     kappa(s,d)=  0.011    [  0.005 ,  0.031 ]
C N   [ 12.0 , 12.5 [     kappa(s,d)=  0.013    [  0.002 ,  0.031 ]
C N   [ 12.5 , 13.0 [     kappa(s,d)=  0.005    [  0.001 ,  0.014 ]
C N   [ 13.0 , 13.5 [     kappa(s,d)=  0.002    [  0.001 ,  0.006 ]
C N   [ 13.5 , 14.0 [     kappa(s,d)=  0.002    [  0.001 ,  0.006 ]
C N   [ 14.0 , 14.5 [     kappa(s,d)=  0.001    [  0.001 ,  0.002 ]
C N   [ 14.5 , 15.0 [     kappa(s,d)=  0.002    [  0.001 ,  0.007 ]
C N   [ 15.0 , 15.5 [     kappa(s,d)=  0.002    [  0.001 ,  0.005 ]
C N   [ 15.5 , 16.0 [     kappa(s,d)=  0.001    [  0.001 ,  0.002 ]
C N   [ 16.0 , 16.5 [     kappa(s,d)=  0.001    [  0.001 ,  0.001 ]
C N   [ 16.5 ,  inf [     kappa(s,d)=  0.000    [  0.000 ,  0.000 ]
C P   [  0.0 ,  4.0 [     kappa(s,d)=  4.060    [  2.734 ,  5.638 ]
C P   [  4.0 ,  4.5 [     kappa(s,d)=  4.837    [  3.937 , 25.896 ]
C P   [  4.5 ,  5.0 [     kappa(s,d)=  1.255    [  0.229 ,  4.193 ]
C P   [  5.0 ,  5.5 [     kappa(s,d)=  3.566    [  2.227 ,  5.553 ]
C P   [  5.5 ,  6.0 [     kappa(s,d)=  0.890    [  0.482 ,  1.413 ]
C P   [  6.0 ,  6.5 [     kappa(s,d)=  1.804    [  0.839 ,  4.270 ]
C P   [  6.5 ,  7.0 [     kappa(s,d)=  0.448    [  0.134 ,  0.859 ]
C P   [  7.0 ,  7.5 [     kappa(s,d)=  0.047    [  0.014 ,  0.103 ]
C P   [  7.5 ,  8.0 [     kappa(s,d)=  0.035    [  0.017 ,  0.067 ]
C P   [  8.0 ,  8.5 [     kappa(s,d)=  0.019    [  0.008 ,  0.040 ]
C P   [  8.5 ,  9.0 [     kappa(s,d)=  0.053    [  0.020 ,  0.102 ]
C P   [  9.0 ,  9.5 [     kappa(s,d)=  0.011    [  0.006 ,  0.018 ]
C P   [  9.5 , 10.0 [     kappa(s,d)=  0.031    [  0.010 ,  0.089 ]
C P   [ 10.0 , 10.5 [     kappa(s,d)=  0.014    [  0.006 ,  0.021 ]
C P   [ 10.5 , 11.0 [     kappa(s,d)=  0.013    [  0.004 ,  0.028 ]
C P   [ 11.0 , 11.5 [     kappa(s,d)=  0.004    [  0.002 ,  0.006 ]
C P   [ 11.5 , 12.0 [     kappa(s,d)=  0.002    [  0.001 ,  0.003 ]
C P   [ 12.0 , 12.5 [     kappa(s,d)=  0.004    [  0.002 ,  0.006 ]
C P   [ 12.5 , 13.0 [     kappa(s,d)=  0.009    [  0.002 ,  0.024 ]
C P   [ 13.0 , 13.5 [     kappa(s,d)=  0.002    [  0.001 ,  0.005 ]
C P   [ 13.5 , 14.0 [     kappa(s,d)=  0.003    [  0.001 ,  0.012 ]
C P   [ 14.0 , 14.5 [     kappa(s,d)=  0.002    [  0.001 ,  0.003 ]
C P   [ 14.5 , 15.0 [     kappa(s,d)=  0.001    [  0.001 ,  0.003 ]
C P   [ 15.0 , 15.5 [     kappa(s,d)=  0.001    [  0.001 ,  0.002 ]
C P   [ 15.5 , 16.0 [     kappa(s,d)=  0.001    [  0.001 ,  0.002 ]
C P   [ 16.0 , 16.5 [     kappa(s,d)=  0.001    [  0.001 ,  0.001 ]
C P   [ 16.5 ,  inf [     kappa(s,d)=  0.000    [  0.000 ,  0.000 ]
C Q   [  0.0 ,  4.0 [     kappa(s,d)=  4.028    [  1.276 ,  7.942 ]
C Q   [  4.0 ,  4.5 [     kappa(s,d)=  2.786    [  1.243 ,  4.442 ]
C Q   [  4.5 ,  5.0 [     kappa(s,d)=  3.633    [  1.786 , 11.401 ]
C Q   [  5.0 ,  5.5 [     kappa(s,d)=  8.958    [  4.831 , 19.667 ]
C Q   [  5.5 ,  6.0 [     kappa(s,d)=  1.076    [  0.405 ,  2.059 ]
C Q   [  6.0 ,  6.5 [     kappa(s,d)=  0.656    [  0.297 ,  0.902 ]
C Q   [  6.5 ,  7.0 [     kappa(s,d)=  0.689    [  0.263 ,  1.400 ]
C Q   [  7.0 ,  7.5 [     kappa(s,d)=  0.053    [  0.012 ,  0.261 ]
C Q   [  7.5 ,  8.0 [     kappa(s,d)=  0.016    [  0.004 ,  0.054 ]
C Q   [  8.0 ,  8.5 [     kappa(s,d)=  0.014    [  0.005 ,  0.044 ]
C Q   [  8.5 ,  9.0 [     kappa(s,d)=  0.048    [  0.015 ,  0.167 ]
C Q   [  9.0 ,  9.5 [     kappa(s,d)=  0.025    [  0.008 ,  0.082 ]
C Q   [  9.5 , 10.0 [     kappa(s,d)=  0.031    [  0.016 ,  0.052 ]
C Q   [ 10.0 , 10.5 [     kappa(s,d)=  0.022    [  0.007 ,  0.046 ]
C Q   [ 10.5 , 11.0 [     kappa(s,d)=  0.011    [  0.004 ,  0.027 ]
C Q   [ 11.0 , 11.5 [     kappa(s,d)=  0.009    [  0.003 ,  0.022 ]
C Q   [ 11.5 , 12.0 [     kappa(s,d)=  0.010    [  0.002 ,  0.043 ]
C Q   [ 12.0 , 12.5 [     kappa(s,d)=  0.004    [  0.002 ,  0.005 ]
C Q   [ 12.5 , 13.0 [     kappa(s,d)=  0.004    [  0.002 ,  0.007 ]
C Q   [ 13.0 , 13.5 [     kappa(s,d)=  0.008    [  0.003 ,  0.017 ]
C Q   [ 13.5 , 14.0 [     kappa(s,d)=  0.001    [  0.001 ,  0.002 ]
C Q   [ 14.0 , 14.5 [     kappa(s,d)=  0.001    [  0.001 ,  0.003 ]
C Q   [ 14.5 , 15.0 [     kappa(s,d)=  0.002    [  0.001 ,  0.008 ]
C Q   [ 15.0 , 15.5 [     kappa(s,d)=  0.001    [  0.001 ,  0.002 ]
C Q   [ 15.5 , 16.0 [     kappa(s,d)=  0.001    [  0.001 ,  0.002 ]
C Q   [ 16.0 , 16.5 [     kappa(s,d)=  0.001    [  0.001 ,  0.001 ]
C Q   [ 16.5 ,  inf [     kappa(s,d)=  0.000    [  0.000 ,  0.000 ]
C R   [  0.0 ,  4.0 [     kappa(s,d)=  2.762    [  0.165 ,  3.893 ]
C R   [  4.0 ,  4.5 [     kappa(s,d)=  5.512    [  2.661 , 10.299 ]
C R   [  4.5 ,  5.0 [     kappa(s,d)=  2.403    [  1.355 ,  3.293 ]
C R   [  5.0 ,  5.5 [     kappa(s,d)=  3.946    [  1.576 ,  7.214 ]
C R   [  5.5 ,  6.0 [     kappa(s,d)=  1.100    [  0.400 ,  3.001 ]
C R   [  6.0 ,  6.5 [     kappa(s,d)=  1.094    [  0.358 ,  2.937 ]
C R   [  6.5 ,  7.0 [     kappa(s,d)=  0.451    [  0.200 ,  0.955 ]
C R   [  7.0 ,  7.5 [     kappa(s,d)=  0.076    [  0.026 ,  0.233 ]
C R   [  7.5 ,  8.0 [     kappa(s,d)=  0.024    [  0.010 ,  0.063 ]
C R   [  8.0 ,  8.5 [     kappa(s,d)=  0.005    [  0.001 ,  0.012 ]
C R   [  8.5 ,  9.0 [     kappa(s,d)=  0.016    [  0.008 ,  0.026 ]
C R   [  9.0 ,  9.5 [     kappa(s,d)=  0.084    [  0.039 ,  0.173 ]
C R   [  9.5 , 10.0 [     kappa(s,d)=  0.012    [  0.004 ,  0.022 ]
C R   [ 10.0 , 10.5 [     kappa(s,d)=  0.027    [  0.010 ,  0.053 ]
C R   [ 10.5 , 11.0 [     kappa(s,d)=  0.014    [  0.007 ,  0.033 ]
C R   [ 11.0 , 11.5 [     kappa(s,d)=  0.013    [  0.006 ,  0.024 ]
C R   [ 11.5 , 12.0 [     kappa(s,d)=  0.012    [  0.005 ,  0.031 ]
C R   [ 12.0 , 12.5 [     kappa(s,d)=  0.004    [  0.002 ,  0.008 ]
C R   [ 12.5 , 13.0 [     kappa(s,d)=  0.001    [  0.001 ,  0.002 ]
C R   [ 13.0 , 13.5 [     kappa(s,d)=  0.001    [  0.001 ,  0.002 ]
C R   [ 13.5 , 14.0 [     kappa(s,d)=  0.001    [  0.001 ,  0.002 ]
C R   [ 14.0 , 14.5 [     kappa(s,d)=  0.001    [  0.001 ,  0.003 ]
C R   [ 14.5 , 15.0 [     kappa(s,d)=  0.001    [  0.001 ,  0.001 ]
C R   [ 15.0 , 15.5 [     kappa(s,d)=  0.001    [  0.001 ,  0.001 ]
C R   [ 15.5 , 16.0 [     kappa(s,d)=  0.001    [  0.001 ,  0.001 ]
C R   [ 16.0 , 16.5 [     kappa(s,d)=  0.001    [  0.001 ,  0.001 ]
C R   [ 16.5 ,  inf [     kappa(s,d)=  0.000    [  0.000 ,  0.000 ]
C S   [  0.0 ,  4.0 [     kappa(s,d)=  3.892    [  2.362 ,  4.101 ]
C S   [  4.0 ,  4.5 [     kappa(s,d)=  3.835    [  2.033 , 16.744 ]
C S   [  4.5 ,  5.0 [     kappa(s,d)=  3.090    [  1.508 ,  5.110 ]
C S   [  5.0 ,  5.5 [     kappa(s,d)=  3.599    [  2.146 ,  6.189 ]
C S   [  5.5 ,  6.0 [     kappa(s,d)=  1.314    [  0.638 ,  2.772 ]
C S   [  6.0 ,  6.5 [     kappa(s,d)=  0.403    [  0.201 ,  0.664 ]
C S   [  6.5 ,  7.0 [     kappa(s,d)=  0.291    [  0.101 ,  0.528 ]
C S   [  7.0 ,  7.5 [     kappa(s,d)=  0.022    [  0.009 ,  0.043 ]
C S   [  7.5 ,  8.0 [     kappa(s,d)=  0.037    [  0.010 ,  0.119 ]
C S   [  8.0 ,  8.5 [     kappa(s,d)=  0.006    [  0.003 ,  0.012 ]
C S   [  8.5 ,  9.0 [     kappa(s,d)=  0.033    [  0.011 ,  0.060 ]
C S   [  9.0 ,  9.5 [     kappa(s,d)=  0.006    [  0.002 ,  0.011 ]
C S   [  9.5 , 10.0 [     kappa(s,d)=  0.017    [  0.007 ,  0.033 ]
C S   [ 10.0 , 10.5 [     kappa(s,d)=  0.009    [  0.003 ,  0.017 ]
C S   [ 10.5 , 11.0 [     kappa(s,d)=  0.009    [  0.004 ,  0.014 ]
C S   [ 11.0 , 11.5 [     kappa(s,d)=  0.005    [  0.002 ,  0.008 ]
C S   [ 11.5 , 12.0 [     kappa(s,d)=  0.004    [  0.002 ,  0.007 ]
C S   [ 12.0 , 12.5 [     kappa(s,d)=  0.003    [  0.001 ,  0.005 ]
C S   [ 12.5 , 13.0 [     kappa(s,d)=  0.001    [  0.001 ,  0.003 ]
C S   [ 13.0 , 13.5 [     kappa(s,d)=  0.002    [  0.001 ,  0.003 ]
C S   [ 13.5 , 14.0 [     kappa(s,d)=  0.003    [  0.001 ,  0.006 ]
C S   [ 14.0 , 14.5 [     kappa(s,d)=  0.001    [  0.001 ,  0.001 ]
C S   [ 14.5 , 15.0 [     kappa(s,d)=  0.001    [  0.001 ,  0.001 ]
C S   [ 15.0 , 15.5 [     kappa(s,d)=  0.001    [  0.001 ,  0.001 ]
C S   [ 15.5 , 16.0 [     kappa(s,d)=  0.001    [  0.001 ,  0.002 ]
C S   [ 16.0 , 16.5 [     kappa(s,d)=  0.001    [  0.001 ,  0.001 ]
C S   [ 16.5 ,  inf [     kappa(s,d)=  0.000    [  0.000 ,  0.000 ]
C T   [  0.0 ,  4.0 [     kappa(s,d)=  4.579    [  3.429 , 19.396 ]
C T   [  4.0 ,  4.5 [     kappa(s,d)=  2.823    [  1.025 ,  6.097 ]
C T   [  4.5 ,  5.0 [     kappa(s,d)=  2.201    [  0.657 ,  6.334 ]
C T   [  5.0 ,  5.5 [     kappa(s,d)=  2.994    [  1.601 ,  4.947 ]
C T   [  5.5 ,  6.0 [     kappa(s,d)=  1.727    [  0.969 ,  2.209 ]
C T   [  6.0 ,  6.5 [     kappa(s,d)=  0.934    [  0.555 ,  1.271 ]
C T   [  6.5 ,  7.0 [     kappa(s,d)=  0.925    [  0.327 ,  1.674 ]
C T   [  7.0 ,  7.5 [     kappa(s,d)=  0.034    [  0.015 ,  0.057 ]
C T   [  7.5 ,  8.0 [     kappa(s,d)=  0.028    [  0.012 ,  0.044 ]
C T   [  8.0 ,  8.5 [     kappa(s,d)=  0.036    [  0.019 ,  0.062 ]
C T   [  8.5 ,  9.0 [     kappa(s,d)=  0.033    [  0.012 ,  0.074 ]
C T   [  9.0 ,  9.5 [     kappa(s,d)=  0.017    [  0.008 ,  0.024 ]
C T   [  9.5 , 10.0 [     kappa(s,d)=  0.024    [  0.010 ,  0.051 ]
C T   [ 10.0 , 10.5 [     kappa(s,d)=  0.031    [  0.015 ,  0.055 ]
C T   [ 10.5 , 11.0 [     kappa(s,d)=  0.011    [  0.004 ,  0.019 ]
C T   [ 11.0 , 11.5 [     kappa(s,d)=  0.004    [  0.002 ,  0.007 ]
C T   [ 11.5 , 12.0 [     kappa(s,d)=  0.005    [  0.002 ,  0.012 ]
C T   [ 12.0 , 12.5 [     kappa(s,d)=  0.003    [  0.001 ,  0.008 ]
C T   [ 12.5 , 13.0 [     kappa(s,d)=  0.001    [  0.001 ,  0.003 ]
C T   [ 13.0 , 13.5 [     kappa(s,d)=  0.002    [  0.001 ,  0.004 ]
C T   [ 13.5 , 14.0 [     kappa(s,d)=  0.001    [  0.001 ,  0.002 ]
C T   [ 14.0 , 14.5 [     kappa(s,d)=  0.002    [  0.001 ,  0.002 ]
C T   [ 14.5 , 15.0 [     kappa(s,d)=  0.001    [  0.001 ,  0.002 ]
C T   [ 15.0 , 15.5 [     kappa(s,d)=  0.001    [  0.001 ,  0.002 ]
C T   [ 15.5 , 16.0 [     kappa(s,d)=  0.001    [  0.001 ,  0.001 ]
C T   [ 16.0 , 16.5 [     kappa(s,d)=  0.001    [  0.001 ,  0.001 ]
C T   [ 16.5 ,  inf [     kappa(s,d)=  0.000    [  0.000 ,  0.000 ]
C V   [  0.0 ,  4.0 [     kappa(s,d)=  1.784    [  0.011 , 13.797 ]
C V   [  4.0 ,  4.5 [     kappa(s,d)=  3.307    [  1.212 , 11.070 ]
C V   [  4.5 ,  5.0 [     kappa(s,d)=  2.495    [  1.373 ,  3.914 ]
C V   [  5.0 ,  5.5 [     kappa(s,d)=  4.113    [  2.397 ,  5.447 ]
C V   [  5.5 ,  6.0 [     kappa(s,d)=  2.103    [  1.248 ,  3.225 ]
C V   [  6.0 ,  6.5 [     kappa(s,d)=  2.037    [  1.308 ,  3.076 ]
C V   [  6.5 ,  7.0 [     kappa(s,d)=  0.682    [  0.341 ,  1.040 ]
C V   [  7.0 ,  7.5 [     kappa(s,d)=  0.072    [  0.034 ,  0.138 ]
C V   [  7.5 ,  8.0 [     kappa(s,d)=  0.014    [  0.005 ,  0.034 ]
C V   [  8.0 ,  8.5 [     kappa(s,d)=  0.106    [  0.029 ,  0.288 ]
C V   [  8.5 ,  9.0 [     kappa(s,d)=  0.084    [  0.037 ,  0.184 ]
C V   [  9.0 ,  9.5 [     kappa(s,d)=  0.026    [  0.013 ,  0.040 ]
C V   [  9.5 , 10.0 [     kappa(s,d)=  0.038    [  0.021 ,  0.061 ]
C V   [ 10.0 , 10.5 [     kappa(s,d)=  0.090    [  0.018 ,  0.354 ]
C V   [ 10.5 , 11.0 [     kappa(s,d)=  0.011    [  0.004 ,  0.022 ]
C V   [ 11.0 , 11.5 [     kappa(s,d)=  0.016    [  0.008 ,  0.031 ]
C V   [ 11.5 , 12.0 [     kappa(s,d)=  0.011    [  0.006 ,  0.019 ]
C V   [ 12.0 , 12.5 [     kappa(s,d)=  0.006    [  0.002 ,  0.012 ]
C V   [ 12.5 , 13.0 [     kappa(s,d)=  0.007    [  0.003 ,  0.013 ]
C V   [ 13.0 , 13.5 [     kappa(s,d)=  0.006    [  0.003 ,  0.010 ]
C V   [ 13.5 , 14.0 [     kappa(s,d)=  0.002    [  0.001 ,  0.003 ]
C V   [ 14.0 , 14.5 [     kappa(s,d)=  0.002    [  0.001 ,  0.004 ]
C V   [ 14.5 , 15.0 [     kappa(s,d)=  0.001    [  0.001 ,  0.002 ]
C V   [ 15.0 , 15.5 [     kappa(s,d)=  0.002    [  0.001 ,  0.005 ]
C V   [ 15.5 , 16.0 [     kappa(s,d)=  0.001    [  0.001 ,  0.002 ]
C V   [ 16.0 , 16.5 [     kappa(s,d)=  0.001    [  0.001 ,  0.001 ]
C V   [ 16.5 ,  inf [     kappa(s,d)=  0.000    [  0.000 ,  0.000 ]
C W   [  0.0 ,  4.0 [     kappa(s,d)=  3.901    [  2.361 ,  4.153 ]
C W   [  4.0 ,  4.5 [     kappa(s,d)=  3.024    [  1.071 ,  6.551 ]
C W   [  4.5 ,  5.0 [     kappa(s,d)=  2.830    [  1.856 ,  3.936 ]
C W   [  5.0 ,  5.5 [     kappa(s,d)=  7.035    [  4.139 , 13.199 ]
C W   [  5.5 ,  6.0 [     kappa(s,d)=  1.296    [  0.328 ,  3.807 ]
C W   [  6.0 ,  6.5 [     kappa(s,d)=  1.224    [  0.626 ,  2.687 ]
C W   [  6.5 ,  7.0 [     kappa(s,d)=  0.432    [  0.051 ,  1.723 ]
C W   [  7.0 ,  7.5 [     kappa(s,d)=  0.022    [  0.003 ,  0.102 ]
C W   [  7.5 ,  8.0 [     kappa(s,d)=  0.056    [  0.002 ,  0.626 ]
C W   [  8.0 ,  8.5 [     kappa(s,d)=  0.043    [  0.009 ,  0.288 ]
C W   [  8.5 ,  9.0 [     kappa(s,d)=  0.362    [  0.022 ,  1.610 ]
C W   [  9.0 ,  9.5 [     kappa(s,d)=  0.016    [  0.004 ,  0.062 ]
C W   [  9.5 , 10.0 [     kappa(s,d)=  0.061    [  0.024 ,  0.190 ]
C W   [ 10.0 , 10.5 [     kappa(s,d)=  0.058    [  0.018 ,  0.269 ]
C W   [ 10.5 , 11.0 [     kappa(s,d)=  0.016    [  0.004 ,  0.063 ]
C W   [ 11.0 , 11.5 [     kappa(s,d)=  0.013    [  0.004 ,  0.061 ]
C W   [ 11.5 , 12.0 [     kappa(s,d)=  0.006    [  0.002 ,  0.017 ]
C W   [ 12.0 , 12.5 [     kappa(s,d)=  0.005    [  0.002 ,  0.012 ]
C W   [ 12.5 , 13.0 [     kappa(s,d)=  0.003    [  0.001 ,  0.013 ]
C W   [ 13.0 , 13.5 [     kappa(s,d)=  0.007    [  0.003 ,  0.019 ]
C W   [ 13.5 , 14.0 [     kappa(s,d)=  0.004    [  0.002 ,  0.012 ]
C W   [ 14.0 , 14.5 [     kappa(s,d)=  0.003    [  0.001 ,  0.011 ]
C W   [ 14.5 , 15.0 [     kappa(s,d)=  0.001    [  0.001 ,  0.003 ]
C W   [ 15.0 , 15.5 [     kappa(s,d)=  0.005    [  0.002 ,  0.038 ]
C W   [ 15.5 , 16.0 [     kappa(s,d)=  0.001    [  0.001 ,  0.003 ]
C W   [ 16.0 , 16.5 [     kappa(s,d)=  0.001    [  0.001 ,  0.002 ]
C W   [ 16.5 ,  inf [     kappa(s,d)=  0.000    [  0.000 ,  0.000 ]
C Y   [  0.0 ,  4.0 [     kappa(s,d)=  6.127    [  2.648 , 71.303 ]
C Y   [  4.0 ,  4.5 [     kappa(s,d)=  4.661    [  0.842 , 10.114 ]
C Y   [  4.5 ,  5.0 [     kappa(s,d)=  3.813    [  1.270 ,  9.888 ]
C Y   [  5.0 ,  5.5 [     kappa(s,d)=  3.417    [  1.659 ,  6.717 ]
C Y   [  5.5 ,  6.0 [     kappa(s,d)=  0.816    [  0.274 ,  2.370 ]
C Y   [  6.0 ,  6.5 [     kappa(s,d)=  1.119    [  0.404 ,  2.478 ]
C Y   [  6.5 ,  7.0 [     kappa(s,d)=  0.150    [  0.039 ,  0.348 ]
C Y   [  7.0 ,  7.5 [     kappa(s,d)=  0.060    [  0.014 ,  0.273 ]
C Y   [  7.5 ,  8.0 [     kappa(s,d)=  0.032    [  0.015 ,  0.099 ]
C Y   [  8.0 ,  8.5 [     kappa(s,d)=  0.043    [  0.012 ,  0.159 ]
C Y   [  8.5 ,  9.0 [     kappa(s,d)=  0.074    [  0.026 ,  0.208 ]
C Y   [  9.0 ,  9.5 [     kappa(s,d)=  0.020    [  0.005 ,  0.049 ]
C Y   [  9.5 , 10.0 [     kappa(s,d)=  0.030    [  0.012 ,  0.077 ]
C Y   [ 10.0 , 10.5 [     kappa(s,d)=  0.051    [  0.023 ,  0.096 ]
C Y   [ 10.5 , 11.0 [     kappa(s,d)=  0.028    [  0.016 ,  0.054 ]
C Y   [ 11.0 , 11.5 [     kappa(s,d)=  0.024    [  0.005 ,  0.081 ]
C Y   [ 11.5 , 12.0 [     kappa(s,d)=  0.010    [  0.005 ,  0.015 ]
C Y   [ 12.0 , 12.5 [     kappa(s,d)=  0.005    [  0.002 ,  0.011 ]
C Y   [ 12.5 , 13.0 [     kappa(s,d)=  0.003    [  0.001 ,  0.007 ]
C Y   [ 13.0 , 13.5 [     kappa(s,d)=  0.002    [  0.001 ,  0.005 ]
C Y   [ 13.5 , 14.0 [     kappa(s,d)=  0.003    [  0.001 ,  0.006 ]
C Y   [ 14.0 , 14.5 [     kappa(s,d)=  0.001    [  0.001 ,  0.003 ]
C Y   [ 14.5 , 15.0 [     kappa(s,d)=  0.001    [  0.001 ,  0.002 ]
C Y   [ 15.0 , 15.5 [     kappa(s,d)=  0.002    [  0.001 ,  0.004 ]
C Y   [ 15.5 , 16.0 [     kappa(s,d)=  0.001    [  0.001 ,  0.001 ]
C Y   [ 16.0 , 16.5 [     kappa(s,d)=  0.001    [  0.001 ,  0.004 ]
C Y   [ 16.5 ,  inf [     kappa(s,d)=  0.000    [  0.000 ,  0.000 ]
D D   [  0.0 ,  4.0 [     kappa(s,d)=  3.535    [  1.481 ,  3.893 ]
D D   [  4.0 ,  4.5 [     kappa(s,d)=  2.025    [  0.214 ,  2.164 ]
D D   [  4.5 ,  5.0 [     kappa(s,d)=  2.393    [  0.939 ,  8.786 ]
D D   [  5.0 ,  5.5 [     kappa(s,d)=  5.885    [  3.797 ,  7.637 ]
D D   [  5.5 ,  6.0 [     kappa(s,d)=  1.607    [  1.006 ,  2.267 ]
D D   [  6.0 ,  6.5 [     kappa(s,d)=  0.702    [  0.380 ,  0.976 ]
D D   [  6.5 ,  7.0 [     kappa(s,d)=  0.382    [  0.161 ,  0.891 ]
D D   [  7.0 ,  7.5 [     kappa(s,d)=  0.020    [  0.007 ,  0.032 ]
D D   [  7.5 ,  8.0 [     kappa(s,d)=  0.008    [  0.004 ,  0.013 ]
D D   [  8.0 ,  8.5 [     kappa(s,d)=  0.012    [  0.005 ,  0.022 ]
D D   [  8.5 ,  9.0 [     kappa(s,d)=  0.015    [  0.007 ,  0.028 ]
D D   [  9.0 ,  9.5 [     kappa(s,d)=  0.009    [  0.005 ,  0.015 ]
D D   [  9.5 , 10.0 [     kappa(s,d)=  0.019    [  0.009 ,  0.033 ]
D D   [ 10.0 , 10.5 [     kappa(s,d)=  0.016    [  0.008 ,  0.024 ]
D D   [ 10.5 , 11.0 [     kappa(s,d)=  0.009    [  0.004 ,  0.019 ]
D D   [ 11.0 , 11.5 [     kappa(s,d)=  0.004    [  0.002 ,  0.007 ]
D D   [ 11.5 , 12.0 [     kappa(s,d)=  0.003    [  0.001 ,  0.005 ]
D D   [ 12.0 , 12.5 [     kappa(s,d)=  0.003    [  0.002 ,  0.005 ]
D D   [ 12.5 , 13.0 [     kappa(s,d)=  0.003    [  0.002 ,  0.005 ]
D D   [ 13.0 , 13.5 [     kappa(s,d)=  0.002    [  0.001 ,  0.003 ]
D D   [ 13.5 , 14.0 [     kappa(s,d)=  0.001    [  0.001 ,  0.003 ]
D D   [ 14.0 , 14.5 [     kappa(s,d)=  0.001    [  0.001 ,  0.001 ]
D D   [ 14.5 , 15.0 [     kappa(s,d)=  0.001    [  0.001 ,  0.001 ]
D D   [ 15.0 , 15.5 [     kappa(s,d)=  0.001    [  0.001 ,  0.001 ]
D D   [ 15.5 , 16.0 [     kappa(s,d)=  0.001    [  0.001 ,  0.001 ]
D D   [ 16.0 , 16.5 [     kappa(s,d)=  0.001    [  0.001 ,  0.001 ]
D D   [ 16.5 ,  inf [     kappa(s,d)=  0.000    [  0.000 ,  0.000 ]
D E   [  0.0 ,  4.0 [     kappa(s,d)=  2.786    [  0.123 , 19.637 ]
D E   [  4.0 ,  4.5 [     kappa(s,d)=  1.991    [  0.743 ,  5.631 ]
D E   [  4.5 ,  5.0 [     kappa(s,d)=  1.410    [  0.597 ,  2.479 ]
D E   [  5.0 ,  5.5 [     kappa(s,d)=  7.961    [  5.413 , 10.774 ]
D E   [  5.5 ,  6.0 [     kappa(s,d)=  2.201    [  1.487 ,  2.925 ]
D E   [  6.0 ,  6.5 [     kappa(s,d)=  0.528    [  0.320 ,  0.721 ]
D E   [  6.5 ,  7.0 [     kappa(s,d)=  0.638    [  0.385 ,  1.050 ]
D E   [  7.0 ,  7.5 [     kappa(s,d)=  0.048    [  0.017 ,  0.084 ]
D E   [  7.5 ,  8.0 [     kappa(s,d)=  0.011    [  0.006 ,  0.017 ]
D E   [  8.0 ,  8.5 [     kappa(s,d)=  0.018    [  0.009 ,  0.033 ]
D E   [  8.5 ,  9.0 [     kappa(s,d)=  0.034    [  0.015 ,  0.061 ]
D E   [  9.0 ,  9.5 [     kappa(s,d)=  0.020    [  0.011 ,  0.028 ]
D E   [  9.5 , 10.0 [     kappa(s,d)=  0.014    [  0.008 ,  0.019 ]
D E   [ 10.0 , 10.5 [     kappa(s,d)=  0.017    [  0.009 ,  0.024 ]
D E   [ 10.5 , 11.0 [     kappa(s,d)=  0.009    [  0.006 ,  0.012 ]
D E   [ 11.0 , 11.5 [     kappa(s,d)=  0.006    [  0.003 ,  0.011 ]
D E   [ 11.5 , 12.0 [     kappa(s,d)=  0.004    [  0.002 ,  0.005 ]
D E   [ 12.0 , 12.5 [     kappa(s,d)=  0.004    [  0.002 ,  0.006 ]
D E   [ 12.5 , 13.0 [     kappa(s,d)=  0.003    [  0.002 ,  0.005 ]
D E   [ 13.0 , 13.5 [     kappa(s,d)=  0.002    [  0.001 ,  0.002 ]
D E   [ 13.5 , 14.0 [     kappa(s,d)=  0.002    [  0.001 ,  0.003 ]
D E   [ 14.0 , 14.5 [     kappa(s,d)=  0.001    [  0.001 ,  0.002 ]
D E   [ 14.5 , 15.0 [     kappa(s,d)=  0.001    [  0.001 ,  0.001 ]
D E   [ 15.0 , 15.5 [     kappa(s,d)=  0.001    [  0.001 ,  0.001 ]
D E   [ 15.5 , 16.0 [     kappa(s,d)=  0.001    [  0.001 ,  0.001 ]
D E   [ 16.0 , 16.5 [     kappa(s,d)=  0.001    [  0.001 ,  0.001 ]
D E   [ 16.5 ,  inf [     kappa(s,d)=  0.000    [  0.000 ,  0.000 ]
D F   [  0.0 ,  4.0 [     kappa(s,d)=  3.012    [  0.277 ,  3.893 ]
D F   [  4.0 ,  4.5 [     kappa(s,d)=  4.525    [  2.209 , 16.391 ]
D F   [  4.5 ,  5.0 [     kappa(s,d)=  1.550    [  0.838 ,  2.277 ]
D F   [  5.0 ,  5.5 [     kappa(s,d)=  7.165    [  4.196 , 10.103 ]
D F   [  5.5 ,  6.0 [     kappa(s,d)=  1.838    [  0.985 ,  2.716 ]
D F   [  6.0 ,  6.5 [     kappa(s,d)=  1.030    [  0.448 ,  2.337 ]
D F   [  6.5 ,  7.0 [     kappa(s,d)=  0.853    [  0.487 ,  1.266 ]
D F   [  7.0 ,  7.5 [     kappa(s,d)=  0.053    [  0.023 ,  0.116 ]
D F   [  7.5 ,  8.0 [     kappa(s,d)=  0.021    [  0.008 ,  0.036 ]
D F   [  8.0 ,  8.5 [     kappa(s,d)=  0.036    [  0.019 ,  0.068 ]
D F   [  8.5 ,  9.0 [     kappa(s,d)=  0.041    [  0.017 ,  0.078 ]
D F   [  9.0 ,  9.5 [     kappa(s,d)=  0.032    [  0.015 ,  0.050 ]
D F   [  9.5 , 10.0 [     kappa(s,d)=  0.052    [  0.025 ,  0.091 ]
D F   [ 10.0 , 10.5 [     kappa(s,d)=  0.034    [  0.020 ,  0.046 ]
D F   [ 10.5 , 11.0 [     kappa(s,d)=  0.015    [  0.007 ,  0.025 ]
D F   [ 11.0 , 11.5 [     kappa(s,d)=  0.011    [  0.007 ,  0.017 ]
D F   [ 11.5 , 12.0 [     kappa(s,d)=  0.007    [  0.004 ,  0.009 ]
D F   [ 12.0 , 12.5 [     kappa(s,d)=  0.006    [  0.003 ,  0.008 ]
D F   [ 12.5 , 13.0 [     kappa(s,d)=  0.004    [  0.003 ,  0.006 ]
D F   [ 13.0 , 13.5 [     kappa(s,d)=  0.003    [  0.001 ,  0.004 ]
D F   [ 13.5 , 14.0 [     kappa(s,d)=  0.002    [  0.001 ,  0.003 ]
D F   [ 14.0 , 14.5 [     kappa(s,d)=  0.002    [  0.001 ,  0.002 ]
D F   [ 14.5 , 15.0 [     kappa(s,d)=  0.002    [  0.001 ,  0.003 ]
D F   [ 15.0 , 15.5 [     kappa(s,d)=  0.001    [  0.001 ,  0.001 ]
D F   [ 15.5 , 16.0 [     kappa(s,d)=  0.001    [  0.001 ,  0.002 ]
D F   [ 16.0 , 16.5 [     kappa(s,d)=  0.001    [  0.001 ,  0.001 ]
D F   [ 16.5 ,  inf [     kappa(s,d)=  0.000    [  0.000 ,  0.000 ]
D G   [  0.0 ,  4.0 [     kappa(s,d)=  0.539    [  0.062 ,  1.086 ]
D G   [  4.0 ,  4.5 [     kappa(s,d)=  0.761    [  0.261 ,  1.844 ]
D G   [  4.5 ,  5.0 [     kappa(s,d)=  1.801    [  0.818 ,  3.101 ]
D G   [  5.0 ,  5.5 [     kappa(s,d)=  2.404    [  1.621 ,  3.136 ]
D G   [  5.5 ,  6.0 [     kappa(s,d)=  1.009    [  0.704 ,  1.288 ]
D G   [  6.0 ,  6.5 [     kappa(s,d)=  0.300    [  0.181 ,  0.414 ]
D G   [  6.5 ,  7.0 [     kappa(s,d)=  0.279    [  0.133 ,  0.504 ]
D G   [  7.0 ,  7.5 [     kappa(s,d)=  0.012    [  0.005 ,  0.022 ]
D G   [  7.5 ,  8.0 [     kappa(s,d)=  0.005    [  0.003 ,  0.008 ]
D G   [  8.0 ,  8.5 [     kappa(s,d)=  0.010    [  0.004 ,  0.021 ]
D G   [  8.5 ,  9.0 [     kappa(s,d)=  0.014    [  0.008 ,  0.020 ]
D G   [  9.0 ,  9.5 [     kappa(s,d)=  0.012    [  0.006 ,  0.017 ]
D G   [  9.5 , 10.0 [     kappa(s,d)=  0.012    [  0.004 ,  0.032 ]
D G   [ 10.0 , 10.5 [     kappa(s,d)=  0.008    [  0.004 ,  0.011 ]
D G   [ 10.5 , 11.0 [     kappa(s,d)=  0.003    [  0.002 ,  0.005 ]
D G   [ 11.0 , 11.5 [     kappa(s,d)=  0.005    [  0.003 ,  0.007 ]
D G   [ 11.5 , 12.0 [     kappa(s,d)=  0.002    [  0.001 ,  0.003 ]
D G   [ 12.0 , 12.5 [     kappa(s,d)=  0.002    [  0.001 ,  0.003 ]
D G   [ 12.5 , 13.0 [     kappa(s,d)=  0.002    [  0.001 ,  0.002 ]
D G   [ 13.0 , 13.5 [     kappa(s,d)=  0.002    [  0.001 ,  0.002 ]
D G   [ 13.5 , 14.0 [     kappa(s,d)=  0.001    [  0.001 ,  0.002 ]
D G   [ 14.0 , 14.5 [     kappa(s,d)=  0.001    [  0.001 ,  0.001 ]
D G   [ 14.5 , 15.0 [     kappa(s,d)=  0.001    [  0.001 ,  0.001 ]
D G   [ 15.0 , 15.5 [     kappa(s,d)=  0.001    [  0.001 ,  0.001 ]
D G   [ 15.5 , 16.0 [     kappa(s,d)=  0.001    [  0.001 ,  0.001 ]
D G   [ 16.0 , 16.5 [     kappa(s,d)=  0.001    [  0.001 ,  0.001 ]
D G   [ 16.5 ,  inf [     kappa(s,d)=  0.000    [  0.000 ,  0.000 ]
D H   [  0.0 ,  4.0 [     kappa(s,d)=  1.973    [  0.034 ,  3.899 ]
D H   [  4.0 ,  4.5 [     kappa(s,d)=  2.793    [  0.535 ,  9.767 ]
D H   [  4.5 ,  5.0 [     kappa(s,d)=  1.508    [  0.467 ,  4.433 ]
D H   [  5.0 ,  5.5 [     kappa(s,d)=  7.269    [  1.954 , 56.767 ]
D H   [  5.5 ,  6.0 [     kappa(s,d)=  0.845    [  0.396 ,  1.394 ]
D H   [  6.0 ,  6.5 [     kappa(s,d)=  1.080    [  0.368 ,  3.615 ]
D H   [  6.5 ,  7.0 [     kappa(s,d)=  0.171    [  0.071 ,  0.252 ]
D H   [  7.0 ,  7.5 [     kappa(s,d)=  0.046    [  0.021 ,  0.104 ]
D H   [  7.5 ,  8.0 [     kappa(s,d)=  0.011    [  0.004 ,  0.019 ]
D H   [  8.0 ,  8.5 [     kappa(s,d)=  0.009    [  0.004 ,  0.017 ]
D H   [  8.5 ,  9.0 [     kappa(s,d)=  0.094    [  0.027 ,  0.180 ]
D H   [  9.0 ,  9.5 [     kappa(s,d)=  0.010    [  0.003 ,  0.017 ]
D H   [  9.5 , 10.0 [     kappa(s,d)=  0.015    [  0.007 ,  0.031 ]
D H   [ 10.0 , 10.5 [     kappa(s,d)=  0.009    [  0.004 ,  0.012 ]
D H   [ 10.5 , 11.0 [     kappa(s,d)=  0.006    [  0.003 ,  0.011 ]
D H   [ 11.0 , 11.5 [     kappa(s,d)=  0.005    [  0.002 ,  0.008 ]
D H   [ 11.5 , 12.0 [     kappa(s,d)=  0.004    [  0.002 ,  0.006 ]
D H   [ 12.0 , 12.5 [     kappa(s,d)=  0.002    [  0.001 ,  0.004 ]
D H   [ 12.5 , 13.0 [     kappa(s,d)=  0.003    [  0.001 ,  0.005 ]
D H   [ 13.0 , 13.5 [     kappa(s,d)=  0.003    [  0.001 ,  0.006 ]
D H   [ 13.5 , 14.0 [     kappa(s,d)=  0.002    [  0.001 ,  0.003 ]
D H   [ 14.0 , 14.5 [     kappa(s,d)=  0.002    [  0.001 ,  0.004 ]
D H   [ 14.5 , 15.0 [     kappa(s,d)=  0.001    [  0.001 ,  0.001 ]
D H   [ 15.0 , 15.5 [     kappa(s,d)=  0.001    [  0.001 ,  0.004 ]
D H   [ 15.5 , 16.0 [     kappa(s,d)=  0.001    [  0.001 ,  0.001 ]
D H   [ 16.0 , 16.5 [     kappa(s,d)=  0.001    [  0.001 ,  0.001 ]
D H   [ 16.5 ,  inf [     kappa(s,d)=  0.000    [  0.000 ,  0.000 ]
D I   [  0.0 ,  4.0 [     kappa(s,d)=  4.736    [  3.388 , 16.242 ]
D I   [  4.0 ,  4.5 [     kappa(s,d)=  2.531    [  0.877 ,  4.584 ]
D I   [  4.5 ,  5.0 [     kappa(s,d)=  5.710    [  3.594 ,  9.140 ]
D I   [  5.0 ,  5.5 [     kappa(s,d)=  7.526    [  4.600 , 10.297 ]
D I   [  5.5 ,  6.0 [     kappa(s,d)=  3.467    [  2.288 ,  4.668 ]
D I   [  6.0 ,  6.5 [     kappa(s,d)=  1.177    [  0.777 ,  1.546 ]
D I   [  6.5 ,  7.0 [     kappa(s,d)=  0.794    [  0.444 ,  1.104 ]
D I   [  7.0 ,  7.5 [     kappa(s,d)=  0.053    [  0.027 ,  0.102 ]
D I   [  7.5 ,  8.0 [     kappa(s,d)=  0.030    [  0.013 ,  0.052 ]
D I   [  8.0 ,  8.5 [     kappa(s,d)=  0.018    [  0.009 ,  0.028 ]
D I   [  8.5 ,  9.0 [     kappa(s,d)=  0.026    [  0.015 ,  0.039 ]
D I   [  9.0 ,  9.5 [     kappa(s,d)=  0.042    [  0.025 ,  0.057 ]
D I   [  9.5 , 10.0 [     kappa(s,d)=  0.045    [  0.026 ,  0.062 ]
D I   [ 10.0 , 10.5 [     kappa(s,d)=  0.038    [  0.022 ,  0.054 ]
D I   [ 10.5 , 11.0 [     kappa(s,d)=  0.036    [  0.024 ,  0.044 ]
D I   [ 11.0 , 11.5 [     kappa(s,d)=  0.006    [  0.003 ,  0.008 ]
D I   [ 11.5 , 12.0 [     kappa(s,d)=  0.010    [  0.005 ,  0.016 ]
D I   [ 12.0 , 12.5 [     kappa(s,d)=  0.009    [  0.005 ,  0.011 ]
D I   [ 12.5 , 13.0 [     kappa(s,d)=  0.008    [  0.005 ,  0.012 ]
D I   [ 13.0 , 13.5 [     kappa(s,d)=  0.003    [  0.002 ,  0.004 ]
D I   [ 13.5 , 14.0 [     kappa(s,d)=  0.003    [  0.002 ,  0.004 ]
D I   [ 14.0 , 14.5 [     kappa(s,d)=  0.002    [  0.002 ,  0.003 ]
D I   [ 14.5 , 15.0 [     kappa(s,d)=  0.001    [  0.001 ,  0.002 ]
D I   [ 15.0 , 15.5 [     kappa(s,d)=  0.001    [  0.001 ,  0.001 ]
D I   [ 15.5 , 16.0 [     kappa(s,d)=  0.001    [  0.001 ,  0.002 ]
D I   [ 16.0 , 16.5 [     kappa(s,d)=  0.001    [  0.001 ,  0.001 ]
D I   [ 16.5 ,  inf [     kappa(s,d)=  0.000    [  0.000 ,  0.000 ]
D K   [  0.0 ,  4.0 [     kappa(s,d)=  5.772    [  2.869 , 13.663 ]
D K   [  4.0 ,  4.5 [     kappa(s,d)=  6.041    [  3.507 , 12.432 ]
D K   [  4.5 ,  5.0 [     kappa(s,d)=  2.307    [  0.997 ,  3.863 ]
D K   [  5.0 ,  5.5 [     kappa(s,d)=  5.887    [  4.363 ,  7.841 ]
D K   [  5.5 ,  6.0 [     kappa(s,d)=  1.690    [  1.084 ,  2.458 ]
D K   [  6.0 ,  6.5 [     kappa(s,d)=  1.297    [  0.849 ,  1.873 ]
D K   [  6.5 ,  7.0 [     kappa(s,d)=  0.247    [  0.103 ,  0.432 ]
D K   [  7.0 ,  7.5 [     kappa(s,d)=  0.031    [  0.016 ,  0.049 ]
D K   [  7.5 ,  8.0 [     kappa(s,d)=  0.015    [  0.007 ,  0.024 ]
D K   [  8.0 ,  8.5 [     kappa(s,d)=  0.018    [  0.009 ,  0.029 ]
D K   [  8.5 ,  9.0 [     kappa(s,d)=  0.032    [  0.018 ,  0.045 ]
D K   [  9.0 ,  9.5 [     kappa(s,d)=  0.029    [  0.014 ,  0.043 ]
D K   [  9.5 , 10.0 [     kappa(s,d)=  0.017    [  0.010 ,  0.025 ]
D K   [ 10.0 , 10.5 [     kappa(s,d)=  0.011    [  0.006 ,  0.015 ]
D K   [ 10.5 , 11.0 [     kappa(s,d)=  0.010    [  0.006 ,  0.013 ]
D K   [ 11.0 , 11.5 [     kappa(s,d)=  0.005    [  0.003 ,  0.009 ]
D K   [ 11.5 , 12.0 [     kappa(s,d)=  0.005    [  0.003 ,  0.006 ]
D K   [ 12.0 , 12.5 [     kappa(s,d)=  0.004    [  0.003 ,  0.005 ]
D K   [ 12.5 , 13.0 [     kappa(s,d)=  0.003    [  0.002 ,  0.004 ]
D K   [ 13.0 , 13.5 [     kappa(s,d)=  0.003    [  0.001 ,  0.005 ]
D K   [ 13.5 , 14.0 [     kappa(s,d)=  0.002    [  0.001 ,  0.003 ]
D K   [ 14.0 , 14.5 [     kappa(s,d)=  0.001    [  0.001 ,  0.002 ]
D K   [ 14.5 , 15.0 [     kappa(s,d)=  0.001    [  0.001 ,  0.001 ]
D K   [ 15.0 , 15.5 [     kappa(s,d)=  0.001    [  0.001 ,  0.001 ]
D K   [ 15.5 , 16.0 [     kappa(s,d)=  0.001    [  0.001 ,  0.001 ]
D K   [ 16.0 , 16.5 [     kappa(s,d)=  0.001    [  0.001 ,  0.001 ]
D K   [ 16.5 ,  inf [     kappa(s,d)=  0.000    [  0.000 ,  0.000 ]
D L   [  0.0 ,  4.0 [     kappa(s,d)=  1.814    [  0.123 , 14.725 ]
D L   [  4.0 ,  4.5 [     kappa(s,d)=  1.442    [  0.265 ,  2.857 ]
D L   [  4.5 ,  5.0 [     kappa(s,d)=  4.113    [  2.684 ,  7.172 ]
D L   [  5.0 ,  5.5 [     kappa(s,d)=  9.356    [  5.892 , 12.074 ]
D L   [  5.5 ,  6.0 [     kappa(s,d)=  1.308    [  0.820 ,  1.529 ]
D L   [  6.0 ,  6.5 [     kappa(s,d)=  1.095    [  0.764 ,  1.366 ]
D L   [  6.5 ,  7.0 [     kappa(s,d)=  0.778    [  0.512 ,  1.064 ]
D L   [  7.0 ,  7.5 [     kappa(s,d)=  0.052    [  0.023 ,  0.133 ]
D L   [  7.5 ,  8.0 [     kappa(s,d)=  0.043    [  0.023 ,  0.079 ]
D L   [  8.0 ,  8.5 [     kappa(s,d)=  0.022    [  0.012 ,  0.030 ]
D L   [  8.5 ,  9.0 [     kappa(s,d)=  0.044    [  0.021 ,  0.072 ]
D L   [  9.0 ,  9.5 [     kappa(s,d)=  0.020    [  0.012 ,  0.027 ]
D L   [  9.5 , 10.0 [     kappa(s,d)=  0.029    [  0.018 ,  0.038 ]
D L   [ 10.0 , 10.5 [     kappa(s,d)=  0.041    [  0.023 ,  0.057 ]
D L   [ 10.5 , 11.0 [     kappa(s,d)=  0.013    [  0.009 ,  0.018 ]
D L   [ 11.0 , 11.5 [     kappa(s,d)=  0.013    [  0.008 ,  0.017 ]
D L   [ 11.5 , 12.0 [     kappa(s,d)=  0.007    [  0.004 ,  0.008 ]
D L   [ 12.0 , 12.5 [     kappa(s,d)=  0.006    [  0.003 ,  0.008 ]
D L   [ 12.5 , 13.0 [     kappa(s,d)=  0.005    [  0.003 ,  0.007 ]
D L   [ 13.0 , 13.5 [     kappa(s,d)=  0.003    [  0.002 ,  0.004 ]
D L   [ 13.5 , 14.0 [     kappa(s,d)=  0.003    [  0.002 ,  0.004 ]
D L   [ 14.0 , 14.5 [     kappa(s,d)=  0.001    [  0.001 ,  0.002 ]
D L   [ 14.5 , 15.0 [     kappa(s,d)=  0.002    [  0.001 ,  0.003 ]
D L   [ 15.0 , 15.5 [     kappa(s,d)=  0.001    [  0.001 ,  0.001 ]
D L   [ 15.5 , 16.0 [     kappa(s,d)=  0.001    [  0.001 ,  0.001 ]
D L   [ 16.0 , 16.5 [     kappa(s,d)=  0.001    [  0.001 ,  0.001 ]
D L   [ 16.5 ,  inf [     kappa(s,d)=  0.000    [  0.000 ,  0.000 ]
D M   [  0.0 ,  4.0 [     kappa(s,d)=  2.328    [  0.138 ,  3.689 ]
D M   [  4.0 ,  4.5 [     kappa(s,d)=  1.888    [  0.334 ,  7.309 ]
D M   [  4.5 ,  5.0 [     kappa(s,d)=  2.536    [  1.120 ,  5.717 ]
D M   [  5.0 ,  5.5 [     kappa(s,d)=  9.082    [  4.670 , 17.629 ]
D M   [  5.5 ,  6.0 [     kappa(s,d)=  0.735    [  0.360 ,  1.117 ]
D M   [  6.0 ,  6.5 [     kappa(s,d)=  0.334    [  0.148 ,  0.529 ]
D M   [  6.5 ,  7.0 [     kappa(s,d)=  0.639    [  0.208 ,  1.188 ]
D M   [  7.0 ,  7.5 [     kappa(s,d)=  0.073    [  0.034 ,  0.134 ]
D M   [  7.5 ,  8.0 [     kappa(s,d)=  0.041    [  0.017 ,  0.093 ]
D M   [  8.0 ,  8.5 [     kappa(s,d)=  0.018    [  0.009 ,  0.031 ]
D M   [  8.5 ,  9.0 [     kappa(s,d)=  0.020    [  0.009 ,  0.035 ]
D M   [  9.0 ,  9.5 [     kappa(s,d)=  0.023    [  0.009 ,  0.040 ]
D M   [  9.5 , 10.0 [     kappa(s,d)=  0.014    [  0.005 ,  0.024 ]
D M   [ 10.0 , 10.5 [     kappa(s,d)=  0.021    [  0.009 ,  0.035 ]
D M   [ 10.5 , 11.0 [     kappa(s,d)=  0.007    [  0.003 ,  0.010 ]
D M   [ 11.0 , 11.5 [     kappa(s,d)=  0.012    [  0.005 ,  0.022 ]
D M   [ 11.5 , 12.0 [     kappa(s,d)=  0.003    [  0.001 ,  0.005 ]
D M   [ 12.0 , 12.5 [     kappa(s,d)=  0.003    [  0.002 ,  0.006 ]
D M   [ 12.5 , 13.0 [     kappa(s,d)=  0.004    [  0.002 ,  0.012 ]
D M   [ 13.0 , 13.5 [     kappa(s,d)=  0.004    [  0.002 ,  0.007 ]
D M   [ 13.5 , 14.0 [     kappa(s,d)=  0.003    [  0.002 ,  0.005 ]
D M   [ 14.0 , 14.5 [     kappa(s,d)=  0.002    [  0.001 ,  0.003 ]
D M   [ 14.5 , 15.0 [     kappa(s,d)=  0.001    [  0.001 ,  0.002 ]
D M   [ 15.0 , 15.5 [     kappa(s,d)=  0.001    [  0.001 ,  0.001 ]
D M   [ 15.5 , 16.0 [     kappa(s,d)=  0.001    [  0.001 ,  0.001 ]
D M   [ 16.0 , 16.5 [     kappa(s,d)=  0.001    [  0.001 ,  0.002 ]
D M   [ 16.5 ,  inf [     kappa(s,d)=  0.000    [  0.000 ,  0.000 ]
D N   [  0.0 ,  4.0 [     kappa(s,d)=  3.815    [  0.511 , 15.312 ]
D N   [  4.0 ,  4.5 [     kappa(s,d)=  5.903    [  1.097 , 24.334 ]
D N   [  4.5 ,  5.0 [     kappa(s,d)=  1.563    [  0.744 ,  2.624 ]
D N   [  5.0 ,  5.5 [     kappa(s,d)=  5.940    [  3.307 ,  9.380 ]
D N   [  5.5 ,  6.0 [     kappa(s,d)=  1.236    [  0.824 ,  1.755 ]
D N   [  6.0 ,  6.5 [     kappa(s,d)=  0.508    [  0.278 ,  0.865 ]
D N   [  6.5 ,  7.0 [     kappa(s,d)=  0.389    [  0.140 ,  0.795 ]
D N   [  7.0 ,  7.5 [     kappa(s,d)=  0.033    [  0.014 ,  0.054 ]
D N   [  7.5 ,  8.0 [     kappa(s,d)=  0.008    [  0.004 ,  0.012 ]
D N   [  8.0 ,  8.5 [     kappa(s,d)=  0.009    [  0.005 ,  0.018 ]
D N   [  8.5 ,  9.0 [     kappa(s,d)=  0.024    [  0.012 ,  0.039 ]
D N   [  9.0 ,  9.5 [     kappa(s,d)=  0.016    [  0.007 ,  0.036 ]
D N   [  9.5 , 10.0 [     kappa(s,d)=  0.014    [  0.007 ,  0.023 ]
D N   [ 10.0 , 10.5 [     kappa(s,d)=  0.013    [  0.007 ,  0.021 ]
D N   [ 10.5 , 11.0 [     kappa(s,d)=  0.009    [  0.005 ,  0.014 ]
D N   [ 11.0 , 11.5 [     kappa(s,d)=  0.008    [  0.004 ,  0.013 ]
D N   [ 11.5 , 12.0 [     kappa(s,d)=  0.004    [  0.002 ,  0.006 ]
D N   [ 12.0 , 12.5 [     kappa(s,d)=  0.002    [  0.001 ,  0.003 ]
D N   [ 12.5 , 13.0 [     kappa(s,d)=  0.002    [  0.001 ,  0.003 ]
D N   [ 13.0 , 13.5 [     kappa(s,d)=  0.002    [  0.001 ,  0.003 ]
D N   [ 13.5 , 14.0 [     kappa(s,d)=  0.002    [  0.001 ,  0.003 ]
D N   [ 14.0 , 14.5 [     kappa(s,d)=  0.001    [  0.001 ,  0.001 ]
D N   [ 14.5 , 15.0 [     kappa(s,d)=  0.001    [  0.001 ,  0.002 ]
D N   [ 15.0 , 15.5 [     kappa(s,d)=  0.001    [  0.001 ,  0.001 ]
D N   [ 15.5 , 16.0 [     kappa(s,d)=  0.001    [  0.001 ,  0.001 ]
D N   [ 16.0 , 16.5 [     kappa(s,d)=  0.001    [  0.001 ,  0.001 ]
D N   [ 16.5 ,  inf [     kappa(s,d)=  0.000    [  0.000 ,  0.000 ]
D P   [  0.0 ,  4.0 [     kappa(s,d)=  3.551    [  1.224 ,  6.027 ]
D P   [  4.0 ,  4.5 [     kappa(s,d)=  2.251    [  1.282 ,  3.352 ]
D P   [  4.5 ,  5.0 [     kappa(s,d)=  1.095    [  0.486 ,  1.927 ]
D P   [  5.0 ,  5.5 [     kappa(s,d)=  3.669    [  2.196 ,  5.536 ]
D P   [  5.5 ,  6.0 [     kappa(s,d)=  1.126    [  0.717 ,  1.481 ]
D P   [  6.0 ,  6.5 [     kappa(s,d)=  0.949    [  0.518 ,  1.877 ]
D P   [  6.5 ,  7.0 [     kappa(s,d)=  0.766    [  0.449 ,  1.155 ]
D P   [  7.0 ,  7.5 [     kappa(s,d)=  0.040    [  0.012 ,  0.075 ]
D P   [  7.5 ,  8.0 [     kappa(s,d)=  0.014    [  0.006 ,  0.021 ]
D P   [  8.0 ,  8.5 [     kappa(s,d)=  0.025    [  0.013 ,  0.046 ]
D P   [  8.5 ,  9.0 [     kappa(s,d)=  0.022    [  0.010 ,  0.042 ]
D P   [  9.0 ,  9.5 [     kappa(s,d)=  0.013    [  0.006 ,  0.019 ]
D P   [  9.5 , 10.0 [     kappa(s,d)=  0.018    [  0.009 ,  0.026 ]
D P   [ 10.0 , 10.5 [     kappa(s,d)=  0.012    [  0.005 ,  0.020 ]
D P   [ 10.5 , 11.0 [     kappa(s,d)=  0.005    [  0.003 ,  0.007 ]
D P   [ 11.0 , 11.5 [     kappa(s,d)=  0.006    [  0.003 ,  0.014 ]
D P   [ 11.5 , 12.0 [     kappa(s,d)=  0.007    [  0.002 ,  0.013 ]
D P   [ 12.0 , 12.5 [     kappa(s,d)=  0.005    [  0.003 ,  0.008 ]
D P   [ 12.5 , 13.0 [     kappa(s,d)=  0.003    [  0.002 ,  0.005 ]
D P   [ 13.0 , 13.5 [     kappa(s,d)=  0.001    [  0.001 ,  0.002 ]
D P   [ 13.5 , 14.0 [     kappa(s,d)=  0.002    [  0.001 ,  0.005 ]
D P   [ 14.0 , 14.5 [     kappa(s,d)=  0.001    [  0.001 ,  0.001 ]
D P   [ 14.5 , 15.0 [     kappa(s,d)=  0.001    [  0.001 ,  0.001 ]
D P   [ 15.0 , 15.5 [     kappa(s,d)=  0.001    [  0.001 ,  0.001 ]
D P   [ 15.5 , 16.0 [     kappa(s,d)=  0.001    [  0.001 ,  0.001 ]
D P   [ 16.0 , 16.5 [     kappa(s,d)=  0.001    [  0.001 ,  0.001 ]
D P   [ 16.5 ,  inf [     kappa(s,d)=  0.000    [  0.000 ,  0.000 ]
D Q   [  0.0 ,  4.0 [     kappa(s,d)=  1.796    [  0.159 ,  4.569 ]
D Q   [  4.0 ,  4.5 [     kappa(s,d)=  1.701    [  0.562 ,  2.935 ]
D Q   [  4.5 ,  5.0 [     kappa(s,d)=  5.486    [  3.652 , 10.599 ]
D Q   [  5.0 ,  5.5 [     kappa(s,d)=  4.026    [  2.679 ,  5.439 ]
D Q   [  5.5 ,  6.0 [     kappa(s,d)=  1.272    [  0.617 ,  2.087 ]
D Q   [  6.0 ,  6.5 [     kappa(s,d)=  0.538    [  0.327 ,  0.786 ]
D Q   [  6.5 ,  7.0 [     kappa(s,d)=  0.636    [  0.343 ,  0.943 ]
D Q   [  7.0 ,  7.5 [     kappa(s,d)=  0.056    [  0.028 ,  0.143 ]
D Q   [  7.5 ,  8.0 [     kappa(s,d)=  0.027    [  0.011 ,  0.047 ]
D Q   [  8.0 ,  8.5 [     kappa(s,d)=  0.022    [  0.009 ,  0.044 ]
D Q   [  8.5 ,  9.0 [     kappa(s,d)=  0.035    [  0.011 ,  0.079 ]
D Q   [  9.0 ,  9.5 [     kappa(s,d)=  0.012    [  0.007 ,  0.020 ]
D Q   [  9.5 , 10.0 [     kappa(s,d)=  0.025    [  0.014 ,  0.041 ]
D Q   [ 10.0 , 10.5 [     kappa(s,d)=  0.019    [  0.008 ,  0.035 ]
D Q   [ 10.5 , 11.0 [     kappa(s,d)=  0.008    [  0.005 ,  0.011 ]
D Q   [ 11.0 , 11.5 [     kappa(s,d)=  0.003    [  0.002 ,  0.005 ]
D Q   [ 11.5 , 12.0 [     kappa(s,d)=  0.004    [  0.002 ,  0.006 ]
D Q   [ 12.0 , 12.5 [     kappa(s,d)=  0.003    [  0.002 ,  0.004 ]
D Q   [ 12.5 , 13.0 [     kappa(s,d)=  0.003    [  0.002 ,  0.005 ]
D Q   [ 13.0 , 13.5 [     kappa(s,d)=  0.002    [  0.001 ,  0.003 ]
D Q   [ 13.5 , 14.0 [     kappa(s,d)=  0.002    [  0.001 ,  0.003 ]
D Q   [ 14.0 , 14.5 [     kappa(s,d)=  0.001    [  0.001 ,  0.001 ]
D Q   [ 14.5 , 15.0 [     kappa(s,d)=  0.001    [  0.001 ,  0.001 ]
D Q   [ 15.0 , 15.5 [     kappa(s,d)=  0.001    [  0.001 ,  0.001 ]
D Q   [ 15.5 , 16.0 [     kappa(s,d)=  0.001    [  0.001 ,  0.001 ]
D Q   [ 16.0 , 16.5 [     kappa(s,d)=  0.001    [  0.001 ,  0.001 ]
D Q   [ 16.5 ,  inf [     kappa(s,d)=  0.000    [  0.000 ,  0.000 ]
D R   [  0.0 ,  4.0 [     kappa(s,d)=  3.016    [  0.926 ,  2.523 ]
D R   [  4.0 ,  4.5 [     kappa(s,d)=  6.673    [  3.182 , 13.284 ]
D R   [  4.5 ,  5.0 [     kappa(s,d)=  1.913    [  1.238 ,  2.508 ]
D R   [  5.0 ,  5.5 [     kappa(s,d)=  5.895    [  3.830 ,  8.337 ]
D R   [  5.5 ,  6.0 [     kappa(s,d)=  1.455    [  0.942 ,  1.847 ]
D R   [  6.0 ,  6.5 [     kappa(s,d)=  0.367    [  0.236 ,  0.496 ]
D R   [  6.5 ,  7.0 [     kappa(s,d)=  0.316    [  0.164 ,  0.421 ]
D R   [  7.0 ,  7.5 [     kappa(s,d)=  0.026    [  0.012 ,  0.041 ]
D R   [  7.5 ,  8.0 [     kappa(s,d)=  0.008    [  0.003 ,  0.012 ]
D R   [  8.0 ,  8.5 [     kappa(s,d)=  0.012    [  0.005 ,  0.020 ]
D R   [  8.5 ,  9.0 [     kappa(s,d)=  0.021    [  0.011 ,  0.029 ]
D R   [  9.0 ,  9.5 [     kappa(s,d)=  0.015    [  0.009 ,  0.019 ]
D R   [  9.5 , 10.0 [     kappa(s,d)=  0.020    [  0.011 ,  0.026 ]
D R   [ 10.0 , 10.5 [     kappa(s,d)=  0.018    [  0.008 ,  0.025 ]
D R   [ 10.5 , 11.0 [     kappa(s,d)=  0.005    [  0.003 ,  0.008 ]
D R   [ 11.0 , 11.5 [     kappa(s,d)=  0.005    [  0.003 ,  0.007 ]
D R   [ 11.5 , 12.0 [     kappa(s,d)=  0.003    [  0.002 ,  0.005 ]
D R   [ 12.0 , 12.5 [     kappa(s,d)=  0.003    [  0.002 ,  0.004 ]
D R   [ 12.5 , 13.0 [     kappa(s,d)=  0.003    [  0.001 ,  0.004 ]
D R   [ 13.0 , 13.5 [     kappa(s,d)=  0.001    [  0.001 ,  0.002 ]
D R   [ 13.5 , 14.0 [     kappa(s,d)=  0.001    [  0.001 ,  0.002 ]
D R   [ 14.0 , 14.5 [     kappa(s,d)=  0.001    [  0.001 ,  0.001 ]
D R   [ 14.5 , 15.0 [     kappa(s,d)=  0.001    [  0.001 ,  0.001 ]
D R   [ 15.0 , 15.5 [     kappa(s,d)=  0.001    [  0.001 ,  0.001 ]
D R   [ 15.5 , 16.0 [     kappa(s,d)=  0.001    [  0.001 ,  0.001 ]
D R   [ 16.0 , 16.5 [     kappa(s,d)=  0.001    [  0.001 ,  0.001 ]
D R   [ 16.5 ,  inf [     kappa(s,d)=  0.000    [  0.000 ,  0.000 ]
D S   [  0.0 ,  4.0 [     kappa(s,d)=  8.843    [  4.101 , 142.272 ]
D S   [  4.0 ,  4.5 [     kappa(s,d)=  0.780    [  0.168 ,  1.000 ]
D S   [  4.5 ,  5.0 [     kappa(s,d)=  1.854    [  0.942 ,  3.653 ]
D S   [  5.0 ,  5.5 [     kappa(s,d)=  4.061    [  2.493 ,  5.539 ]
D S   [  5.5 ,  6.0 [     kappa(s,d)=  1.639    [  0.980 ,  2.239 ]
D S   [  6.0 ,  6.5 [     kappa(s,d)=  0.374    [  0.236 ,  0.482 ]
D S   [  6.5 ,  7.0 [     kappa(s,d)=  0.411    [  0.212 ,  0.543 ]
D S   [  7.0 ,  7.5 [     kappa(s,d)=  0.017    [  0.009 ,  0.026 ]
D S   [  7.5 ,  8.0 [     kappa(s,d)=  0.006    [  0.003 ,  0.008 ]
D S   [  8.0 ,  8.5 [     kappa(s,d)=  0.019    [  0.009 ,  0.033 ]
D S   [  8.5 ,  9.0 [     kappa(s,d)=  0.014    [  0.007 ,  0.023 ]
D S   [  9.0 ,  9.5 [     kappa(s,d)=  0.015    [  0.008 ,  0.025 ]
D S   [  9.5 , 10.0 [     kappa(s,d)=  0.009    [  0.005 ,  0.013 ]
D S   [ 10.0 , 10.5 [     kappa(s,d)=  0.013    [  0.007 ,  0.019 ]
D S   [ 10.5 , 11.0 [     kappa(s,d)=  0.011    [  0.005 ,  0.019 ]
D S   [ 11.0 , 11.5 [     kappa(s,d)=  0.002    [  0.001 ,  0.002 ]
D S   [ 11.5 , 12.0 [     kappa(s,d)=  0.002    [  0.001 ,  0.003 ]
D S   [ 12.0 , 12.5 [     kappa(s,d)=  0.002    [  0.001 ,  0.003 ]
D S   [ 12.5 , 13.0 [     kappa(s,d)=  0.003    [  0.001 ,  0.004 ]
D S   [ 13.0 , 13.5 [     kappa(s,d)=  0.001    [  0.001 ,  0.002 ]
D S   [ 13.5 , 14.0 [     kappa(s,d)=  0.001    [  0.001 ,  0.002 ]
D S   [ 14.0 , 14.5 [     kappa(s,d)=  0.001    [  0.001 ,  0.001 ]
D S   [ 14.5 , 15.0 [     kappa(s,d)=  0.001    [  0.001 ,  0.001 ]
D S   [ 15.0 , 15.5 [     kappa(s,d)=  0.001    [  0.001 ,  0.001 ]
D S   [ 15.5 , 16.0 [     kappa(s,d)=  0.001    [  0.001 ,  0.001 ]
D S   [ 16.0 , 16.5 [     kappa(s,d)=  0.001    [  0.001 ,  0.001 ]
D S   [ 16.5 ,  inf [     kappa(s,d)=  0.000    [  0.000 ,  0.000 ]
D T   [  0.0 ,  4.0 [     kappa(s,d)=  2.355    [  0.597 ,  7.256 ]
D T   [  4.0 ,  4.5 [     kappa(s,d)=  3.707    [  1.613 ,  8.139 ]
D T   [  4.5 ,  5.0 [     kappa(s,d)=  1.493    [  0.729 ,  2.706 ]
D T   [  5.0 ,  5.5 [     kappa(s,d)=  7.778    [  4.510 , 10.494 ]
D T   [  5.5 ,  6.0 [     kappa(s,d)=  1.649    [  1.111 ,  2.234 ]
D T   [  6.0 ,  6.5 [     kappa(s,d)=  0.490    [  0.309 ,  0.658 ]
D T   [  6.5 ,  7.0 [     kappa(s,d)=  0.455    [  0.225 ,  0.794 ]
D T   [  7.0 ,  7.5 [     kappa(s,d)=  0.020    [  0.009 ,  0.032 ]
D T   [  7.5 ,  8.0 [     kappa(s,d)=  0.011    [  0.006 ,  0.016 ]
D T   [  8.0 ,  8.5 [     kappa(s,d)=  0.008    [  0.004 ,  0.014 ]
D T   [  8.5 ,  9.0 [     kappa(s,d)=  0.044    [  0.013 ,  0.097 ]
D T   [  9.0 ,  9.5 [     kappa(s,d)=  0.029    [  0.009 ,  0.075 ]
D T   [  9.5 , 10.0 [     kappa(s,d)=  0.019    [  0.010 ,  0.029 ]
D T   [ 10.0 , 10.5 [     kappa(s,d)=  0.020    [  0.012 ,  0.034 ]
D T   [ 10.5 , 11.0 [     kappa(s,d)=  0.012    [  0.007 ,  0.018 ]
D T   [ 11.0 , 11.5 [     kappa(s,d)=  0.006    [  0.002 ,  0.010 ]
D T   [ 11.5 , 12.0 [     kappa(s,d)=  0.004    [  0.002 ,  0.006 ]
D T   [ 12.0 , 12.5 [     kappa(s,d)=  0.002    [  0.001 ,  0.004 ]
D T   [ 12.5 , 13.0 [     kappa(s,d)=  0.002    [  0.001 ,  0.004 ]
D T   [ 13.0 , 13.5 [     kappa(s,d)=  0.003    [  0.002 ,  0.005 ]
D T   [ 13.5 , 14.0 [     kappa(s,d)=  0.002    [  0.001 ,  0.004 ]
D T   [ 14.0 , 14.5 [     kappa(s,d)=  0.001    [  0.001 ,  0.002 ]
D T   [ 14.5 , 15.0 [     kappa(s,d)=  0.001    [  0.001 ,  0.001 ]
D T   [ 15.0 , 15.5 [     kappa(s,d)=  0.001    [  0.001 ,  0.001 ]
D T   [ 15.5 , 16.0 [     kappa(s,d)=  0.001    [  0.001 ,  0.001 ]
D T   [ 16.0 , 16.5 [     kappa(s,d)=  0.001    [  0.001 ,  0.001 ]
D T   [ 16.5 ,  inf [     kappa(s,d)=  0.000    [  0.000 ,  0.000 ]
D V   [  0.0 ,  4.0 [     kappa(s,d)=  3.573    [  0.505 ,  5.601 ]
D V   [  4.0 ,  4.5 [     kappa(s,d)=  1.828    [  0.516 ,  3.102 ]
D V   [  4.5 ,  5.0 [     kappa(s,d)=  5.280    [  3.035 ,  9.190 ]
D V   [  5.0 ,  5.5 [     kappa(s,d)=  7.728    [  5.989 ,  9.408 ]
D V   [  5.5 ,  6.0 [     kappa(s,d)=  2.673    [  1.705 ,  3.641 ]
D V   [  6.0 ,  6.5 [     kappa(s,d)=  0.719    [  0.475 ,  0.938 ]
D V   [  6.5 ,  7.0 [     kappa(s,d)=  0.878    [  0.489 ,  1.326 ]
D V   [  7.0 ,  7.5 [     kappa(s,d)=  0.114    [  0.050 ,  0.235 ]
D V   [  7.5 ,  8.0 [     kappa(s,d)=  0.016    [  0.008 ,  0.023 ]
D V   [  8.0 ,  8.5 [     kappa(s,d)=  0.019    [  0.009 ,  0.031 ]
D V   [  8.5 ,  9.0 [     kappa(s,d)=  0.038    [  0.022 ,  0.049 ]
D V   [  9.0 ,  9.5 [     kappa(s,d)=  0.018    [  0.011 ,  0.029 ]
D V   [  9.5 , 10.0 [     kappa(s,d)=  0.027    [  0.016 ,  0.040 ]
D V   [ 10.0 , 10.5 [     kappa(s,d)=  0.041    [  0.025 ,  0.052 ]
D V   [ 10.5 , 11.0 [     kappa(s,d)=  0.019    [  0.010 ,  0.028 ]
D V   [ 11.0 , 11.5 [     kappa(s,d)=  0.010    [  0.006 ,  0.014 ]
D V   [ 11.5 , 12.0 [     kappa(s,d)=  0.006    [  0.004 ,  0.008 ]
D V   [ 12.0 , 12.5 [     kappa(s,d)=  0.008    [  0.004 ,  0.010 ]
D V   [ 12.5 , 13.0 [     kappa(s,d)=  0.004    [  0.003 ,  0.006 ]
D V   [ 13.0 , 13.5 [     kappa(s,d)=  0.003    [  0.002 ,  0.004 ]
D V   [ 13.5 , 14.0 [     kappa(s,d)=  0.003    [  0.002 ,  0.004 ]
D V   [ 14.0 , 14.5 [     kappa(s,d)=  0.002    [  0.001 ,  0.003 ]
D V   [ 14.5 , 15.0 [     kappa(s,d)=  0.001    [  0.001 ,  0.002 ]
D V   [ 15.0 , 15.5 [     kappa(s,d)=  0.001    [  0.001 ,  0.001 ]
D V   [ 15.5 , 16.0 [     kappa(s,d)=  0.001    [  0.001 ,  0.001 ]
D V   [ 16.0 , 16.5 [     kappa(s,d)=  0.001    [  0.001 ,  0.001 ]
D V   [ 16.5 ,  inf [     kappa(s,d)=  0.000    [  0.000 ,  0.000 ]
D W   [  0.0 ,  4.0 [     kappa(s,d)=  3.320    [  2.353 ,  4.126 ]
D W   [  4.0 ,  4.5 [     kappa(s,d)=  5.007    [  5.239 , 126.683 ]
D W   [  4.5 ,  5.0 [     kappa(s,d)=  4.917    [  1.531 ,  9.201 ]
D W   [  5.0 ,  5.5 [     kappa(s,d)=  7.011    [  3.106 , 14.419 ]
D W   [  5.5 ,  6.0 [     kappa(s,d)=  1.204    [  0.499 ,  2.329 ]
D W   [  6.0 ,  6.5 [     kappa(s,d)=  1.105    [  0.379 ,  2.171 ]
D W   [  6.5 ,  7.0 [     kappa(s,d)=  1.021    [  0.375 ,  2.145 ]
D W   [  7.0 ,  7.5 [     kappa(s,d)=  0.031    [  0.007 ,  0.087 ]
D W   [  7.5 ,  8.0 [     kappa(s,d)=  0.013    [  0.004 ,  0.023 ]
D W   [  8.0 ,  8.5 [     kappa(s,d)=  0.049    [  0.025 ,  0.104 ]
D W   [  8.5 ,  9.0 [     kappa(s,d)=  0.026    [  0.009 ,  0.061 ]
D W   [  9.0 ,  9.5 [     kappa(s,d)=  0.045    [  0.008 ,  0.199 ]
D W   [  9.5 , 10.0 [     kappa(s,d)=  0.039    [  0.017 ,  0.073 ]
D W   [ 10.0 , 10.5 [     kappa(s,d)=  0.050    [  0.014 ,  0.131 ]
D W   [ 10.5 , 11.0 [     kappa(s,d)=  0.020    [  0.007 ,  0.046 ]
D W   [ 11.0 , 11.5 [     kappa(s,d)=  0.012    [  0.003 ,  0.034 ]
D W   [ 11.5 , 12.0 [     kappa(s,d)=  0.011    [  0.004 ,  0.022 ]
D W   [ 12.0 , 12.5 [     kappa(s,d)=  0.009    [  0.004 ,  0.016 ]
D W   [ 12.5 , 13.0 [     kappa(s,d)=  0.002    [  0.001 ,  0.004 ]
D W   [ 13.0 , 13.5 [     kappa(s,d)=  0.001    [  0.001 ,  0.003 ]
D W   [ 13.5 , 14.0 [     kappa(s,d)=  0.002    [  0.001 ,  0.003 ]
D W   [ 14.0 , 14.5 [     kappa(s,d)=  0.002    [  0.001 ,  0.004 ]
D W   [ 14.5 , 15.0 [     kappa(s,d)=  0.001    [  0.001 ,  0.002 ]
D W   [ 15.0 , 15.5 [     kappa(s,d)=  0.001    [  0.001 ,  0.003 ]
D W   [ 15.5 , 16.0 [     kappa(s,d)=  0.001    [  0.001 ,  0.001 ]
D W   [ 16.0 , 16.5 [     kappa(s,d)=  0.001    [  0.001 ,  0.001 ]
D W   [ 16.5 ,  inf [     kappa(s,d)=  0.000    [  0.000 ,  0.000 ]
D Y   [  0.0 ,  4.0 [     kappa(s,d)=  4.065    [  2.684 ,  4.945 ]
D Y   [  4.0 ,  4.5 [     kappa(s,d)=  2.340    [  0.732 ,  4.145 ]
D Y   [  4.5 ,  5.0 [     kappa(s,d)=  2.136    [  0.966 ,  4.240 ]
D Y   [  5.0 ,  5.5 [     kappa(s,d)=  6.134    [  3.824 ,  8.969 ]
D Y   [  5.5 ,  6.0 [     kappa(s,d)=  1.213    [  0.744 ,  1.981 ]
D Y   [  6.0 ,  6.5 [     kappa(s,d)=  0.864    [  0.458 ,  1.288 ]
D Y   [  6.5 ,  7.0 [     kappa(s,d)=  0.725    [  0.450 ,  1.024 ]
D Y   [  7.0 ,  7.5 [     kappa(s,d)=  0.050    [  0.021 ,  0.097 ]
D Y   [  7.5 ,  8.0 [     kappa(s,d)=  0.013    [  0.004 ,  0.028 ]
D Y   [  8.0 ,  8.5 [     kappa(s,d)=  0.035    [  0.016 ,  0.068 ]
D Y   [  8.5 ,  9.0 [     kappa(s,d)=  0.015    [  0.007 ,  0.023 ]
D Y   [  9.0 ,  9.5 [     kappa(s,d)=  0.026    [  0.013 ,  0.041 ]
D Y   [  9.5 , 10.0 [     kappa(s,d)=  0.038    [  0.016 ,  0.075 ]
D Y   [ 10.0 , 10.5 [     kappa(s,d)=  0.026    [  0.016 ,  0.043 ]
D Y   [ 10.5 , 11.0 [     kappa(s,d)=  0.012    [  0.007 ,  0.019 ]
D Y   [ 11.0 , 11.5 [     kappa(s,d)=  0.011    [  0.006 ,  0.016 ]
D Y   [ 11.5 , 12.0 [     kappa(s,d)=  0.006    [  0.004 ,  0.009 ]
D Y   [ 12.0 , 12.5 [     kappa(s,d)=  0.006    [  0.003 ,  0.009 ]
D Y   [ 12.5 , 13.0 [     kappa(s,d)=  0.003    [  0.002 ,  0.004 ]
D Y   [ 13.0 , 13.5 [     kappa(s,d)=  0.003    [  0.001 ,  0.004 ]
D Y   [ 13.5 , 14.0 [     kappa(s,d)=  0.002    [  0.001 ,  0.003 ]
D Y   [ 14.0 , 14.5 [     kappa(s,d)=  0.001    [  0.001 ,  0.003 ]
D Y   [ 14.5 , 15.0 [     kappa(s,d)=  0.001    [  0.001 ,  0.002 ]
D Y   [ 15.0 , 15.5 [     kappa(s,d)=  0.001    [  0.001 ,  0.001 ]
D Y   [ 15.5 , 16.0 [     kappa(s,d)=  0.001    [  0.001 ,  0.002 ]
D Y   [ 16.0 , 16.5 [     kappa(s,d)=  0.001    [  0.001 ,  0.001 ]
D Y   [ 16.5 ,  inf [     kappa(s,d)=  0.000    [  0.000 ,  0.000 ]
E E   [  0.0 ,  4.0 [     kappa(s,d)=  5.286    [  0.406 , 25.960 ]
E E   [  4.0 ,  4.5 [     kappa(s,d)=  4.250    [  1.132 , 11.047 ]
E E   [  4.5 ,  5.0 [     kappa(s,d)=  4.458    [  3.175 ,  6.638 ]
E E   [  5.0 ,  5.5 [     kappa(s,d)=  8.361    [  4.742 , 12.801 ]
E E   [  5.5 ,  6.0 [     kappa(s,d)=  1.474    [  0.840 ,  2.046 ]
E E   [  6.0 ,  6.5 [     kappa(s,d)=  0.890    [  0.536 ,  1.255 ]
E E   [  6.5 ,  7.0 [     kappa(s,d)=  0.565    [  0.281 ,  0.932 ]
E E   [  7.0 ,  7.5 [     kappa(s,d)=  0.051    [  0.021 ,  0.104 ]
E E   [  7.5 ,  8.0 [     kappa(s,d)=  0.014    [  0.006 ,  0.022 ]
E E   [  8.0 ,  8.5 [     kappa(s,d)=  0.010    [  0.004 ,  0.016 ]
E E   [  8.5 ,  9.0 [     kappa(s,d)=  0.030    [  0.013 ,  0.051 ]
E E   [  9.0 ,  9.5 [     kappa(s,d)=  0.014    [  0.007 ,  0.028 ]
E E   [  9.5 , 10.0 [     kappa(s,d)=  0.026    [  0.013 ,  0.047 ]
E E   [ 10.0 , 10.5 [     kappa(s,d)=  0.014    [  0.007 ,  0.020 ]
E E   [ 10.5 , 11.0 [     kappa(s,d)=  0.011    [  0.006 ,  0.016 ]
E E   [ 11.0 , 11.5 [     kappa(s,d)=  0.004    [  0.002 ,  0.006 ]
E E   [ 11.5 , 12.0 [     kappa(s,d)=  0.007    [  0.004 ,  0.009 ]
E E   [ 12.0 , 12.5 [     kappa(s,d)=  0.002    [  0.002 ,  0.003 ]
E E   [ 12.5 , 13.0 [     kappa(s,d)=  0.003    [  0.002 ,  0.004 ]
E E   [ 13.0 , 13.5 [     kappa(s,d)=  0.002    [  0.001 ,  0.003 ]
E E   [ 13.5 , 14.0 [     kappa(s,d)=  0.002    [  0.001 ,  0.004 ]
E E   [ 14.0 , 14.5 [     kappa(s,d)=  0.001    [  0.001 ,  0.002 ]
E E   [ 14.5 , 15.0 [     kappa(s,d)=  0.001    [  0.001 ,  0.003 ]
E E   [ 15.0 , 15.5 [     kappa(s,d)=  0.001    [  0.001 ,  0.001 ]
E E   [ 15.5 , 16.0 [     kappa(s,d)=  0.001    [  0.001 ,  0.001 ]
E E   [ 16.0 , 16.5 [     kappa(s,d)=  0.001    [  0.001 ,  0.001 ]
E E   [ 16.5 ,  inf [     kappa(s,d)=  0.000    [  0.000 ,  0.000 ]
E F   [  0.0 ,  4.0 [     kappa(s,d)=  4.165    [  1.630 , 11.614 ]
E F   [  4.0 ,  4.5 [     kappa(s,d)=  3.288    [  1.542 ,  5.543 ]
E F   [  4.5 ,  5.0 [     kappa(s,d)=  4.879    [  2.770 ,  7.449 ]
E F   [  5.0 ,  5.5 [     kappa(s,d)=  6.710    [  4.473 ,  9.070 ]
E F   [  5.5 ,  6.0 [     kappa(s,d)=  2.058    [  1.306 ,  2.543 ]
E F   [  6.0 ,  6.5 [     kappa(s,d)=  1.233    [  0.817 ,  1.677 ]
E F   [  6.5 ,  7.0 [     kappa(s,d)=  0.607    [  0.322 ,  0.985 ]
E F   [  7.0 ,  7.5 [     kappa(s,d)=  0.038    [  0.017 ,  0.063 ]
E F   [  7.5 ,  8.0 [     kappa(s,d)=  0.027    [  0.016 ,  0.049 ]
E F   [  8.0 ,  8.5 [     kappa(s,d)=  0.034    [  0.016 ,  0.060 ]
E F   [  8.5 ,  9.0 [     kappa(s,d)=  0.060    [  0.033 ,  0.079 ]
E F   [  9.0 ,  9.5 [     kappa(s,d)=  0.046    [  0.019 ,  0.076 ]
E F   [  9.5 , 10.0 [     kappa(s,d)=  0.048    [  0.028 ,  0.070 ]
E F   [ 10.0 , 10.5 [     kappa(s,d)=  0.040    [  0.020 ,  0.062 ]
E F   [ 10.5 , 11.0 [     kappa(s,d)=  0.018    [  0.010 ,  0.025 ]
E F   [ 11.0 , 11.5 [     kappa(s,d)=  0.016    [  0.008 ,  0.023 ]
E F   [ 11.5 , 12.0 [     kappa(s,d)=  0.008    [  0.005 ,  0.012 ]
E F   [ 12.0 , 12.5 [     kappa(s,d)=  0.010    [  0.005 ,  0.015 ]
E F   [ 12.5 , 13.0 [     kappa(s,d)=  0.005    [  0.003 ,  0.008 ]
E F   [ 13.0 , 13.5 [     kappa(s,d)=  0.005    [  0.003 ,  0.008 ]
E F   [ 13.5 , 14.0 [     kappa(s,d)=  0.005    [  0.003 ,  0.006 ]
E F   [ 14.0 , 14.5 [     kappa(s,d)=  0.002    [  0.001 ,  0.004 ]
E F   [ 14.5 , 15.0 [     kappa(s,d)=  0.002    [  0.001 ,  0.004 ]
E F   [ 15.0 , 15.5 [     kappa(s,d)=  0.001    [  0.001 ,  0.002 ]
E F   [ 15.5 , 16.0 [     kappa(s,d)=  0.001    [  0.001 ,  0.001 ]
E F   [ 16.0 , 16.5 [     kappa(s,d)=  0.001    [  0.001 ,  0.001 ]
E F   [ 16.5 ,  inf [     kappa(s,d)=  0.000    [  0.000 ,  0.000 ]
E G   [  0.0 ,  4.0 [     kappa(s,d)=  4.341    [  2.367 ,  6.292 ]
E G   [  4.0 ,  4.5 [     kappa(s,d)=  2.120    [  0.876 ,  4.748 ]
E G   [  4.5 ,  5.0 [     kappa(s,d)=  1.386    [  0.846 ,  2.024 ]
E G   [  5.0 ,  5.5 [     kappa(s,d)=  3.122    [  2.049 ,  4.096 ]
E G   [  5.5 ,  6.0 [     kappa(s,d)=  0.940    [  0.605 ,  1.172 ]
E G   [  6.0 ,  6.5 [     kappa(s,d)=  0.391    [  0.245 ,  0.531 ]
E G   [  6.5 ,  7.0 [     kappa(s,d)=  0.412    [  0.248 ,  0.705 ]
E G   [  7.0 ,  7.5 [     kappa(s,d)=  0.014    [  0.006 ,  0.023 ]
E G   [  7.5 ,  8.0 [     kappa(s,d)=  0.009    [  0.003 ,  0.020 ]
E G   [  8.0 ,  8.5 [     kappa(s,d)=  0.005    [  0.003 ,  0.008 ]
E G   [  8.5 ,  9.0 [     kappa(s,d)=  0.012    [  0.008 ,  0.016 ]
E G   [  9.0 ,  9.5 [     kappa(s,d)=  0.008    [  0.004 ,  0.012 ]
E G   [  9.5 , 10.0 [     kappa(s,d)=  0.011    [  0.006 ,  0.016 ]
E G   [ 10.0 , 10.5 [     kappa(s,d)=  0.007    [  0.004 ,  0.010 ]
E G   [ 10.5 , 11.0 [     kappa(s,d)=  0.004    [  0.002 ,  0.007 ]
E G   [ 11.0 , 11.5 [     kappa(s,d)=  0.004    [  0.002 ,  0.005 ]
E G   [ 11.5 , 12.0 [     kappa(s,d)=  0.002    [  0.001 ,  0.003 ]
E G   [ 12.0 , 12.5 [     kappa(s,d)=  0.004    [  0.002 ,  0.006 ]
E G   [ 12.5 , 13.0 [     kappa(s,d)=  0.002    [  0.001 ,  0.002 ]
E G   [ 13.0 , 13.5 [     kappa(s,d)=  0.002    [  0.001 ,  0.003 ]
E G   [ 13.5 , 14.0 [     kappa(s,d)=  0.001    [  0.001 ,  0.002 ]
E G   [ 14.0 , 14.5 [     kappa(s,d)=  0.001    [  0.001 ,  0.001 ]
E G   [ 14.5 , 15.0 [     kappa(s,d)=  0.001    [  0.001 ,  0.001 ]
E G   [ 15.0 , 15.5 [     kappa(s,d)=  0.001    [  0.001 ,  0.001 ]
E G   [ 15.5 , 16.0 [     kappa(s,d)=  0.001    [  0.001 ,  0.001 ]
E G   [ 16.0 , 16.5 [     kappa(s,d)=  0.001    [  0.001 ,  0.001 ]
E G   [ 16.5 ,  inf [     kappa(s,d)=  0.000    [  0.000 ,  0.000 ]
E H   [  0.0 ,  4.0 [     kappa(s,d)=  6.281    [  2.955 , 28.277 ]
E H   [  4.0 ,  4.5 [     kappa(s,d)=  4.798    [  1.942 , 22.985 ]
E H   [  4.5 ,  5.0 [     kappa(s,d)=  3.276    [  1.897 ,  5.451 ]
E H   [  5.0 ,  5.5 [     kappa(s,d)=  5.468    [  3.719 ,  6.872 ]
E H   [  5.5 ,  6.0 [     kappa(s,d)=  0.880    [  0.511 ,  1.176 ]
E H   [  6.0 ,  6.5 [     kappa(s,d)=  0.767    [  0.431 ,  1.217 ]
E H   [  6.5 ,  7.0 [     kappa(s,d)=  0.528    [  0.232 ,  0.913 ]
E H   [  7.0 ,  7.5 [     kappa(s,d)=  0.012    [  0.004 ,  0.023 ]
E H   [  7.5 ,  8.0 [     kappa(s,d)=  0.016    [  0.006 ,  0.045 ]
E H   [  8.0 ,  8.5 [     kappa(s,d)=  0.011    [  0.003 ,  0.027 ]
E H   [  8.5 ,  9.0 [     kappa(s,d)=  0.025    [  0.013 ,  0.038 ]
E H   [  9.0 ,  9.5 [     kappa(s,d)=  0.016    [  0.008 ,  0.027 ]
E H   [  9.5 , 10.0 [     kappa(s,d)=  0.027    [  0.011 ,  0.055 ]
E H   [ 10.0 , 10.5 [     kappa(s,d)=  0.013    [  0.007 ,  0.021 ]
E H   [ 10.5 , 11.0 [     kappa(s,d)=  0.005    [  0.003 ,  0.008 ]
E H   [ 11.0 , 11.5 [     kappa(s,d)=  0.004    [  0.003 ,  0.006 ]
E H   [ 11.5 , 12.0 [     kappa(s,d)=  0.002    [  0.001 ,  0.003 ]
E H   [ 12.0 , 12.5 [     kappa(s,d)=  0.003    [  0.001 ,  0.003 ]
E H   [ 12.5 , 13.0 [     kappa(s,d)=  0.001    [  0.001 ,  0.002 ]
E H   [ 13.0 , 13.5 [     kappa(s,d)=  0.002    [  0.001 ,  0.004 ]
E H   [ 13.5 , 14.0 [     kappa(s,d)=  0.002    [  0.001 ,  0.004 ]
E H   [ 14.0 , 14.5 [     kappa(s,d)=  0.001    [  0.001 ,  0.001 ]
E H   [ 14.5 , 15.0 [     kappa(s,d)=  0.001    [  0.001 ,  0.003 ]
E H   [ 15.0 , 15.5 [     kappa(s,d)=  0.001    [  0.001 ,  0.001 ]
E H   [ 15.5 , 16.0 [     kappa(s,d)=  0.001    [  0.001 ,  0.001 ]
E H   [ 16.0 , 16.5 [     kappa(s,d)=  0.001    [  0.001 ,  0.001 ]
E H   [ 16.5 ,  inf [     kappa(s,d)=  0.000    [  0.000 ,  0.000 ]
E I   [  0.0 ,  4.0 [     kappa(s,d)=  6.008    [  6.437 , 25.236 ]
E I   [  4.0 ,  4.5 [     kappa(s,d)=  3.881    [  1.329 ,  9.005 ]
E I   [  4.5 ,  5.0 [     kappa(s,d)=  3.403    [  1.897 ,  6.771 ]
E I   [  5.0 ,  5.5 [     kappa(s,d)=  7.108    [  4.829 ,  8.178 ]
E I   [  5.5 ,  6.0 [     kappa(s,d)=  3.260    [  2.414 ,  3.947 ]
E I   [  6.0 ,  6.5 [     kappa(s,d)=  1.618    [  1.167 ,  1.940 ]
E I   [  6.5 ,  7.0 [     kappa(s,d)=  0.788    [  0.414 ,  1.158 ]
E I   [  7.0 ,  7.5 [     kappa(s,d)=  0.147    [  0.073 ,  0.285 ]
E I   [  7.5 ,  8.0 [     kappa(s,d)=  0.029    [  0.014 ,  0.058 ]
E I   [  8.0 ,  8.5 [     kappa(s,d)=  0.031    [  0.020 ,  0.044 ]
E I   [  8.5 ,  9.0 [     kappa(s,d)=  0.031    [  0.017 ,  0.043 ]
E I   [  9.0 ,  9.5 [     kappa(s,d)=  0.056    [  0.025 ,  0.091 ]
E I   [  9.5 , 10.0 [     kappa(s,d)=  0.046    [  0.024 ,  0.065 ]
E I   [ 10.0 , 10.5 [     kappa(s,d)=  0.043    [  0.023 ,  0.061 ]
E I   [ 10.5 , 11.0 [     kappa(s,d)=  0.032    [  0.019 ,  0.040 ]
E I   [ 11.0 , 11.5 [     kappa(s,d)=  0.020    [  0.012 ,  0.032 ]
E I   [ 11.5 , 12.0 [     kappa(s,d)=  0.012    [  0.007 ,  0.017 ]
E I   [ 12.0 , 12.5 [     kappa(s,d)=  0.009    [  0.005 ,  0.010 ]
E I   [ 12.5 , 13.0 [     kappa(s,d)=  0.005    [  0.004 ,  0.007 ]
E I   [ 13.0 , 13.5 [     kappa(s,d)=  0.004    [  0.002 ,  0.006 ]
E I   [ 13.5 , 14.0 [     kappa(s,d)=  0.003    [  0.002 ,  0.004 ]
E I   [ 14.0 , 14.5 [     kappa(s,d)=  0.002    [  0.001 ,  0.003 ]
E I   [ 14.5 , 15.0 [     kappa(s,d)=  0.001    [  0.001 ,  0.002 ]
E I   [ 15.0 , 15.5 [     kappa(s,d)=  0.001    [  0.001 ,  0.001 ]
E I   [ 15.5 , 16.0 [     kappa(s,d)=  0.001    [  0.001 ,  0.002 ]
E I   [ 16.0 , 16.5 [     kappa(s,d)=  0.001    [  0.001 ,  0.001 ]
E I   [ 16.5 ,  inf [     kappa(s,d)=  0.000    [  0.000 ,  0.000 ]
E K   [  0.0 ,  4.0 [     kappa(s,d)= 11.864    [  2.556 , 65.524 ]
E K   [  4.0 ,  4.5 [     kappa(s,d)=  4.499    [  2.245 ,  7.373 ]
E K   [  4.5 ,  5.0 [     kappa(s,d)=  3.321    [  2.432 ,  4.205 ]
E K   [  5.0 ,  5.5 [     kappa(s,d)=  5.628    [  3.778 ,  6.634 ]
E K   [  5.5 ,  6.0 [     kappa(s,d)=  1.653    [  1.052 ,  2.234 ]
E K   [  6.0 ,  6.5 [     kappa(s,d)=  0.771    [  0.510 ,  0.992 ]
E K   [  6.5 ,  7.0 [     kappa(s,d)=  0.874    [  0.478 ,  1.296 ]
E K   [  7.0 ,  7.5 [     kappa(s,d)=  0.066    [  0.035 ,  0.103 ]
E K   [  7.5 ,  8.0 [     kappa(s,d)=  0.026    [  0.015 ,  0.037 ]
E K   [  8.0 ,  8.5 [     kappa(s,d)=  0.018    [  0.010 ,  0.028 ]
E K   [  8.5 ,  9.0 [     kappa(s,d)=  0.026    [  0.015 ,  0.037 ]
E K   [  9.0 ,  9.5 [     kappa(s,d)=  0.023    [  0.014 ,  0.033 ]
E K   [  9.5 , 10.0 [     kappa(s,d)=  0.031    [  0.020 ,  0.040 ]
E K   [ 10.0 , 10.5 [     kappa(s,d)=  0.033    [  0.019 ,  0.045 ]
E K   [ 10.5 , 11.0 [     kappa(s,d)=  0.008    [  0.005 ,  0.011 ]
E K   [ 11.0 , 11.5 [     kappa(s,d)=  0.004    [  0.003 ,  0.006 ]
E K   [ 11.5 , 12.0 [     kappa(s,d)=  0.004    [  0.003 ,  0.005 ]
E K   [ 12.0 , 12.5 [     kappa(s,d)=  0.004    [  0.002 ,  0.005 ]
E K   [ 12.5 , 13.0 [     kappa(s,d)=  0.003    [  0.002 ,  0.004 ]
E K   [ 13.0 , 13.5 [     kappa(s,d)=  0.003    [  0.002 ,  0.005 ]
E K   [ 13.5 , 14.0 [     kappa(s,d)=  0.002    [  0.001 ,  0.003 ]
E K   [ 14.0 , 14.5 [     kappa(s,d)=  0.001    [  0.001 ,  0.002 ]
E K   [ 14.5 , 15.0 [     kappa(s,d)=  0.001    [  0.001 ,  0.001 ]
E K   [ 15.0 , 15.5 [     kappa(s,d)=  0.001    [  0.001 ,  0.001 ]
E K   [ 15.5 , 16.0 [     kappa(s,d)=  0.001    [  0.001 ,  0.001 ]
E K   [ 16.0 , 16.5 [     kappa(s,d)=  0.001    [  0.001 ,  0.001 ]
E K   [ 16.5 ,  inf [     kappa(s,d)=  0.000    [  0.000 ,  0.000 ]
E L   [  0.0 ,  4.0 [     kappa(s,d)=  4.973    [  2.477 , 10.714 ]
E L   [  4.0 ,  4.5 [     kappa(s,d)=  2.482    [  1.149 ,  4.517 ]
E L   [  4.5 ,  5.0 [     kappa(s,d)=  3.170    [  2.134 ,  4.073 ]
E L   [  5.0 ,  5.5 [     kappa(s,d)=  7.128    [  5.302 ,  8.412 ]
E L   [  5.5 ,  6.0 [     kappa(s,d)=  2.598    [  1.944 ,  3.050 ]
E L   [  6.0 ,  6.5 [     kappa(s,d)=  0.948    [  0.635 ,  1.139 ]
E L   [  6.5 ,  7.0 [     kappa(s,d)=  0.687    [  0.447 ,  0.952 ]
E L   [  7.0 ,  7.5 [     kappa(s,d)=  0.095    [  0.052 ,  0.159 ]
E L   [  7.5 ,  8.0 [     kappa(s,d)=  0.046    [  0.029 ,  0.075 ]
E L   [  8.0 ,  8.5 [     kappa(s,d)=  0.035    [  0.020 ,  0.046 ]
E L   [  8.5 ,  9.0 [     kappa(s,d)=  0.059    [  0.036 ,  0.078 ]
E L   [  9.0 ,  9.5 [     kappa(s,d)=  0.031    [  0.020 ,  0.046 ]
E L   [  9.5 , 10.0 [     kappa(s,d)=  0.035    [  0.023 ,  0.049 ]
E L   [ 10.0 , 10.5 [     kappa(s,d)=  0.040    [  0.027 ,  0.053 ]
E L   [ 10.5 , 11.0 [     kappa(s,d)=  0.015    [  0.010 ,  0.020 ]
E L   [ 11.0 , 11.5 [     kappa(s,d)=  0.012    [  0.008 ,  0.015 ]
E L   [ 11.5 , 12.0 [     kappa(s,d)=  0.007    [  0.004 ,  0.009 ]
E L   [ 12.0 , 12.5 [     kappa(s,d)=  0.006    [  0.004 ,  0.006 ]
E L   [ 12.5 , 13.0 [     kappa(s,d)=  0.006    [  0.004 ,  0.008 ]
E L   [ 13.0 , 13.5 [     kappa(s,d)=  0.004    [  0.002 ,  0.005 ]
E L   [ 13.5 , 14.0 [     kappa(s,d)=  0.002    [  0.001 ,  0.003 ]
E L   [ 14.0 , 14.5 [     kappa(s,d)=  0.002    [  0.001 ,  0.002 ]
E L   [ 14.5 , 15.0 [     kappa(s,d)=  0.001    [  0.001 ,  0.001 ]
E L   [ 15.0 , 15.5 [     kappa(s,d)=  0.001    [  0.001 ,  0.001 ]
E L   [ 15.5 , 16.0 [     kappa(s,d)=  0.001    [  0.001 ,  0.001 ]
E L   [ 16.0 , 16.5 [     kappa(s,d)=  0.001    [  0.001 ,  0.001 ]
E L   [ 16.5 ,  inf [     kappa(s,d)=  0.000    [  0.000 ,  0.000 ]
E M   [  0.0 ,  4.0 [     kappa(s,d)=  6.193    [  2.539 , 341.680 ]
E M   [  4.0 ,  4.5 [     kappa(s,d)=  3.224    [  1.727 ,  5.734 ]
E M   [  4.5 ,  5.0 [     kappa(s,d)=  3.402    [  1.707 ,  5.736 ]
E M   [  5.0 ,  5.5 [     kappa(s,d)=  4.787    [  2.096 ,  8.326 ]
E M   [  5.5 ,  6.0 [     kappa(s,d)=  1.842    [  1.040 ,  2.542 ]
E M   [  6.0 ,  6.5 [     kappa(s,d)=  0.544    [  0.293 ,  0.890 ]
E M   [  6.5 ,  7.0 [     kappa(s,d)=  0.489    [  0.186 ,  0.907 ]
E M   [  7.0 ,  7.5 [     kappa(s,d)=  0.025    [  0.007 ,  0.044 ]
E M   [  7.5 ,  8.0 [     kappa(s,d)=  0.011    [  0.003 ,  0.023 ]
E M   [  8.0 ,  8.5 [     kappa(s,d)=  0.016    [  0.008 ,  0.031 ]
E M   [  8.5 ,  9.0 [     kappa(s,d)=  0.029    [  0.013 ,  0.051 ]
E M   [  9.0 ,  9.5 [     kappa(s,d)=  0.053    [  0.028 ,  0.083 ]
E M   [  9.5 , 10.0 [     kappa(s,d)=  0.024    [  0.012 ,  0.040 ]
E M   [ 10.0 , 10.5 [     kappa(s,d)=  0.013    [  0.006 ,  0.022 ]
E M   [ 10.5 , 11.0 [     kappa(s,d)=  0.010    [  0.005 ,  0.017 ]
E M   [ 11.0 , 11.5 [     kappa(s,d)=  0.006    [  0.003 ,  0.011 ]
E M   [ 11.5 , 12.0 [     kappa(s,d)=  0.004    [  0.002 ,  0.006 ]
E M   [ 12.0 , 12.5 [     kappa(s,d)=  0.004    [  0.002 ,  0.006 ]
E M   [ 12.5 , 13.0 [     kappa(s,d)=  0.006    [  0.003 ,  0.010 ]
E M   [ 13.0 , 13.5 [     kappa(s,d)=  0.002    [  0.001 ,  0.003 ]
E M   [ 13.5 , 14.0 [     kappa(s,d)=  0.002    [  0.001 ,  0.003 ]
E M   [ 14.0 , 14.5 [     kappa(s,d)=  0.002    [  0.001 ,  0.003 ]
E M   [ 14.5 , 15.0 [     kappa(s,d)=  0.002    [  0.001 ,  0.003 ]
E M   [ 15.0 , 15.5 [     kappa(s,d)=  0.002    [  0.001 ,  0.003 ]
E M   [ 15.5 , 16.0 [     kappa(s,d)=  0.001    [  0.001 ,  0.001 ]
E M   [ 16.0 , 16.5 [     kappa(s,d)=  0.001    [  0.001 ,  0.001 ]
E M   [ 16.5 ,  inf [     kappa(s,d)=  0.000    [  0.000 ,  0.000 ]
E N   [  0.0 ,  4.0 [     kappa(s,d)=  3.433    [  1.137 ,  4.444 ]
E N   [  4.0 ,  4.5 [     kappa(s,d)=  2.104    [  0.853 ,  4.499 ]
E N   [  4.5 ,  5.0 [     kappa(s,d)=  3.880    [  2.566 ,  5.454 ]
E N   [  5.0 ,  5.5 [     kappa(s,d)=  5.798    [  4.255 ,  7.007 ]
E N   [  5.5 ,  6.0 [     kappa(s,d)=  1.815    [  1.246 ,  2.159 ]
E N   [  6.0 ,  6.5 [     kappa(s,d)=  1.496    [  0.866 ,  2.409 ]
E N   [  6.5 ,  7.0 [     kappa(s,d)=  0.541    [  0.311 ,  0.805 ]
E N   [  7.0 ,  7.5 [     kappa(s,d)=  0.029    [  0.011 ,  0.051 ]
E N   [  7.5 ,  8.0 [     kappa(s,d)=  0.010    [  0.004 ,  0.016 ]
E N   [  8.0 ,  8.5 [     kappa(s,d)=  0.015    [  0.006 ,  0.035 ]
E N   [  8.5 ,  9.0 [     kappa(s,d)=  0.042    [  0.021 ,  0.063 ]
E N   [  9.0 ,  9.5 [     kappa(s,d)=  0.023    [  0.010 ,  0.037 ]
E N   [  9.5 , 10.0 [     kappa(s,d)=  0.031    [  0.017 ,  0.048 ]
E N   [ 10.0 , 10.5 [     kappa(s,d)=  0.034    [  0.019 ,  0.057 ]
E N   [ 10.5 , 11.0 [     kappa(s,d)=  0.019    [  0.008 ,  0.034 ]
E N   [ 11.0 , 11.5 [     kappa(s,d)=  0.009    [  0.005 ,  0.014 ]
E N   [ 11.5 , 12.0 [     kappa(s,d)=  0.006    [  0.003 ,  0.009 ]
E N   [ 12.0 , 12.5 [     kappa(s,d)=  0.005    [  0.003 ,  0.006 ]
E N   [ 12.5 , 13.0 [     kappa(s,d)=  0.003    [  0.002 ,  0.006 ]
E N   [ 13.0 , 13.5 [     kappa(s,d)=  0.002    [  0.001 ,  0.003 ]
E N   [ 13.5 , 14.0 [     kappa(s,d)=  0.002    [  0.001 ,  0.002 ]
E N   [ 14.0 , 14.5 [     kappa(s,d)=  0.001    [  0.001 ,  0.002 ]
E N   [ 14.5 , 15.0 [     kappa(s,d)=  0.001    [  0.001 ,  0.002 ]
E N   [ 15.0 , 15.5 [     kappa(s,d)=  0.001    [  0.001 ,  0.002 ]
E N   [ 15.5 , 16.0 [     kappa(s,d)=  0.001    [  0.001 ,  0.001 ]
E N   [ 16.0 , 16.5 [     kappa(s,d)=  0.001    [  0.001 ,  0.001 ]
E N   [ 16.5 ,  inf [     kappa(s,d)=  0.000    [  0.000 ,  0.000 ]
E P   [  0.0 ,  4.0 [     kappa(s,d)=  5.236    [  4.338 , 25.517 ]
E P   [  4.0 ,  4.5 [     kappa(s,d)=  6.071    [  2.441 , 15.954 ]
E P   [  4.5 ,  5.0 [     kappa(s,d)=  1.161    [  0.390 ,  3.082 ]
E P   [  5.0 ,  5.5 [     kappa(s,d)=  4.924    [  2.846 ,  7.840 ]
E P   [  5.5 ,  6.0 [     kappa(s,d)=  1.144    [  0.678 ,  1.652 ]
E P   [  6.0 ,  6.5 [     kappa(s,d)=  0.745    [  0.451 ,  0.975 ]
E P   [  6.5 ,  7.0 [     kappa(s,d)=  0.566    [  0.308 ,  0.872 ]
E P   [  7.0 ,  7.5 [     kappa(s,d)=  0.035    [  0.017 ,  0.066 ]
E P   [  7.5 ,  8.0 [     kappa(s,d)=  0.021    [  0.011 ,  0.037 ]
E P   [  8.0 ,  8.5 [     kappa(s,d)=  0.023    [  0.013 ,  0.035 ]
E P   [  8.5 ,  9.0 [     kappa(s,d)=  0.021    [  0.011 ,  0.031 ]
E P   [  9.0 ,  9.5 [     kappa(s,d)=  0.020    [  0.010 ,  0.031 ]
E P   [  9.5 , 10.0 [     kappa(s,d)=  0.024    [  0.012 ,  0.040 ]
E P   [ 10.0 , 10.5 [     kappa(s,d)=  0.011    [  0.005 ,  0.021 ]
E P   [ 10.5 , 11.0 [     kappa(s,d)=  0.010    [  0.006 ,  0.014 ]
E P   [ 11.0 , 11.5 [     kappa(s,d)=  0.003    [  0.002 ,  0.005 ]
E P   [ 11.5 , 12.0 [     kappa(s,d)=  0.005    [  0.003 ,  0.007 ]
E P   [ 12.0 , 12.5 [     kappa(s,d)=  0.003    [  0.001 ,  0.004 ]
E P   [ 12.5 , 13.0 [     kappa(s,d)=  0.003    [  0.002 ,  0.005 ]
E P   [ 13.0 , 13.5 [     kappa(s,d)=  0.002    [  0.001 ,  0.002 ]
E P   [ 13.5 , 14.0 [     kappa(s,d)=  0.002    [  0.001 ,  0.003 ]
E P   [ 14.0 , 14.5 [     kappa(s,d)=  0.001    [  0.001 ,  0.001 ]
E P   [ 14.5 , 15.0 [     kappa(s,d)=  0.001    [  0.001 ,  0.001 ]
E P   [ 15.0 , 15.5 [     kappa(s,d)=  0.001    [  0.001 ,  0.001 ]
E P   [ 15.5 , 16.0 [     kappa(s,d)=  0.001    [  0.001 ,  0.001 ]
E P   [ 16.0 , 16.5 [     kappa(s,d)=  0.001    [  0.001 ,  0.001 ]
E P   [ 16.5 ,  inf [     kappa(s,d)=  0.000    [  0.000 ,  0.000 ]
E Q   [  0.0 ,  4.0 [     kappa(s,d)=  4.318    [  1.915 , 14.042 ]
E Q   [  4.0 ,  4.5 [     kappa(s,d)=  2.826    [  0.736 ,  6.032 ]
E Q   [  4.5 ,  5.0 [     kappa(s,d)=  4.076    [  2.592 ,  6.633 ]
E Q   [  5.0 ,  5.5 [     kappa(s,d)=  4.869    [  3.122 ,  6.423 ]
E Q   [  5.5 ,  6.0 [     kappa(s,d)=  2.250    [  1.483 ,  3.187 ]
E Q   [  6.0 ,  6.5 [     kappa(s,d)=  1.215    [  0.742 ,  1.597 ]
E Q   [  6.5 ,  7.0 [     kappa(s,d)=  0.404    [  0.241 ,  0.599 ]
E Q   [  7.0 ,  7.5 [     kappa(s,d)=  0.017    [  0.007 ,  0.029 ]
E Q   [  7.5 ,  8.0 [     kappa(s,d)=  0.017    [  0.007 ,  0.033 ]
E Q   [  8.0 ,  8.5 [     kappa(s,d)=  0.014    [  0.007 ,  0.019 ]
E Q   [  8.5 ,  9.0 [     kappa(s,d)=  0.028    [  0.015 ,  0.041 ]
E Q   [  9.0 ,  9.5 [     kappa(s,d)=  0.016    [  0.008 ,  0.028 ]
E Q   [  9.5 , 10.0 [     kappa(s,d)=  0.027    [  0.015 ,  0.038 ]
E Q   [ 10.0 , 10.5 [     kappa(s,d)=  0.015    [  0.008 ,  0.022 ]
E Q   [ 10.5 , 11.0 [     kappa(s,d)=  0.013    [  0.007 ,  0.020 ]
E Q   [ 11.0 , 11.5 [     kappa(s,d)=  0.009    [  0.006 ,  0.014 ]
E Q   [ 11.5 , 12.0 [     kappa(s,d)=  0.003    [  0.002 ,  0.004 ]
E Q   [ 12.0 , 12.5 [     kappa(s,d)=  0.003    [  0.002 ,  0.005 ]
E Q   [ 12.5 , 13.0 [     kappa(s,d)=  0.002    [  0.002 ,  0.004 ]
E Q   [ 13.0 , 13.5 [     kappa(s,d)=  0.002    [  0.001 ,  0.003 ]
E Q   [ 13.5 , 14.0 [     kappa(s,d)=  0.002    [  0.001 ,  0.002 ]
E Q   [ 14.0 , 14.5 [     kappa(s,d)=  0.001    [  0.001 ,  0.001 ]
E Q   [ 14.5 , 15.0 [     kappa(s,d)=  0.001    [  0.001 ,  0.001 ]
E Q   [ 15.0 , 15.5 [     kappa(s,d)=  0.001    [  0.001 ,  0.001 ]
E Q   [ 15.5 , 16.0 [     kappa(s,d)=  0.001    [  0.001 ,  0.001 ]
E Q   [ 16.0 , 16.5 [     kappa(s,d)=  0.001    [  0.001 ,  0.001 ]
E Q   [ 16.5 ,  inf [     kappa(s,d)=  0.000    [  0.000 ,  0.000 ]
E R   [  0.0 ,  4.0 [     kappa(s,d)=  5.191    [  1.716 , 28.472 ]
E R   [  4.0 ,  4.5 [     kappa(s,d)=  5.611    [  2.734 ,  8.178 ]
E R   [  4.5 ,  5.0 [     kappa(s,d)=  2.936    [  1.956 ,  3.974 ]
E R   [  5.0 ,  5.5 [     kappa(s,d)=  4.445    [  2.892 ,  5.899 ]
E R   [  5.5 ,  6.0 [     kappa(s,d)=  1.694    [  0.978 ,  2.114 ]
E R   [  6.0 ,  6.5 [     kappa(s,d)=  1.199    [  0.660 ,  1.558 ]
E R   [  6.5 ,  7.0 [     kappa(s,d)=  0.445    [  0.294 ,  0.587 ]
E R   [  7.0 ,  7.5 [     kappa(s,d)=  0.059    [  0.028 ,  0.088 ]
E R   [  7.5 ,  8.0 [     kappa(s,d)=  0.019    [  0.010 ,  0.031 ]
E R   [  8.0 ,  8.5 [     kappa(s,d)=  0.015    [  0.007 ,  0.027 ]
E R   [  8.5 ,  9.0 [     kappa(s,d)=  0.018    [  0.011 ,  0.025 ]
E R   [  9.0 ,  9.5 [     kappa(s,d)=  0.025    [  0.013 ,  0.037 ]
E R   [  9.5 , 10.0 [     kappa(s,d)=  0.017    [  0.008 ,  0.026 ]
E R   [ 10.0 , 10.5 [     kappa(s,d)=  0.015    [  0.009 ,  0.019 ]
E R   [ 10.5 , 11.0 [     kappa(s,d)=  0.012    [  0.007 ,  0.018 ]
E R   [ 11.0 , 11.5 [     kappa(s,d)=  0.005    [  0.003 ,  0.009 ]
E R   [ 11.5 , 12.0 [     kappa(s,d)=  0.005    [  0.003 ,  0.006 ]
E R   [ 12.0 , 12.5 [     kappa(s,d)=  0.002    [  0.001 ,  0.003 ]
E R   [ 12.5 , 13.0 [     kappa(s,d)=  0.002    [  0.001 ,  0.003 ]
E R   [ 13.0 , 13.5 [     kappa(s,d)=  0.001    [  0.001 ,  0.001 ]
E R   [ 13.5 , 14.0 [     kappa(s,d)=  0.002    [  0.001 ,  0.002 ]
E R   [ 14.0 , 14.5 [     kappa(s,d)=  0.001    [  0.001 ,  0.001 ]
E R   [ 14.5 , 15.0 [     kappa(s,d)=  0.001    [  0.001 ,  0.001 ]
E R   [ 15.0 , 15.5 [     kappa(s,d)=  0.001    [  0.001 ,  0.001 ]
E R   [ 15.5 , 16.0 [     kappa(s,d)=  0.001    [  0.001 ,  0.001 ]
E R   [ 16.0 , 16.5 [     kappa(s,d)=  0.001    [  0.001 ,  0.001 ]
E R   [ 16.5 ,  inf [     kappa(s,d)=  0.000    [  0.000 ,  0.000 ]
E S   [  0.0 ,  4.0 [     kappa(s,d)=  2.937    [  1.390 ,  3.278 ]
E S   [  4.0 ,  4.5 [     kappa(s,d)=  5.205    [  2.397 , 10.509 ]
E S   [  4.5 ,  5.0 [     kappa(s,d)=  3.888    [  2.360 ,  5.754 ]
E S   [  5.0 ,  5.5 [     kappa(s,d)=  5.033    [  3.471 ,  6.226 ]
E S   [  5.5 ,  6.0 [     kappa(s,d)=  1.975    [  1.351 ,  2.678 ]
E S   [  6.0 ,  6.5 [     kappa(s,d)=  0.386    [  0.236 ,  0.499 ]
E S   [  6.5 ,  7.0 [     kappa(s,d)=  0.449    [  0.270 ,  0.720 ]
E S   [  7.0 ,  7.5 [     kappa(s,d)=  0.022    [  0.010 ,  0.039 ]
E S   [  7.5 ,  8.0 [     kappa(s,d)=  0.008    [  0.004 ,  0.015 ]
E S   [  8.0 ,  8.5 [     kappa(s,d)=  0.010    [  0.006 ,  0.015 ]
E S   [  8.5 ,  9.0 [     kappa(s,d)=  0.018    [  0.010 ,  0.024 ]
E S   [  9.0 ,  9.5 [     kappa(s,d)=  0.017    [  0.009 ,  0.033 ]
E S   [  9.5 , 10.0 [     kappa(s,d)=  0.014    [  0.008 ,  0.019 ]
E S   [ 10.0 , 10.5 [     kappa(s,d)=  0.008    [  0.004 ,  0.011 ]
E S   [ 10.5 , 11.0 [     kappa(s,d)=  0.007    [  0.004 ,  0.011 ]
E S   [ 11.0 , 11.5 [     kappa(s,d)=  0.005    [  0.003 ,  0.007 ]
E S   [ 11.5 , 12.0 [     kappa(s,d)=  0.003    [  0.002 ,  0.004 ]
E S   [ 12.0 , 12.5 [     kappa(s,d)=  0.002    [  0.001 ,  0.003 ]
E S   [ 12.5 , 13.0 [     kappa(s,d)=  0.002    [  0.001 ,  0.002 ]
E S   [ 13.0 , 13.5 [     kappa(s,d)=  0.002    [  0.001 ,  0.003 ]
E S   [ 13.5 , 14.0 [     kappa(s,d)=  0.001    [  0.001 ,  0.002 ]
E S   [ 14.0 , 14.5 [     kappa(s,d)=  0.001    [  0.001 ,  0.001 ]
E S   [ 14.5 , 15.0 [     kappa(s,d)=  0.001    [  0.001 ,  0.001 ]
E S   [ 15.0 , 15.5 [     kappa(s,d)=  0.001    [  0.001 ,  0.001 ]
E S   [ 15.5 , 16.0 [     kappa(s,d)=  0.001    [  0.001 ,  0.001 ]
E S   [ 16.0 , 16.5 [     kappa(s,d)=  0.001    [  0.001 ,  0.001 ]
E S   [ 16.5 ,  inf [     kappa(s,d)=  0.000    [  0.000 ,  0.000 ]
E T   [  0.0 ,  4.0 [     kappa(s,d)=  3.015    [  0.532 , 24.534 ]
E T   [  4.0 ,  4.5 [     kappa(s,d)=  4.321    [  1.686 , 10.571 ]
E T   [  4.5 ,  5.0 [     kappa(s,d)=  2.469    [  1.405 ,  3.862 ]
E T   [  5.0 ,  5.5 [     kappa(s,d)=  8.669    [  5.598 , 11.417 ]
E T   [  5.5 ,  6.0 [     kappa(s,d)=  1.753    [  1.119 ,  2.302 ]
E T   [  6.0 ,  6.5 [     kappa(s,d)=  0.838    [  0.502 ,  1.189 ]
E T   [  6.5 ,  7.0 [     kappa(s,d)=  1.216    [  0.614 ,  1.867 ]
E T   [  7.0 ,  7.5 [     kappa(s,d)=  0.033    [  0.015 ,  0.049 ]
E T   [  7.5 ,  8.0 [     kappa(s,d)=  0.022    [  0.012 ,  0.040 ]
E T   [  8.0 ,  8.5 [     kappa(s,d)=  0.014    [  0.007 ,  0.023 ]
E T   [  8.5 ,  9.0 [     kappa(s,d)=  0.023    [  0.008 ,  0.033 ]
E T   [  9.0 ,  9.5 [     kappa(s,d)=  0.014    [  0.008 ,  0.022 ]
E T   [  9.5 , 10.0 [     kappa(s,d)=  0.026    [  0.014 ,  0.041 ]
E T   [ 10.0 , 10.5 [     kappa(s,d)=  0.024    [  0.012 ,  0.039 ]
E T   [ 10.5 , 11.0 [     kappa(s,d)=  0.011    [  0.007 ,  0.014 ]
E T   [ 11.0 , 11.5 [     kappa(s,d)=  0.007    [  0.004 ,  0.011 ]
E T   [ 11.5 , 12.0 [     kappa(s,d)=  0.006    [  0.004 ,  0.007 ]
E T   [ 12.0 , 12.5 [     kappa(s,d)=  0.004    [  0.002 ,  0.005 ]
E T   [ 12.5 , 13.0 [     kappa(s,d)=  0.004    [  0.002 ,  0.006 ]
E T   [ 13.0 , 13.5 [     kappa(s,d)=  0.003    [  0.002 ,  0.004 ]
E T   [ 13.5 , 14.0 [     kappa(s,d)=  0.002    [  0.001 ,  0.004 ]
E T   [ 14.0 , 14.5 [     kappa(s,d)=  0.001    [  0.001 ,  0.001 ]
E T   [ 14.5 , 15.0 [     kappa(s,d)=  0.001    [  0.001 ,  0.001 ]
E T   [ 15.0 , 15.5 [     kappa(s,d)=  0.001    [  0.001 ,  0.001 ]
E T   [ 15.5 , 16.0 [     kappa(s,d)=  0.001    [  0.001 ,  0.001 ]
E T   [ 16.0 , 16.5 [     kappa(s,d)=  0.001    [  0.001 ,  0.001 ]
E T   [ 16.5 ,  inf [     kappa(s,d)=  0.000    [  0.000 ,  0.000 ]
E V   [  0.0 ,  4.0 [     kappa(s,d)=  7.836    [  3.864 , 35.749 ]
E V   [  4.0 ,  4.5 [     kappa(s,d)=  3.520    [  1.626 ,  5.264 ]
E V   [  4.5 ,  5.0 [     kappa(s,d)=  3.153    [  2.004 ,  4.184 ]
E V   [  5.0 ,  5.5 [     kappa(s,d)=  7.258    [  5.415 ,  8.813 ]
E V   [  5.5 ,  6.0 [     kappa(s,d)=  2.173    [  1.505 ,  2.763 ]
E V   [  6.0 ,  6.5 [     kappa(s,d)=  1.481    [  0.996 ,  1.778 ]
E V   [  6.5 ,  7.0 [     kappa(s,d)=  0.849    [  0.540 ,  1.103 ]
E V   [  7.0 ,  7.5 [     kappa(s,d)=  0.079    [  0.045 ,  0.123 ]
E V   [  7.5 ,  8.0 [     kappa(s,d)=  0.026    [  0.013 ,  0.041 ]
E V   [  8.0 ,  8.5 [     kappa(s,d)=  0.011    [  0.005 ,  0.018 ]
E V   [  8.5 ,  9.0 [     kappa(s,d)=  0.063    [  0.034 ,  0.090 ]
E V   [  9.0 ,  9.5 [     kappa(s,d)=  0.033    [  0.021 ,  0.048 ]
E V   [  9.5 , 10.0 [     kappa(s,d)=  0.030    [  0.018 ,  0.044 ]
E V   [ 10.0 , 10.5 [     kappa(s,d)=  0.034    [  0.023 ,  0.044 ]
E V   [ 10.5 , 11.0 [     kappa(s,d)=  0.015    [  0.009 ,  0.020 ]
E V   [ 11.0 , 11.5 [     kappa(s,d)=  0.011    [  0.007 ,  0.014 ]
E V   [ 11.5 , 12.0 [     kappa(s,d)=  0.008    [  0.005 ,  0.011 ]
E V   [ 12.0 , 12.5 [     kappa(s,d)=  0.008    [  0.005 ,  0.011 ]
E V   [ 12.5 , 13.0 [     kappa(s,d)=  0.004    [  0.003 ,  0.005 ]
E V   [ 13.0 , 13.5 [     kappa(s,d)=  0.004    [  0.002 ,  0.005 ]
E V   [ 13.5 , 14.0 [     kappa(s,d)=  0.003    [  0.002 ,  0.005 ]
E V   [ 14.0 , 14.5 [     kappa(s,d)=  0.002    [  0.001 ,  0.002 ]
E V   [ 14.5 , 15.0 [     kappa(s,d)=  0.001    [  0.001 ,  0.002 ]
E V   [ 15.0 , 15.5 [     kappa(s,d)=  0.001    [  0.001 ,  0.001 ]
E V   [ 15.5 , 16.0 [     kappa(s,d)=  0.001    [  0.001 ,  0.001 ]
E V   [ 16.0 , 16.5 [     kappa(s,d)=  0.001    [  0.001 ,  0.001 ]
E V   [ 16.5 ,  inf [     kappa(s,d)=  0.000    [  0.000 ,  0.000 ]
E W   [  0.0 ,  4.0 [     kappa(s,d)=  3.320    [  2.353 ,  4.126 ]
E W   [  4.0 ,  4.5 [     kappa(s,d)=  3.226    [  0.545 , 11.096 ]
E W   [  4.5 ,  5.0 [     kappa(s,d)=  3.275    [  2.004 ,  5.225 ]
E W   [  5.0 ,  5.5 [     kappa(s,d)=  7.138    [  4.264 , 11.372 ]
E W   [  5.5 ,  6.0 [     kappa(s,d)=  2.185    [  0.990 ,  3.480 ]
E W   [  6.0 ,  6.5 [     kappa(s,d)=  0.736    [  0.408 ,  1.276 ]
E W   [  6.5 ,  7.0 [     kappa(s,d)=  0.894    [  0.325 ,  2.722 ]
E W   [  7.0 ,  7.5 [     kappa(s,d)=  0.045    [  0.015 ,  0.098 ]
E W   [  7.5 ,  8.0 [     kappa(s,d)=  0.018    [  0.002 ,  0.080 ]
E W   [  8.0 ,  8.5 [     kappa(s,d)=  0.046    [  0.025 ,  0.093 ]
E W   [  8.5 ,  9.0 [     kappa(s,d)=  0.096    [  0.038 ,  0.212 ]
E W   [  9.0 ,  9.5 [     kappa(s,d)=  0.052    [  0.024 ,  0.094 ]
E W   [  9.5 , 10.0 [     kappa(s,d)=  0.034    [  0.013 ,  0.059 ]
E W   [ 10.0 , 10.5 [     kappa(s,d)=  0.040    [  0.013 ,  0.104 ]
E W   [ 10.5 , 11.0 [     kappa(s,d)=  0.007    [  0.002 ,  0.020 ]
E W   [ 11.0 , 11.5 [     kappa(s,d)=  0.019    [  0.006 ,  0.053 ]
E W   [ 11.5 , 12.0 [     kappa(s,d)=  0.004    [  0.001 ,  0.012 ]
E W   [ 12.0 , 12.5 [     kappa(s,d)=  0.006    [  0.003 ,  0.012 ]
E W   [ 12.5 , 13.0 [     kappa(s,d)=  0.004    [  0.002 ,  0.006 ]
E W   [ 13.0 , 13.5 [     kappa(s,d)=  0.005    [  0.003 ,  0.009 ]
E W   [ 13.5 , 14.0 [     kappa(s,d)=  0.003    [  0.002 ,  0.005 ]
E W   [ 14.0 , 14.5 [     kappa(s,d)=  0.001    [  0.001 ,  0.002 ]
E W   [ 14.5 , 15.0 [     kappa(s,d)=  0.001    [  0.001 ,  0.002 ]
E W   [ 15.0 , 15.5 [     kappa(s,d)=  0.001    [  0.001 ,  0.002 ]
E W   [ 15.5 , 16.0 [     kappa(s,d)=  0.001    [  0.001 ,  0.001 ]
E W   [ 16.0 , 16.5 [     kappa(s,d)=  0.001    [  0.001 ,  0.001 ]
E W   [ 16.5 ,  inf [     kappa(s,d)=  0.000    [  0.000 ,  0.000 ]
E Y   [  0.0 ,  4.0 [     kappa(s,d)=  4.800    [  2.408 , 11.106 ]
E Y   [  4.0 ,  4.5 [     kappa(s,d)=  6.801    [  3.061 , 12.814 ]
E Y   [  4.5 ,  5.0 [     kappa(s,d)=  4.855    [  2.826 ,  8.613 ]
E Y   [  5.0 ,  5.5 [     kappa(s,d)=  6.108    [  4.092 ,  8.077 ]
E Y   [  5.5 ,  6.0 [     kappa(s,d)=  2.810    [  1.850 ,  3.647 ]
E Y   [  6.0 ,  6.5 [     kappa(s,d)=  1.236    [  0.635 ,  2.005 ]
E Y   [  6.5 ,  7.0 [     kappa(s,d)=  0.728    [  0.397 ,  1.348 ]
E Y   [  7.0 ,  7.5 [     kappa(s,d)=  0.068    [  0.022 ,  0.147 ]
E Y   [  7.5 ,  8.0 [     kappa(s,d)=  0.017    [  0.007 ,  0.029 ]
E Y   [  8.0 ,  8.5 [     kappa(s,d)=  0.037    [  0.017 ,  0.072 ]
E Y   [  8.5 ,  9.0 [     kappa(s,d)=  0.048    [  0.023 ,  0.086 ]
E Y   [  9.0 ,  9.5 [     kappa(s,d)=  0.034    [  0.013 ,  0.066 ]
E Y   [  9.5 , 10.0 [     kappa(s,d)=  0.057    [  0.021 ,  0.104 ]
E Y   [ 10.0 , 10.5 [     kappa(s,d)=  0.045    [  0.019 ,  0.074 ]
E Y   [ 10.5 , 11.0 [     kappa(s,d)=  0.028    [  0.018 ,  0.043 ]
E Y   [ 11.0 , 11.5 [     kappa(s,d)=  0.009    [  0.006 ,  0.014 ]
E Y   [ 11.5 , 12.0 [     kappa(s,d)=  0.007    [  0.004 ,  0.010 ]
E Y   [ 12.0 , 12.5 [     kappa(s,d)=  0.006    [  0.004 ,  0.009 ]
E Y   [ 12.5 , 13.0 [     kappa(s,d)=  0.007    [  0.005 ,  0.011 ]
E Y   [ 13.0 , 13.5 [     kappa(s,d)=  0.005    [  0.002 ,  0.008 ]
E Y   [ 13.5 , 14.0 [     kappa(s,d)=  0.003    [  0.001 ,  0.004 ]
E Y   [ 14.0 , 14.5 [     kappa(s,d)=  0.002    [  0.001 ,  0.004 ]
E Y   [ 14.5 , 15.0 [     kappa(s,d)=  0.001    [  0.001 ,  0.003 ]
E Y   [ 15.0 , 15.5 [     kappa(s,d)=  0.001    [  0.001 ,  0.001 ]
E Y   [ 15.5 , 16.0 [     kappa(s,d)=  0.001    [  0.001 ,  0.001 ]
E Y   [ 16.0 , 16.5 [     kappa(s,d)=  0.001    [  0.001 ,  0.001 ]
E Y   [ 16.5 ,  inf [     kappa(s,d)=  0.000    [  0.000 ,  0.000 ]
F F   [  0.0 ,  4.0 [     kappa(s,d)=  4.874    [  1.557 , 13.994 ]
F F   [  4.0 ,  4.5 [     kappa(s,d)=  3.846    [  2.292 ,  8.303 ]
F F   [  4.5 ,  5.0 [     kappa(s,d)=  2.177    [  0.923 ,  3.671 ]
F F   [  5.0 ,  5.5 [     kappa(s,d)=  8.528    [  4.417 , 14.943 ]
F F   [  5.5 ,  6.0 [     kappa(s,d)=  2.094    [  1.033 ,  3.154 ]
F F   [  6.0 ,  6.5 [     kappa(s,d)=  1.608    [  0.865 ,  2.407 ]
F F   [  6.5 ,  7.0 [     kappa(s,d)=  1.746    [  0.815 ,  3.660 ]
F F   [  7.0 ,  7.5 [     kappa(s,d)=  0.135    [  0.041 ,  0.357 ]
F F   [  7.5 ,  8.0 [     kappa(s,d)=  0.082    [  0.037 ,  0.209 ]
F F   [  8.0 ,  8.5 [     kappa(s,d)=  0.081    [  0.039 ,  0.211 ]
F F   [  8.5 ,  9.0 [     kappa(s,d)=  0.164    [  0.084 ,  0.358 ]
F F   [  9.0 ,  9.5 [     kappa(s,d)=  0.070    [  0.035 ,  0.135 ]
F F   [  9.5 , 10.0 [     kappa(s,d)=  0.119    [  0.043 ,  0.293 ]
F F   [ 10.0 , 10.5 [     kappa(s,d)=  0.061    [  0.034 ,  0.090 ]
F F   [ 10.5 , 11.0 [     kappa(s,d)=  0.074    [  0.038 ,  0.114 ]
F F   [ 11.0 , 11.5 [     kappa(s,d)=  0.027    [  0.016 ,  0.050 ]
F F   [ 11.5 , 12.0 [     kappa(s,d)=  0.011    [  0.004 ,  0.025 ]
F F   [ 12.0 , 12.5 [     kappa(s,d)=  0.015    [  0.008 ,  0.022 ]
F F   [ 12.5 , 13.0 [     kappa(s,d)=  0.013    [  0.007 ,  0.027 ]
F F   [ 13.0 , 13.5 [     kappa(s,d)=  0.006    [  0.003 ,  0.013 ]
F F   [ 13.5 , 14.0 [     kappa(s,d)=  0.005    [  0.003 ,  0.009 ]
F F   [ 14.0 , 14.5 [     kappa(s,d)=  0.001    [  0.001 ,  0.004 ]
F F   [ 14.5 , 15.0 [     kappa(s,d)=  0.006    [  0.003 ,  0.021 ]
F F   [ 15.0 , 15.5 [     kappa(s,d)=  0.002    [  0.001 ,  0.003 ]
F F   [ 15.5 , 16.0 [     kappa(s,d)=  0.001    [  0.001 ,  0.003 ]
F F   [ 16.0 , 16.5 [     kappa(s,d)=  0.001    [  0.001 ,  0.002 ]
F F   [ 16.5 ,  inf [     kappa(s,d)=  0.000    [  0.000 ,  0.000 ]
F G   [  0.0 ,  4.0 [     kappa(s,d)= 13.043    [  2.879 , 165.563 ]
F G   [  4.0 ,  4.5 [     kappa(s,d)=  2.743    [  1.068 ,  6.282 ]
F G   [  4.5 ,  5.0 [     kappa(s,d)=  0.743    [  0.324 ,  1.199 ]
F G   [  5.0 ,  5.5 [     kappa(s,d)=  3.270    [  1.970 ,  5.023 ]
F G   [  5.5 ,  6.0 [     kappa(s,d)=  0.951    [  0.442 ,  1.582 ]
F G   [  6.0 ,  6.5 [     kappa(s,d)=  0.574    [  0.330 ,  0.772 ]
F G   [  6.5 ,  7.0 [     kappa(s,d)=  0.248    [  0.117 ,  0.415 ]
F G   [  7.0 ,  7.5 [     kappa(s,d)=  0.024    [  0.009 ,  0.043 ]
F G   [  7.5 ,  8.0 [     kappa(s,d)=  0.012    [  0.006 ,  0.019 ]
F G   [  8.0 ,  8.5 [     kappa(s,d)=  0.011    [  0.005 ,  0.017 ]
F G   [  8.5 ,  9.0 [     kappa(s,d)=  0.019    [  0.009 ,  0.027 ]
F G   [  9.0 ,  9.5 [     kappa(s,d)=  0.010    [  0.006 ,  0.017 ]
F G   [  9.5 , 10.0 [     kappa(s,d)=  0.020    [  0.009 ,  0.038 ]
F G   [ 10.0 , 10.5 [     kappa(s,d)=  0.018    [  0.010 ,  0.025 ]
F G   [ 10.5 , 11.0 [     kappa(s,d)=  0.007    [  0.004 ,  0.010 ]
F G   [ 11.0 , 11.5 [     kappa(s,d)=  0.011    [  0.005 ,  0.025 ]
F G   [ 11.5 , 12.0 [     kappa(s,d)=  0.005    [  0.003 ,  0.007 ]
F G   [ 12.0 , 12.5 [     kappa(s,d)=  0.005    [  0.003 ,  0.007 ]
F G   [ 12.5 , 13.0 [     kappa(s,d)=  0.003    [  0.001 ,  0.004 ]
F G   [ 13.0 , 13.5 [     kappa(s,d)=  0.002    [  0.001 ,  0.003 ]
F G   [ 13.5 , 14.0 [     kappa(s,d)=  0.002    [  0.001 ,  0.003 ]
F G   [ 14.0 , 14.5 [     kappa(s,d)=  0.002    [  0.001 ,  0.003 ]
F G   [ 14.5 , 15.0 [     kappa(s,d)=  0.001    [  0.001 ,  0.001 ]
F G   [ 15.0 , 15.5 [     kappa(s,d)=  0.001    [  0.001 ,  0.001 ]
F G   [ 15.5 , 16.0 [     kappa(s,d)=  0.001    [  0.001 ,  0.001 ]
F G   [ 16.0 , 16.5 [     kappa(s,d)=  0.001    [  0.001 ,  0.001 ]
F G   [ 16.5 ,  inf [     kappa(s,d)=  0.000    [  0.000 ,  0.000 ]
F H   [  0.0 ,  4.0 [     kappa(s,d)=  5.123    [  3.190 , 35.198 ]
F H   [  4.0 ,  4.5 [     kappa(s,d)=  2.851    [  1.425 ,  4.817 ]
F H   [  4.5 ,  5.0 [     kappa(s,d)=  1.816    [  0.569 ,  4.610 ]
F H   [  5.0 ,  5.5 [     kappa(s,d)=  2.733    [  1.564 ,  5.034 ]
F H   [  5.5 ,  6.0 [     kappa(s,d)=  1.664    [  0.918 ,  2.389 ]
F H   [  6.0 ,  6.5 [     kappa(s,d)=  0.964    [  0.548 ,  1.427 ]
F H   [  6.5 ,  7.0 [     kappa(s,d)=  0.568    [  0.287 ,  0.964 ]
F H   [  7.0 ,  7.5 [     kappa(s,d)=  0.088    [  0.018 ,  0.262 ]
F H   [  7.5 ,  8.0 [     kappa(s,d)=  0.005    [  0.002 ,  0.008 ]
F H   [  8.0 ,  8.5 [     kappa(s,d)=  0.043    [  0.010 ,  0.159 ]
F H   [  8.5 ,  9.0 [     kappa(s,d)=  0.028    [  0.010 ,  0.051 ]
F H   [  9.0 ,  9.5 [     kappa(s,d)=  0.017    [  0.008 ,  0.030 ]
F H   [  9.5 , 10.0 [     kappa(s,d)=  0.021    [  0.008 ,  0.038 ]
F H   [ 10.0 , 10.5 [     kappa(s,d)=  0.034    [  0.017 ,  0.067 ]
F H   [ 10.5 , 11.0 [     kappa(s,d)=  0.049    [  0.011 ,  0.196 ]
F H   [ 11.0 , 11.5 [     kappa(s,d)=  0.010    [  0.005 ,  0.020 ]
F H   [ 11.5 , 12.0 [     kappa(s,d)=  0.003    [  0.002 ,  0.005 ]
F H   [ 12.0 , 12.5 [     kappa(s,d)=  0.004    [  0.002 ,  0.006 ]
F H   [ 12.5 , 13.0 [     kappa(s,d)=  0.005    [  0.003 ,  0.009 ]
F H   [ 13.0 , 13.5 [     kappa(s,d)=  0.002    [  0.001 ,  0.004 ]
F H   [ 13.5 , 14.0 [     kappa(s,d)=  0.002    [  0.001 ,  0.004 ]
F H   [ 14.0 , 14.5 [     kappa(s,d)=  0.001    [  0.001 ,  0.001 ]
F H   [ 14.5 , 15.0 [     kappa(s,d)=  0.001    [  0.001 ,  0.003 ]
F H   [ 15.0 , 15.5 [     kappa(s,d)=  0.001    [  0.001 ,  0.003 ]
F H   [ 15.5 , 16.0 [     kappa(s,d)=  0.001    [  0.001 ,  0.001 ]
F H   [ 16.0 , 16.5 [     kappa(s,d)=  0.001    [  0.001 ,  0.001 ]
F H   [ 16.5 ,  inf [     kappa(s,d)=  0.000    [  0.000 ,  0.000 ]
F I   [  0.0 ,  4.0 [     kappa(s,d)=  3.849    [  1.922 ,  6.868 ]
F I   [  4.0 ,  4.5 [     kappa(s,d)=  4.039    [  1.460 ,  9.400 ]
F I   [  4.5 ,  5.0 [     kappa(s,d)=  5.767    [  3.904 ,  7.742 ]
F I   [  5.0 ,  5.5 [     kappa(s,d)=  3.874    [  2.452 ,  4.918 ]
F I   [  5.5 ,  6.0 [     kappa(s,d)=  3.500    [  2.237 ,  4.650 ]
F I   [  6.0 ,  6.5 [     kappa(s,d)=  2.351    [  1.724 ,  2.982 ]
F I   [  6.5 ,  7.0 [     kappa(s,d)=  1.769    [  1.005 ,  2.513 ]
F I   [  7.0 ,  7.5 [     kappa(s,d)=  0.396    [  0.263 ,  0.684 ]
F I   [  7.5 ,  8.0 [     kappa(s,d)=  0.126    [  0.085 ,  0.213 ]
F I   [  8.0 ,  8.5 [     kappa(s,d)=  0.146    [  0.086 ,  0.236 ]
F I   [  8.5 ,  9.0 [     kappa(s,d)=  0.173    [  0.088 ,  0.298 ]
F I   [  9.0 ,  9.5 [     kappa(s,d)=  0.086    [  0.048 ,  0.146 ]
F I   [  9.5 , 10.0 [     kappa(s,d)=  0.164    [  0.104 ,  0.235 ]
F I   [ 10.0 , 10.5 [     kappa(s,d)=  0.115    [  0.062 ,  0.170 ]
F I   [ 10.5 , 11.0 [     kappa(s,d)=  0.060    [  0.040 ,  0.081 ]
F I   [ 11.0 , 11.5 [     kappa(s,d)=  0.043    [  0.027 ,  0.057 ]
F I   [ 11.5 , 12.0 [     kappa(s,d)=  0.019    [  0.013 ,  0.025 ]
F I   [ 12.0 , 12.5 [     kappa(s,d)=  0.020    [  0.012 ,  0.027 ]
F I   [ 12.5 , 13.0 [     kappa(s,d)=  0.011    [  0.008 ,  0.016 ]
F I   [ 13.0 , 13.5 [     kappa(s,d)=  0.010    [  0.006 ,  0.013 ]
F I   [ 13.5 , 14.0 [     kappa(s,d)=  0.008    [  0.005 ,  0.011 ]
F I   [ 14.0 , 14.5 [     kappa(s,d)=  0.004    [  0.002 ,  0.007 ]
F I   [ 14.5 , 15.0 [     kappa(s,d)=  0.002    [  0.001 ,  0.004 ]
F I   [ 15.0 , 15.5 [     kappa(s,d)=  0.003    [  0.002 ,  0.004 ]
F I   [ 15.5 , 16.0 [     kappa(s,d)=  0.002    [  0.001 ,  0.004 ]
F I   [ 16.0 , 16.5 [     kappa(s,d)=  0.001    [  0.001 ,  0.001 ]
F I   [ 16.5 ,  inf [     kappa(s,d)=  0.000    [  0.000 ,  0.000 ]
F K   [  0.0 ,  4.0 [     kappa(s,d)=  9.110    [  2.337 , 32.124 ]
F K   [  4.0 ,  4.5 [     kappa(s,d)=  1.113    [  0.244 ,  3.665 ]
F K   [  4.5 ,  5.0 [     kappa(s,d)=  1.950    [  0.694 ,  3.844 ]
F K   [  5.0 ,  5.5 [     kappa(s,d)=  8.433    [  5.553 , 12.040 ]
F K   [  5.5 ,  6.0 [     kappa(s,d)=  1.594    [  1.087 ,  2.080 ]
F K   [  6.0 ,  6.5 [     kappa(s,d)=  0.846    [  0.481 ,  1.165 ]
F K   [  6.5 ,  7.0 [     kappa(s,d)=  0.893    [  0.412 ,  1.566 ]
F K   [  7.0 ,  7.5 [     kappa(s,d)=  0.050    [  0.025 ,  0.083 ]
F K   [  7.5 ,  8.0 [     kappa(s,d)=  0.053    [  0.012 ,  0.174 ]
F K   [  8.0 ,  8.5 [     kappa(s,d)=  0.068    [  0.038 ,  0.111 ]
F K   [  8.5 ,  9.0 [     kappa(s,d)=  0.067    [  0.033 ,  0.109 ]
F K   [  9.0 ,  9.5 [     kappa(s,d)=  0.046    [  0.028 ,  0.072 ]
F K   [  9.5 , 10.0 [     kappa(s,d)=  0.061    [  0.039 ,  0.078 ]
F K   [ 10.0 , 10.5 [     kappa(s,d)=  0.054    [  0.030 ,  0.081 ]
F K   [ 10.5 , 11.0 [     kappa(s,d)=  0.031    [  0.018 ,  0.041 ]
F K   [ 11.0 , 11.5 [     kappa(s,d)=  0.016    [  0.010 ,  0.021 ]
F K   [ 11.5 , 12.0 [     kappa(s,d)=  0.020    [  0.010 ,  0.029 ]
F K   [ 12.0 , 12.5 [     kappa(s,d)=  0.013    [  0.008 ,  0.017 ]
F K   [ 12.5 , 13.0 [     kappa(s,d)=  0.008    [  0.004 ,  0.014 ]
F K   [ 13.0 , 13.5 [     kappa(s,d)=  0.006    [  0.003 ,  0.011 ]
F K   [ 13.5 , 14.0 [     kappa(s,d)=  0.005    [  0.003 ,  0.006 ]
F K   [ 14.0 , 14.5 [     kappa(s,d)=  0.003    [  0.002 ,  0.004 ]
F K   [ 14.5 , 15.0 [     kappa(s,d)=  0.002    [  0.001 ,  0.003 ]
F K   [ 15.0 , 15.5 [     kappa(s,d)=  0.001    [  0.001 ,  0.002 ]
F K   [ 15.5 , 16.0 [     kappa(s,d)=  0.001    [  0.001 ,  0.001 ]
F K   [ 16.0 , 16.5 [     kappa(s,d)=  0.001    [  0.001 ,  0.001 ]
F K   [ 16.5 ,  inf [     kappa(s,d)=  0.000    [  0.000 ,  0.000 ]
F L   [  0.0 ,  4.0 [     kappa(s,d)=  5.574    [  3.817 , 31.911 ]
F L   [  4.0 ,  4.5 [     kappa(s,d)=  3.491    [  2.166 ,  5.315 ]
F L   [  4.5 ,  5.0 [     kappa(s,d)=  7.642    [  5.106 , 10.052 ]
F L   [  5.0 ,  5.5 [     kappa(s,d)=  4.435    [  2.974 ,  5.503 ]
F L   [  5.5 ,  6.0 [     kappa(s,d)=  2.253    [  1.492 ,  3.084 ]
F L   [  6.0 ,  6.5 [     kappa(s,d)=  2.925    [  1.984 ,  4.046 ]
F L   [  6.5 ,  7.0 [     kappa(s,d)=  1.206    [  0.793 ,  1.525 ]
F L   [  7.0 ,  7.5 [     kappa(s,d)=  0.247    [  0.141 ,  0.413 ]
F L   [  7.5 ,  8.0 [     kappa(s,d)=  0.090    [  0.046 ,  0.173 ]
F L   [  8.0 ,  8.5 [     kappa(s,d)=  0.111    [  0.063 ,  0.154 ]
F L   [  8.5 ,  9.0 [     kappa(s,d)=  0.156    [  0.104 ,  0.202 ]
F L   [  9.0 ,  9.5 [     kappa(s,d)=  0.083    [  0.054 ,  0.116 ]
F L   [  9.5 , 10.0 [     kappa(s,d)=  0.101    [  0.061 ,  0.130 ]
F L   [ 10.0 , 10.5 [     kappa(s,d)=  0.076    [  0.046 ,  0.109 ]
F L   [ 10.5 , 11.0 [     kappa(s,d)=  0.056    [  0.039 ,  0.073 ]
F L   [ 11.0 , 11.5 [     kappa(s,d)=  0.036    [  0.024 ,  0.048 ]
F L   [ 11.5 , 12.0 [     kappa(s,d)=  0.017    [  0.010 ,  0.023 ]
F L   [ 12.0 , 12.5 [     kappa(s,d)=  0.014    [  0.008 ,  0.019 ]
F L   [ 12.5 , 13.0 [     kappa(s,d)=  0.016    [  0.011 ,  0.022 ]
F L   [ 13.0 , 13.5 [     kappa(s,d)=  0.008    [  0.005 ,  0.011 ]
F L   [ 13.5 , 14.0 [     kappa(s,d)=  0.007    [  0.004 ,  0.009 ]
F L   [ 14.0 , 14.5 [     kappa(s,d)=  0.003    [  0.002 ,  0.004 ]
F L   [ 14.5 , 15.0 [     kappa(s,d)=  0.002    [  0.001 ,  0.003 ]
F L   [ 15.0 , 15.5 [     kappa(s,d)=  0.001    [  0.001 ,  0.002 ]
F L   [ 15.5 , 16.0 [     kappa(s,d)=  0.001    [  0.001 ,  0.002 ]
F L   [ 16.0 , 16.5 [     kappa(s,d)=  0.001    [  0.001 ,  0.002 ]
F L   [ 16.5 ,  inf [     kappa(s,d)=  0.000    [  0.000 ,  0.000 ]
F M   [  0.0 ,  4.0 [     kappa(s,d)=  3.363    [  0.421 , 11.850 ]
F M   [  4.0 ,  4.5 [     kappa(s,d)=  2.662    [  1.284 ,  4.534 ]
F M   [  4.5 ,  5.0 [     kappa(s,d)=  3.515    [  1.500 ,  7.199 ]
F M   [  5.0 ,  5.5 [     kappa(s,d)=  5.114    [  2.634 ,  7.813 ]
F M   [  5.5 ,  6.0 [     kappa(s,d)=  1.327    [  0.764 ,  2.017 ]
F M   [  6.0 ,  6.5 [     kappa(s,d)=  0.845    [  0.395 ,  1.533 ]
F M   [  6.5 ,  7.0 [     kappa(s,d)=  0.985    [  0.319 ,  1.850 ]
F M   [  7.0 ,  7.5 [     kappa(s,d)=  0.021    [  0.005 ,  0.065 ]
F M   [  7.5 ,  8.0 [     kappa(s,d)=  0.020    [  0.009 ,  0.037 ]
F M   [  8.0 ,  8.5 [     kappa(s,d)=  0.081    [  0.051 ,  0.142 ]
F M   [  8.5 ,  9.0 [     kappa(s,d)=  0.045    [  0.016 ,  0.091 ]
F M   [  9.0 ,  9.5 [     kappa(s,d)=  0.064    [  0.031 ,  0.129 ]
F M   [  9.5 , 10.0 [     kappa(s,d)=  0.072    [  0.033 ,  0.150 ]
F M   [ 10.0 , 10.5 [     kappa(s,d)=  0.042    [  0.021 ,  0.067 ]
F M   [ 10.5 , 11.0 [     kappa(s,d)=  0.033    [  0.019 ,  0.061 ]
F M   [ 11.0 , 11.5 [     kappa(s,d)=  0.029    [  0.011 ,  0.060 ]
F M   [ 11.5 , 12.0 [     kappa(s,d)=  0.008    [  0.003 ,  0.018 ]
F M   [ 12.0 , 12.5 [     kappa(s,d)=  0.006    [  0.003 ,  0.010 ]
F M   [ 12.5 , 13.0 [     kappa(s,d)=  0.005    [  0.002 ,  0.009 ]
F M   [ 13.0 , 13.5 [     kappa(s,d)=  0.007    [  0.004 ,  0.013 ]
F M   [ 13.5 , 14.0 [     kappa(s,d)=  0.009    [  0.005 ,  0.013 ]
F M   [ 14.0 , 14.5 [     kappa(s,d)=  0.006    [  0.003 ,  0.009 ]
F M   [ 14.5 , 15.0 [     kappa(s,d)=  0.003    [  0.001 ,  0.006 ]
F M   [ 15.0 , 15.5 [     kappa(s,d)=  0.001    [  0.001 ,  0.002 ]
F M   [ 15.5 , 16.0 [     kappa(s,d)=  0.001    [  0.001 ,  0.002 ]
F M   [ 16.0 , 16.5 [     kappa(s,d)=  0.001    [  0.001 ,  0.001 ]
F M   [ 16.5 ,  inf [     kappa(s,d)=  0.000    [  0.000 ,  0.000 ]
F N   [  0.0 ,  4.0 [     kappa(s,d)=  5.853    [  2.684 , 49.347 ]
F N   [  4.0 ,  4.5 [     kappa(s,d)=  5.007    [  1.362 , 15.010 ]
F N   [  4.5 ,  5.0 [     kappa(s,d)=  3.772    [  1.809 ,  7.438 ]
F N   [  5.0 ,  5.5 [     kappa(s,d)=  5.664    [  3.399 ,  7.876 ]
F N   [  5.5 ,  6.0 [     kappa(s,d)=  2.819    [  1.796 ,  3.942 ]
F N   [  6.0 ,  6.5 [     kappa(s,d)=  0.596    [  0.342 ,  0.851 ]
F N   [  6.5 ,  7.0 [     kappa(s,d)=  0.907    [  0.313 ,  2.257 ]
F N   [  7.0 ,  7.5 [     kappa(s,d)=  0.121    [  0.038 ,  0.335 ]
F N   [  7.5 ,  8.0 [     kappa(s,d)=  0.040    [  0.017 ,  0.089 ]
F N   [  8.0 ,  8.5 [     kappa(s,d)=  0.098    [  0.032 ,  0.242 ]
F N   [  8.5 ,  9.0 [     kappa(s,d)=  0.028    [  0.011 ,  0.066 ]
F N   [  9.0 ,  9.5 [     kappa(s,d)=  0.048    [  0.025 ,  0.092 ]
F N   [  9.5 , 10.0 [     kappa(s,d)=  0.039    [  0.023 ,  0.065 ]
F N   [ 10.0 , 10.5 [     kappa(s,d)=  0.044    [  0.025 ,  0.061 ]
F N   [ 10.5 , 11.0 [     kappa(s,d)=  0.017    [  0.008 ,  0.028 ]
F N   [ 11.0 , 11.5 [     kappa(s,d)=  0.013    [  0.005 ,  0.039 ]
F N   [ 11.5 , 12.0 [     kappa(s,d)=  0.007    [  0.003 ,  0.011 ]
F N   [ 12.0 , 12.5 [     kappa(s,d)=  0.007    [  0.004 ,  0.011 ]
F N   [ 12.5 , 13.0 [     kappa(s,d)=  0.013    [  0.008 ,  0.020 ]
F N   [ 13.0 , 13.5 [     kappa(s,d)=  0.008    [  0.004 ,  0.012 ]
F N   [ 13.5 , 14.0 [     kappa(s,d)=  0.002    [  0.001 ,  0.004 ]
F N   [ 14.0 , 14.5 [     kappa(s,d)=  0.005    [  0.002 ,  0.010 ]
F N   [ 14.5 , 15.0 [     kappa(s,d)=  0.001    [  0.001 ,  0.002 ]
F N   [ 15.0 , 15.5 [     kappa(s,d)=  0.002    [  0.001 ,  0.003 ]
F N   [ 15.5 , 16.0 [     kappa(s,d)=  0.001    [  0.001 ,  0.003 ]
F N   [ 16.0 , 16.5 [     kappa(s,d)=  0.001    [  0.001 ,  0.001 ]
F N   [ 16.5 ,  inf [     kappa(s,d)=  0.000    [  0.000 ,  0.000 ]
F P   [  0.0 ,  4.0 [     kappa(s,d)=  5.058    [  2.356 , 14.699 ]
F P   [  4.0 ,  4.5 [     kappa(s,d)=  5.172    [  2.563 , 15.264 ]
F P   [  4.5 ,  5.0 [     kappa(s,d)=  1.478    [  0.470 ,  3.397 ]
F P   [  5.0 ,  5.5 [     kappa(s,d)=  4.104    [  2.593 ,  5.719 ]
F P   [  5.5 ,  6.0 [     kappa(s,d)=  1.863    [  1.131 ,  2.924 ]
F P   [  6.0 ,  6.5 [     kappa(s,d)=  2.834    [  1.573 ,  4.279 ]
F P   [  6.5 ,  7.0 [     kappa(s,d)=  0.341    [  0.156 ,  0.656 ]
F P   [  7.0 ,  7.5 [     kappa(s,d)=  0.082    [  0.032 ,  0.193 ]
F P   [  7.5 ,  8.0 [     kappa(s,d)=  0.027    [  0.012 ,  0.060 ]
F P   [  8.0 ,  8.5 [     kappa(s,d)=  0.026    [  0.012 ,  0.055 ]
F P   [  8.5 ,  9.0 [     kappa(s,d)=  0.048    [  0.023 ,  0.080 ]
F P   [  9.0 ,  9.5 [     kappa(s,d)=  0.070    [  0.026 ,  0.153 ]
F P   [  9.5 , 10.0 [     kappa(s,d)=  0.024    [  0.012 ,  0.042 ]
F P   [ 10.0 , 10.5 [     kappa(s,d)=  0.026    [  0.016 ,  0.038 ]
F P   [ 10.5 , 11.0 [     kappa(s,d)=  0.020    [  0.011 ,  0.029 ]
F P   [ 11.0 , 11.5 [     kappa(s,d)=  0.010    [  0.004 ,  0.024 ]
F P   [ 11.5 , 12.0 [     kappa(s,d)=  0.020    [  0.007 ,  0.040 ]
F P   [ 12.0 , 12.5 [     kappa(s,d)=  0.006    [  0.003 ,  0.010 ]
F P   [ 12.5 , 13.0 [     kappa(s,d)=  0.003    [  0.001 ,  0.005 ]
F P   [ 13.0 , 13.5 [     kappa(s,d)=  0.003    [  0.002 ,  0.004 ]
F P   [ 13.5 , 14.0 [     kappa(s,d)=  0.002    [  0.001 ,  0.003 ]
F P   [ 14.0 , 14.5 [     kappa(s,d)=  0.001    [  0.001 ,  0.002 ]
F P   [ 14.5 , 15.0 [     kappa(s,d)=  0.001    [  0.001 ,  0.002 ]
F P   [ 15.0 , 15.5 [     kappa(s,d)=  0.001    [  0.001 ,  0.002 ]
F P   [ 15.5 , 16.0 [     kappa(s,d)=  0.001    [  0.001 ,  0.002 ]
F P   [ 16.0 , 16.5 [     kappa(s,d)=  0.001    [  0.001 ,  0.001 ]
F P   [ 16.5 ,  inf [     kappa(s,d)=  0.000    [  0.000 ,  0.000 ]
F Q   [  0.0 ,  4.0 [     kappa(s,d)=  2.982    [  0.367 ,  3.241 ]
F Q   [  4.0 ,  4.5 [     kappa(s,d)=  4.186    [  2.715 , 12.745 ]
F Q   [  4.5 ,  5.0 [     kappa(s,d)=  3.144    [  1.683 ,  5.149 ]
F Q   [  5.0 ,  5.5 [     kappa(s,d)=  6.276    [  3.955 ,  8.754 ]
F Q   [  5.5 ,  6.0 [     kappa(s,d)=  2.557    [  1.432 ,  3.795 ]
F Q   [  6.0 ,  6.5 [     kappa(s,d)=  0.754    [  0.401 ,  1.004 ]
F Q   [  6.5 ,  7.0 [     kappa(s,d)=  0.562    [  0.292 ,  0.929 ]
F Q   [  7.0 ,  7.5 [     kappa(s,d)=  0.079    [  0.036 ,  0.172 ]
F Q   [  7.5 ,  8.0 [     kappa(s,d)=  0.034    [  0.013 ,  0.075 ]
F Q   [  8.0 ,  8.5 [     kappa(s,d)=  0.021    [  0.008 ,  0.059 ]
F Q   [  8.5 ,  9.0 [     kappa(s,d)=  0.039    [  0.019 ,  0.065 ]
F Q   [  9.0 ,  9.5 [     kappa(s,d)=  0.050    [  0.023 ,  0.079 ]
F Q   [  9.5 , 10.0 [     kappa(s,d)=  0.041    [  0.022 ,  0.069 ]
F Q   [ 10.0 , 10.5 [     kappa(s,d)=  0.046    [  0.026 ,  0.068 ]
F Q   [ 10.5 , 11.0 [     kappa(s,d)=  0.025    [  0.012 ,  0.045 ]
F Q   [ 11.0 , 11.5 [     kappa(s,d)=  0.011    [  0.006 ,  0.020 ]
F Q   [ 11.5 , 12.0 [     kappa(s,d)=  0.008    [  0.004 ,  0.013 ]
F Q   [ 12.0 , 12.5 [     kappa(s,d)=  0.009    [  0.006 ,  0.015 ]
F Q   [ 12.5 , 13.0 [     kappa(s,d)=  0.006    [  0.003 ,  0.011 ]
F Q   [ 13.0 , 13.5 [     kappa(s,d)=  0.005    [  0.002 ,  0.007 ]
F Q   [ 13.5 , 14.0 [     kappa(s,d)=  0.004    [  0.002 ,  0.006 ]
F Q   [ 14.0 , 14.5 [     kappa(s,d)=  0.002    [  0.001 ,  0.002 ]
F Q   [ 14.5 , 15.0 [     kappa(s,d)=  0.001    [  0.001 ,  0.002 ]
F Q   [ 15.0 , 15.5 [     kappa(s,d)=  0.001    [  0.001 ,  0.002 ]
F Q   [ 15.5 , 16.0 [     kappa(s,d)=  0.001    [  0.001 ,  0.001 ]
F Q   [ 16.0 , 16.5 [     kappa(s,d)=  0.001    [  0.001 ,  0.001 ]
F Q   [ 16.5 ,  inf [     kappa(s,d)=  0.000    [  0.000 ,  0.000 ]
F R   [  0.0 ,  4.0 [     kappa(s,d)=  4.374    [  3.089 ,  9.480 ]
F R   [  4.0 ,  4.5 [     kappa(s,d)=  2.288    [  0.939 ,  4.683 ]
F R   [  4.5 ,  5.0 [     kappa(s,d)=  3.917    [  1.864 ,  8.066 ]
F R   [  5.0 ,  5.5 [     kappa(s,d)=  5.115    [  3.443 ,  6.807 ]
F R   [  5.5 ,  6.0 [     kappa(s,d)=  1.905    [  1.031 ,  2.707 ]
F R   [  6.0 ,  6.5 [     kappa(s,d)=  0.582    [  0.288 ,  1.022 ]
F R   [  6.5 ,  7.0 [     kappa(s,d)=  0.724    [  0.402 ,  1.159 ]
F R   [  7.0 ,  7.5 [     kappa(s,d)=  0.066    [  0.029 ,  0.163 ]
F R   [  7.5 ,  8.0 [     kappa(s,d)=  0.035    [  0.017 ,  0.066 ]
F R   [  8.0 ,  8.5 [     kappa(s,d)=  0.029    [  0.013 ,  0.058 ]
F R   [  8.5 ,  9.0 [     kappa(s,d)=  0.049    [  0.028 ,  0.081 ]
F R   [  9.0 ,  9.5 [     kappa(s,d)=  0.025    [  0.012 ,  0.046 ]
F R   [  9.5 , 10.0 [     kappa(s,d)=  0.030    [  0.017 ,  0.044 ]
F R   [ 10.0 , 10.5 [     kappa(s,d)=  0.024    [  0.013 ,  0.042 ]
F R   [ 10.5 , 11.0 [     kappa(s,d)=  0.019    [  0.011 ,  0.029 ]
F R   [ 11.0 , 11.5 [     kappa(s,d)=  0.009    [  0.005 ,  0.012 ]
F R   [ 11.5 , 12.0 [     kappa(s,d)=  0.008    [  0.004 ,  0.012 ]
F R   [ 12.0 , 12.5 [     kappa(s,d)=  0.010    [  0.005 ,  0.016 ]
F R   [ 12.5 , 13.0 [     kappa(s,d)=  0.004    [  0.002 ,  0.007 ]
F R   [ 13.0 , 13.5 [     kappa(s,d)=  0.003    [  0.002 ,  0.005 ]
F R   [ 13.5 , 14.0 [     kappa(s,d)=  0.003    [  0.002 ,  0.005 ]
F R   [ 14.0 , 14.5 [     kappa(s,d)=  0.004    [  0.002 ,  0.005 ]
F R   [ 14.5 , 15.0 [     kappa(s,d)=  0.001    [  0.001 ,  0.002 ]
F R   [ 15.0 , 15.5 [     kappa(s,d)=  0.001    [  0.001 ,  0.001 ]
F R   [ 15.5 , 16.0 [     kappa(s,d)=  0.001    [  0.001 ,  0.002 ]
F R   [ 16.0 , 16.5 [     kappa(s,d)=  0.001    [  0.001 ,  0.001 ]
F R   [ 16.5 ,  inf [     kappa(s,d)=  0.000    [  0.000 ,  0.000 ]
F S   [  0.0 ,  4.0 [     kappa(s,d)=  3.879    [  1.783 ,  5.289 ]
F S   [  4.0 ,  4.5 [     kappa(s,d)=  4.786    [  2.807 ,  9.280 ]
F S   [  4.5 ,  5.0 [     kappa(s,d)=  2.907    [  1.875 ,  3.889 ]
F S   [  5.0 ,  5.5 [     kappa(s,d)=  4.569    [  2.512 ,  6.268 ]
F S   [  5.5 ,  6.0 [     kappa(s,d)=  2.320    [  1.465 ,  3.117 ]
F S   [  6.0 ,  6.5 [     kappa(s,d)=  1.083    [  0.561 ,  1.515 ]
F S   [  6.5 ,  7.0 [     kappa(s,d)=  0.390    [  0.225 ,  0.570 ]
F S   [  7.0 ,  7.5 [     kappa(s,d)=  0.027    [  0.007 ,  0.068 ]
F S   [  7.5 ,  8.0 [     kappa(s,d)=  0.042    [  0.017 ,  0.090 ]
F S   [  8.0 ,  8.5 [     kappa(s,d)=  0.035    [  0.018 ,  0.071 ]
F S   [  8.5 ,  9.0 [     kappa(s,d)=  0.028    [  0.015 ,  0.046 ]
F S   [  9.0 ,  9.5 [     kappa(s,d)=  0.025    [  0.011 ,  0.051 ]
F S   [  9.5 , 10.0 [     kappa(s,d)=  0.031    [  0.019 ,  0.046 ]
F S   [ 10.0 , 10.5 [     kappa(s,d)=  0.016    [  0.007 ,  0.030 ]
F S   [ 10.5 , 11.0 [     kappa(s,d)=  0.018    [  0.008 ,  0.033 ]
F S   [ 11.0 , 11.5 [     kappa(s,d)=  0.011    [  0.007 ,  0.015 ]
F S   [ 11.5 , 12.0 [     kappa(s,d)=  0.011    [  0.006 ,  0.016 ]
F S   [ 12.0 , 12.5 [     kappa(s,d)=  0.006    [  0.003 ,  0.007 ]
F S   [ 12.5 , 13.0 [     kappa(s,d)=  0.004    [  0.003 ,  0.007 ]
F S   [ 13.0 , 13.5 [     kappa(s,d)=  0.004    [  0.002 ,  0.005 ]
F S   [ 13.5 , 14.0 [     kappa(s,d)=  0.001    [  0.001 ,  0.002 ]
F S   [ 14.0 , 14.5 [     kappa(s,d)=  0.001    [  0.001 ,  0.002 ]
F S   [ 14.5 , 15.0 [     kappa(s,d)=  0.002    [  0.001 ,  0.003 ]
F S   [ 15.0 , 15.5 [     kappa(s,d)=  0.001    [  0.001 ,  0.001 ]
F S   [ 15.5 , 16.0 [     kappa(s,d)=  0.001    [  0.001 ,  0.001 ]
F S   [ 16.0 , 16.5 [     kappa(s,d)=  0.001    [  0.001 ,  0.001 ]
F S   [ 16.5 ,  inf [     kappa(s,d)=  0.000    [  0.000 ,  0.000 ]
F T   [  0.0 ,  4.0 [     kappa(s,d)=  3.815    [  1.893 ,  4.278 ]
F T   [  4.0 ,  4.5 [     kappa(s,d)=  1.925    [  0.521 ,  3.597 ]
F T   [  4.5 ,  5.0 [     kappa(s,d)=  5.597    [  2.948 ,  9.173 ]
F T   [  5.0 ,  5.5 [     kappa(s,d)=  5.953    [  3.679 ,  8.121 ]
F T   [  5.5 ,  6.0 [     kappa(s,d)=  2.298    [  1.347 ,  2.945 ]
F T   [  6.0 ,  6.5 [     kappa(s,d)=  1.200    [  0.700 ,  1.645 ]
F T   [  6.5 ,  7.0 [     kappa(s,d)=  1.422    [  0.618 ,  2.426 ]
F T   [  7.0 ,  7.5 [     kappa(s,d)=  0.059    [  0.023 ,  0.168 ]
F T   [  7.5 ,  8.0 [     kappa(s,d)=  0.045    [  0.028 ,  0.090 ]
F T   [  8.0 ,  8.5 [     kappa(s,d)=  0.023    [  0.014 ,  0.043 ]
F T   [  8.5 ,  9.0 [     kappa(s,d)=  0.070    [  0.035 ,  0.096 ]
F T   [  9.0 ,  9.5 [     kappa(s,d)=  0.026    [  0.012 ,  0.049 ]
F T   [  9.5 , 10.0 [     kappa(s,d)=  0.042    [  0.019 ,  0.092 ]
F T   [ 10.0 , 10.5 [     kappa(s,d)=  0.044    [  0.018 ,  0.078 ]
F T   [ 10.5 , 11.0 [     kappa(s,d)=  0.018    [  0.012 ,  0.028 ]
F T   [ 11.0 , 11.5 [     kappa(s,d)=  0.014    [  0.008 ,  0.019 ]
F T   [ 11.5 , 12.0 [     kappa(s,d)=  0.005    [  0.002 ,  0.010 ]
F T   [ 12.0 , 12.5 [     kappa(s,d)=  0.016    [  0.008 ,  0.024 ]
F T   [ 12.5 , 13.0 [     kappa(s,d)=  0.005    [  0.003 ,  0.008 ]
F T   [ 13.0 , 13.5 [     kappa(s,d)=  0.006    [  0.002 ,  0.010 ]
F T   [ 13.5 , 14.0 [     kappa(s,d)=  0.006    [  0.003 ,  0.008 ]
F T   [ 14.0 , 14.5 [     kappa(s,d)=  0.002    [  0.001 ,  0.003 ]
F T   [ 14.5 , 15.0 [     kappa(s,d)=  0.001    [  0.001 ,  0.002 ]
F T   [ 15.0 , 15.5 [     kappa(s,d)=  0.001    [  0.001 ,  0.002 ]
F T   [ 15.5 , 16.0 [     kappa(s,d)=  0.001    [  0.001 ,  0.002 ]
F T   [ 16.0 , 16.5 [     kappa(s,d)=  0.001    [  0.001 ,  0.002 ]
F T   [ 16.5 ,  inf [     kappa(s,d)=  0.000    [  0.000 ,  0.000 ]
F V   [  0.0 ,  4.0 [     kappa(s,d)=  6.759    [  3.050 , 33.740 ]
F V   [  4.0 ,  4.5 [     kappa(s,d)=  4.260    [  1.928 ,  8.364 ]
F V   [  4.5 ,  5.0 [     kappa(s,d)=  3.870    [  2.621 ,  4.991 ]
F V   [  5.0 ,  5.5 [     kappa(s,d)=  8.232    [  5.651 , 11.082 ]
F V   [  5.5 ,  6.0 [     kappa(s,d)=  3.067    [  1.952 ,  3.857 ]
F V   [  6.0 ,  6.5 [     kappa(s,d)=  1.812    [  1.255 ,  2.298 ]
F V   [  6.5 ,  7.0 [     kappa(s,d)=  1.877    [  1.276 ,  2.302 ]
F V   [  7.0 ,  7.5 [     kappa(s,d)=  0.193    [  0.119 ,  0.360 ]
F V   [  7.5 ,  8.0 [     kappa(s,d)=  0.086    [  0.053 ,  0.145 ]
F V   [  8.0 ,  8.5 [     kappa(s,d)=  0.080    [  0.051 ,  0.117 ]
F V   [  8.5 ,  9.0 [     kappa(s,d)=  0.105    [  0.049 ,  0.172 ]
F V   [  9.0 ,  9.5 [     kappa(s,d)=  0.075    [  0.044 ,  0.126 ]
F V   [  9.5 , 10.0 [     kappa(s,d)=  0.119    [  0.076 ,  0.166 ]
F V   [ 10.0 , 10.5 [     kappa(s,d)=  0.060    [  0.032 ,  0.079 ]
F V   [ 10.5 , 11.0 [     kappa(s,d)=  0.028    [  0.017 ,  0.042 ]
F V   [ 11.0 , 11.5 [     kappa(s,d)=  0.035    [  0.023 ,  0.052 ]
F V   [ 11.5 , 12.0 [     kappa(s,d)=  0.033    [  0.015 ,  0.064 ]
F V   [ 12.0 , 12.5 [     kappa(s,d)=  0.018    [  0.011 ,  0.023 ]
F V   [ 12.5 , 13.0 [     kappa(s,d)=  0.009    [  0.005 ,  0.014 ]
F V   [ 13.0 , 13.5 [     kappa(s,d)=  0.007    [  0.004 ,  0.011 ]
F V   [ 13.5 , 14.0 [     kappa(s,d)=  0.004    [  0.002 ,  0.006 ]
F V   [ 14.0 , 14.5 [     kappa(s,d)=  0.002    [  0.001 ,  0.003 ]
F V   [ 14.5 , 15.0 [     kappa(s,d)=  0.002    [  0.002 ,  0.004 ]
F V   [ 15.0 , 15.5 [     kappa(s,d)=  0.001    [  0.001 ,  0.002 ]
F V   [ 15.5 , 16.0 [     kappa(s,d)=  0.001    [  0.001 ,  0.002 ]
F V   [ 16.0 , 16.5 [     kappa(s,d)=  0.001    [  0.001 ,  0.001 ]
F V   [ 16.5 ,  inf [     kappa(s,d)=  0.000    [  0.000 ,  0.000 ]
F W   [  0.0 ,  4.0 [     kappa(s,d)=  6.521    [  6.262 , 19.218 ]
F W   [  4.0 ,  4.5 [     kappa(s,d)=  3.933    [  1.164 , 12.046 ]
F W   [  4.5 ,  5.0 [     kappa(s,d)=  6.508    [  3.815 , 12.495 ]
F W   [  5.0 ,  5.5 [     kappa(s,d)=  3.712    [  1.560 ,  7.160 ]
F W   [  5.5 ,  6.0 [     kappa(s,d)=  1.840    [  0.740 ,  3.270 ]
F W   [  6.0 ,  6.5 [     kappa(s,d)=  1.438    [  0.754 ,  3.244 ]
F W   [  6.5 ,  7.0 [     kappa(s,d)=  0.771    [  0.304 ,  1.856 ]
F W   [  7.0 ,  7.5 [     kappa(s,d)=  0.326    [  0.093 ,  1.478 ]
F W   [  7.5 ,  8.0 [     kappa(s,d)=  0.074    [  0.021 ,  0.496 ]
F W   [  8.0 ,  8.5 [     kappa(s,d)=  0.109    [  0.047 ,  0.402 ]
F W   [  8.5 ,  9.0 [     kappa(s,d)=  0.146    [  0.073 ,  0.365 ]
F W   [  9.0 ,  9.5 [     kappa(s,d)=  0.053    [  0.021 ,  0.173 ]
F W   [  9.5 , 10.0 [     kappa(s,d)=  0.215    [  0.046 ,  0.821 ]
F W   [ 10.0 , 10.5 [     kappa(s,d)=  0.052    [  0.025 ,  0.086 ]
F W   [ 10.5 , 11.0 [     kappa(s,d)=  0.043    [  0.024 ,  0.085 ]
F W   [ 11.0 , 11.5 [     kappa(s,d)=  0.030    [  0.017 ,  0.058 ]
F W   [ 11.5 , 12.0 [     kappa(s,d)=  0.016    [  0.009 ,  0.028 ]
F W   [ 12.0 , 12.5 [     kappa(s,d)=  0.009    [  0.003 ,  0.017 ]
F W   [ 12.5 , 13.0 [     kappa(s,d)=  0.007    [  0.002 ,  0.031 ]
F W   [ 13.0 , 13.5 [     kappa(s,d)=  0.006    [  0.002 ,  0.011 ]
F W   [ 13.5 , 14.0 [     kappa(s,d)=  0.002    [  0.001 ,  0.005 ]
F W   [ 14.0 , 14.5 [     kappa(s,d)=  0.003    [  0.001 ,  0.008 ]
F W   [ 14.5 , 15.0 [     kappa(s,d)=  0.003    [  0.001 ,  0.009 ]
F W   [ 15.0 , 15.5 [     kappa(s,d)=  0.002    [  0.001 ,  0.004 ]
F W   [ 15.5 , 16.0 [     kappa(s,d)=  0.001    [  0.001 ,  0.003 ]
F W   [ 16.0 , 16.5 [     kappa(s,d)=  0.001    [  0.001 ,  0.002 ]
F W   [ 16.5 ,  inf [     kappa(s,d)=  0.000    [  0.000 ,  0.000 ]
F Y   [  0.0 ,  4.0 [     kappa(s,d)=  2.812    [  0.197 ,  4.440 ]
F Y   [  4.0 ,  4.5 [     kappa(s,d)=  8.847    [  4.828 , 20.768 ]
F Y   [  4.5 ,  5.0 [     kappa(s,d)=  2.324    [  1.180 ,  5.580 ]
F Y   [  5.0 ,  5.5 [     kappa(s,d)=  4.890    [  3.319 ,  7.127 ]
F Y   [  5.5 ,  6.0 [     kappa(s,d)=  1.785    [  0.959 ,  2.392 ]
F Y   [  6.0 ,  6.5 [     kappa(s,d)=  0.951    [  0.535 ,  1.697 ]
F Y   [  6.5 ,  7.0 [     kappa(s,d)=  1.452    [  0.742 ,  2.204 ]
F Y   [  7.0 ,  7.5 [     kappa(s,d)=  0.069    [  0.034 ,  0.143 ]
F Y   [  7.5 ,  8.0 [     kappa(s,d)=  0.071    [  0.022 ,  0.234 ]
F Y   [  8.0 ,  8.5 [     kappa(s,d)=  0.039    [  0.017 ,  0.068 ]
F Y   [  8.5 ,  9.0 [     kappa(s,d)=  0.077    [  0.034 ,  0.162 ]
F Y   [  9.0 ,  9.5 [     kappa(s,d)=  0.085    [  0.052 ,  0.149 ]
F Y   [  9.5 , 10.0 [     kappa(s,d)=  0.074    [  0.042 ,  0.119 ]
F Y   [ 10.0 , 10.5 [     kappa(s,d)=  0.063    [  0.036 ,  0.114 ]
F Y   [ 10.5 , 11.0 [     kappa(s,d)=  0.055    [  0.031 ,  0.104 ]
F Y   [ 11.0 , 11.5 [     kappa(s,d)=  0.018    [  0.010 ,  0.027 ]
F Y   [ 11.5 , 12.0 [     kappa(s,d)=  0.014    [  0.008 ,  0.020 ]
F Y   [ 12.0 , 12.5 [     kappa(s,d)=  0.008    [  0.004 ,  0.014 ]
F Y   [ 12.5 , 13.0 [     kappa(s,d)=  0.012    [  0.006 ,  0.020 ]
F Y   [ 13.0 , 13.5 [     kappa(s,d)=  0.010    [  0.004 ,  0.017 ]
F Y   [ 13.5 , 14.0 [     kappa(s,d)=  0.005    [  0.003 ,  0.007 ]
F Y   [ 14.0 , 14.5 [     kappa(s,d)=  0.004    [  0.002 ,  0.007 ]
F Y   [ 14.5 , 15.0 [     kappa(s,d)=  0.002    [  0.001 ,  0.006 ]
F Y   [ 15.0 , 15.5 [     kappa(s,d)=  0.002    [  0.001 ,  0.003 ]
F Y   [ 15.5 , 16.0 [     kappa(s,d)=  0.001    [  0.001 ,  0.004 ]
F Y   [ 16.0 , 16.5 [     kappa(s,d)=  0.001    [  0.001 ,  0.003 ]
F Y   [ 16.5 ,  inf [     kappa(s,d)=  0.000    [  0.000 ,  0.000 ]
G G   [  0.0 ,  4.0 [     kappa(s,d)=  1.084    [  0.391 ,  2.409 ]
G G   [  4.0 ,  4.5 [     kappa(s,d)=  1.581    [  0.672 ,  3.101 ]
G G   [  4.5 ,  5.0 [     kappa(s,d)=  0.455    [  0.205 ,  0.835 ]
G G   [  5.0 ,  5.5 [     kappa(s,d)=  0.754    [  0.407 ,  1.189 ]
G G   [  5.5 ,  6.0 [     kappa(s,d)=  0.315    [  0.173 ,  0.508 ]
G G   [  6.0 ,  6.5 [     kappa(s,d)=  0.379    [  0.205 ,  0.562 ]
G G   [  6.5 ,  7.0 [     kappa(s,d)=  0.150    [  0.056 ,  0.324 ]
G G   [  7.0 ,  7.5 [     kappa(s,d)=  0.003    [  0.001 ,  0.007 ]
G G   [  7.5 ,  8.0 [     kappa(s,d)=  0.004    [  0.002 ,  0.006 ]
G G   [  8.0 ,  8.5 [     kappa(s,d)=  0.002    [  0.001 ,  0.004 ]
G G   [  8.5 ,  9.0 [     kappa(s,d)=  0.010    [  0.005 ,  0.016 ]
G G   [  9.0 ,  9.5 [     kappa(s,d)=  0.010    [  0.006 ,  0.019 ]
G G   [  9.5 , 10.0 [     kappa(s,d)=  0.012    [  0.005 ,  0.021 ]
G G   [ 10.0 , 10.5 [     kappa(s,d)=  0.012    [  0.005 ,  0.021 ]
G G   [ 10.5 , 11.0 [     kappa(s,d)=  0.002    [  0.001 ,  0.003 ]
G G   [ 11.0 , 11.5 [     kappa(s,d)=  0.003    [  0.001 ,  0.005 ]
G G   [ 11.5 , 12.0 [     kappa(s,d)=  0.001    [  0.001 ,  0.002 ]
G G   [ 12.0 , 12.5 [     kappa(s,d)=  0.002    [  0.001 ,  0.004 ]
G G   [ 12.5 , 13.0 [     kappa(s,d)=  0.001    [  0.001 ,  0.001 ]
G G   [ 13.0 , 13.5 [     kappa(s,d)=  0.001    [  0.001 ,  0.002 ]
G G   [ 13.5 , 14.0 [     kappa(s,d)=  0.001    [  0.001 ,  0.001 ]
G G   [ 14.0 , 14.5 [     kappa(s,d)=  0.001    [  0.001 ,  0.001 ]
G G   [ 14.5 , 15.0 [     kappa(s,d)=  0.001    [  0.001 ,  0.001 ]
G G   [ 15.0 , 15.5 [     kappa(s,d)=  0.001    [  0.001 ,  0.001 ]
G G   [ 15.5 , 16.0 [     kappa(s,d)=  0.001    [  0.001 ,  0.001 ]
G G   [ 16.0 , 16.5 [     kappa(s,d)=  0.001    [  0.001 ,  0.001 ]
G G   [ 16.5 ,  inf [     kappa(s,d)=  0.000    [  0.000 ,  0.000 ]
G H   [  0.0 ,  4.0 [     kappa(s,d)=  5.126    [  2.432 , 36.333 ]
G H   [  4.0 ,  4.5 [     kappa(s,d)=  1.863    [  0.343 ,  6.617 ]
G H   [  4.5 ,  5.0 [     kappa(s,d)=  0.914    [  0.420 ,  1.642 ]
G H   [  5.0 ,  5.5 [     kappa(s,d)=  1.755    [  1.040 ,  2.865 ]
G H   [  5.5 ,  6.0 [     kappa(s,d)=  0.521    [  0.273 ,  0.900 ]
G H   [  6.0 ,  6.5 [     kappa(s,d)=  0.143    [  0.060 ,  0.268 ]
G H   [  6.5 ,  7.0 [     kappa(s,d)=  0.252    [  0.101 ,  0.438 ]
G H   [  7.0 ,  7.5 [     kappa(s,d)=  0.005    [  0.001 ,  0.015 ]
G H   [  7.5 ,  8.0 [     kappa(s,d)=  0.003    [  0.001 ,  0.006 ]
G H   [  8.0 ,  8.5 [     kappa(s,d)=  0.013    [  0.004 ,  0.035 ]
G H   [  8.5 ,  9.0 [     kappa(s,d)=  0.040    [  0.014 ,  0.078 ]
G H   [  9.0 ,  9.5 [     kappa(s,d)=  0.012    [  0.004 ,  0.024 ]
G H   [  9.5 , 10.0 [     kappa(s,d)=  0.014    [  0.005 ,  0.037 ]
G H   [ 10.0 , 10.5 [     kappa(s,d)=  0.008    [  0.003 ,  0.016 ]
G H   [ 10.5 , 11.0 [     kappa(s,d)=  0.004    [  0.001 ,  0.011 ]
G H   [ 11.0 , 11.5 [     kappa(s,d)=  0.003    [  0.001 ,  0.006 ]
G H   [ 11.5 , 12.0 [     kappa(s,d)=  0.003    [  0.001 ,  0.007 ]
G H   [ 12.0 , 12.5 [     kappa(s,d)=  0.003    [  0.001 ,  0.005 ]
G H   [ 12.5 , 13.0 [     kappa(s,d)=  0.001    [  0.001 ,  0.002 ]
G H   [ 13.0 , 13.5 [     kappa(s,d)=  0.002    [  0.001 ,  0.005 ]
G H   [ 13.5 , 14.0 [     kappa(s,d)=  0.002    [  0.001 ,  0.004 ]
G H   [ 14.0 , 14.5 [     kappa(s,d)=  0.001    [  0.001 ,  0.001 ]
G H   [ 14.5 , 15.0 [     kappa(s,d)=  0.001    [  0.001 ,  0.001 ]
G H   [ 15.0 , 15.5 [     kappa(s,d)=  0.001    [  0.001 ,  0.001 ]
G H   [ 15.5 , 16.0 [     kappa(s,d)=  0.001    [  0.001 ,  0.001 ]
G H   [ 16.0 , 16.5 [     kappa(s,d)=  0.001    [  0.001 ,  0.001 ]
G H   [ 16.5 ,  inf [     kappa(s,d)=  0.000    [  0.000 ,  0.000 ]
G I   [  0.0 ,  4.0 [     kappa(s,d)=  2.756    [  0.556 , 10.369 ]
G I   [  4.0 ,  4.5 [     kappa(s,d)=  3.279    [  1.189 ,  8.361 ]
G I   [  4.5 ,  5.0 [     kappa(s,d)=  2.038    [  1.293 ,  2.855 ]
G I   [  5.0 ,  5.5 [     kappa(s,d)=  7.350    [  4.401 , 10.783 ]
G I   [  5.5 ,  6.0 [     kappa(s,d)=  2.554    [  1.709 ,  3.393 ]
G I   [  6.0 ,  6.5 [     kappa(s,d)=  0.278    [  0.149 ,  0.385 ]
G I   [  6.5 ,  7.0 [     kappa(s,d)=  0.352    [  0.188 ,  0.582 ]
G I   [  7.0 ,  7.5 [     kappa(s,d)=  0.034    [  0.014 ,  0.058 ]
G I   [  7.5 ,  8.0 [     kappa(s,d)=  0.006    [  0.003 ,  0.010 ]
G I   [  8.0 ,  8.5 [     kappa(s,d)=  0.018    [  0.008 ,  0.035 ]
G I   [  8.5 ,  9.0 [     kappa(s,d)=  0.013    [  0.007 ,  0.019 ]
G I   [  9.0 ,  9.5 [     kappa(s,d)=  0.018    [  0.011 ,  0.033 ]
G I   [  9.5 , 10.0 [     kappa(s,d)=  0.022    [  0.013 ,  0.030 ]
G I   [ 10.0 , 10.5 [     kappa(s,d)=  0.019    [  0.010 ,  0.030 ]
G I   [ 10.5 , 11.0 [     kappa(s,d)=  0.009    [  0.004 ,  0.015 ]
G I   [ 11.0 , 11.5 [     kappa(s,d)=  0.005    [  0.003 ,  0.007 ]
G I   [ 11.5 , 12.0 [     kappa(s,d)=  0.006    [  0.003 ,  0.007 ]
G I   [ 12.0 , 12.5 [     kappa(s,d)=  0.005    [  0.003 ,  0.007 ]
G I   [ 12.5 , 13.0 [     kappa(s,d)=  0.003    [  0.002 ,  0.004 ]
G I   [ 13.0 , 13.5 [     kappa(s,d)=  0.003    [  0.002 ,  0.003 ]
G I   [ 13.5 , 14.0 [     kappa(s,d)=  0.002    [  0.001 ,  0.003 ]
G I   [ 14.0 , 14.5 [     kappa(s,d)=  0.002    [  0.001 ,  0.004 ]
G I   [ 14.5 , 15.0 [     kappa(s,d)=  0.001    [  0.001 ,  0.002 ]
G I   [ 15.0 , 15.5 [     kappa(s,d)=  0.001    [  0.001 ,  0.001 ]
G I   [ 15.5 , 16.0 [     kappa(s,d)=  0.001    [  0.001 ,  0.001 ]
G I   [ 16.0 , 16.5 [     kappa(s,d)=  0.001    [  0.001 ,  0.001 ]
G I   [ 16.5 ,  inf [     kappa(s,d)=  0.000    [  0.000 ,  0.000 ]
G K   [  0.0 ,  4.0 [     kappa(s,d)=  1.860    [  0.379 ,  5.224 ]
G K   [  4.0 ,  4.5 [     kappa(s,d)=  0.619    [  0.240 ,  0.951 ]
G K   [  4.5 ,  5.0 [     kappa(s,d)=  1.325    [  0.695 ,  2.243 ]
G K   [  5.0 ,  5.5 [     kappa(s,d)=  2.878    [  1.739 ,  4.007 ]
G K   [  5.5 ,  6.0 [     kappa(s,d)=  1.115    [  0.676 ,  1.530 ]
G K   [  6.0 ,  6.5 [     kappa(s,d)=  0.392    [  0.232 ,  0.595 ]
G K   [  6.5 ,  7.0 [     kappa(s,d)=  0.365    [  0.209 ,  0.579 ]
G K   [  7.0 ,  7.5 [     kappa(s,d)=  0.013    [  0.007 ,  0.021 ]
G K   [  7.5 ,  8.0 [     kappa(s,d)=  0.011    [  0.004 ,  0.021 ]
G K   [  8.0 ,  8.5 [     kappa(s,d)=  0.007    [  0.004 ,  0.013 ]
G K   [  8.5 ,  9.0 [     kappa(s,d)=  0.014    [  0.009 ,  0.022 ]
G K   [  9.0 ,  9.5 [     kappa(s,d)=  0.023    [  0.008 ,  0.046 ]
G K   [  9.5 , 10.0 [     kappa(s,d)=  0.009    [  0.006 ,  0.011 ]
G K   [ 10.0 , 10.5 [     kappa(s,d)=  0.014    [  0.004 ,  0.035 ]
G K   [ 10.5 , 11.0 [     kappa(s,d)=  0.008    [  0.004 ,  0.015 ]
G K   [ 11.0 , 11.5 [     kappa(s,d)=  0.004    [  0.003 ,  0.006 ]
G K   [ 11.5 , 12.0 [     kappa(s,d)=  0.004    [  0.002 ,  0.006 ]
G K   [ 12.0 , 12.5 [     kappa(s,d)=  0.002    [  0.001 ,  0.003 ]
G K   [ 12.5 , 13.0 [     kappa(s,d)=  0.002    [  0.001 ,  0.003 ]
G K   [ 13.0 , 13.5 [     kappa(s,d)=  0.001    [  0.001 ,  0.002 ]
G K   [ 13.5 , 14.0 [     kappa(s,d)=  0.001    [  0.001 ,  0.001 ]
G K   [ 14.0 , 14.5 [     kappa(s,d)=  0.001    [  0.001 ,  0.002 ]
G K   [ 14.5 , 15.0 [     kappa(s,d)=  0.001    [  0.001 ,  0.001 ]
G K   [ 15.0 , 15.5 [     kappa(s,d)=  0.001    [  0.001 ,  0.001 ]
G K   [ 15.5 , 16.0 [     kappa(s,d)=  0.001    [  0.001 ,  0.001 ]
G K   [ 16.0 , 16.5 [     kappa(s,d)=  0.001    [  0.001 ,  0.001 ]
G K   [ 16.5 ,  inf [     kappa(s,d)=  0.000    [  0.000 ,  0.000 ]
G L   [  0.0 ,  4.0 [     kappa(s,d)=  3.939    [  2.069 ,  7.030 ]
G L   [  4.0 ,  4.5 [     kappa(s,d)=  2.180    [  1.175 ,  3.432 ]
G L   [  4.5 ,  5.0 [     kappa(s,d)=  1.957    [  1.160 ,  2.883 ]
G L   [  5.0 ,  5.5 [     kappa(s,d)=  3.249    [  2.258 ,  4.214 ]
G L   [  5.5 ,  6.0 [     kappa(s,d)=  0.788    [  0.499 ,  0.922 ]
G L   [  6.0 ,  6.5 [     kappa(s,d)=  0.462    [  0.299 ,  0.580 ]
G L   [  6.5 ,  7.0 [     kappa(s,d)=  0.404    [  0.238 ,  0.591 ]
G L   [  7.0 ,  7.5 [     kappa(s,d)=  0.039    [  0.020 ,  0.061 ]
G L   [  7.5 ,  8.0 [     kappa(s,d)=  0.011    [  0.006 ,  0.017 ]
G L   [  8.0 ,  8.5 [     kappa(s,d)=  0.007    [  0.005 ,  0.011 ]
G L   [  8.5 ,  9.0 [     kappa(s,d)=  0.017    [  0.009 ,  0.024 ]
G L   [  9.0 ,  9.5 [     kappa(s,d)=  0.027    [  0.015 ,  0.044 ]
G L   [  9.5 , 10.0 [     kappa(s,d)=  0.018    [  0.012 ,  0.024 ]
G L   [ 10.0 , 10.5 [     kappa(s,d)=  0.014    [  0.009 ,  0.018 ]
G L   [ 10.5 , 11.0 [     kappa(s,d)=  0.009    [  0.005 ,  0.012 ]
G L   [ 11.0 , 11.5 [     kappa(s,d)=  0.004    [  0.003 ,  0.006 ]
G L   [ 11.5 , 12.0 [     kappa(s,d)=  0.004    [  0.002 ,  0.005 ]
G L   [ 12.0 , 12.5 [     kappa(s,d)=  0.003    [  0.002 ,  0.003 ]
G L   [ 12.5 , 13.0 [     kappa(s,d)=  0.002    [  0.001 ,  0.002 ]
G L   [ 13.0 , 13.5 [     kappa(s,d)=  0.002    [  0.001 ,  0.002 ]
G L   [ 13.5 , 14.0 [     kappa(s,d)=  0.002    [  0.001 ,  0.002 ]
G L   [ 14.0 , 14.5 [     kappa(s,d)=  0.001    [  0.001 ,  0.001 ]
G L   [ 14.5 , 15.0 [     kappa(s,d)=  0.001    [  0.001 ,  0.001 ]
G L   [ 15.0 , 15.5 [     kappa(s,d)=  0.001    [  0.001 ,  0.001 ]
G L   [ 15.5 , 16.0 [     kappa(s,d)=  0.001    [  0.001 ,  0.001 ]
G L   [ 16.0 , 16.5 [     kappa(s,d)=  0.001    [  0.001 ,  0.001 ]
G L   [ 16.5 ,  inf [     kappa(s,d)=  0.000    [  0.000 ,  0.000 ]
G M   [  0.0 ,  4.0 [     kappa(s,d)=  3.406    [  1.048 ,  6.467 ]
G M   [  4.0 ,  4.5 [     kappa(s,d)=  3.095    [  1.484 ,  8.436 ]
G M   [  4.5 ,  5.0 [     kappa(s,d)=  1.351    [  0.612 ,  2.283 ]
G M   [  5.0 ,  5.5 [     kappa(s,d)=  3.780    [  2.164 ,  5.625 ]
G M   [  5.5 ,  6.0 [     kappa(s,d)=  0.516    [  0.303 ,  0.797 ]
G M   [  6.0 ,  6.5 [     kappa(s,d)=  0.866    [  0.238 ,  3.623 ]
G M   [  6.5 ,  7.0 [     kappa(s,d)=  0.133    [  0.051 ,  0.232 ]
G M   [  7.0 ,  7.5 [     kappa(s,d)=  0.010    [  0.004 ,  0.014 ]
G M   [  7.5 ,  8.0 [     kappa(s,d)=  0.006    [  0.003 ,  0.011 ]
G M   [  8.0 ,  8.5 [     kappa(s,d)=  0.005    [  0.002 ,  0.011 ]
G M   [  8.5 ,  9.0 [     kappa(s,d)=  0.015    [  0.006 ,  0.031 ]
G M   [  9.0 ,  9.5 [     kappa(s,d)=  0.008    [  0.003 ,  0.017 ]
G M   [  9.5 , 10.0 [     kappa(s,d)=  0.016    [  0.006 ,  0.025 ]
G M   [ 10.0 , 10.5 [     kappa(s,d)=  0.005    [  0.003 ,  0.007 ]
G M   [ 10.5 , 11.0 [     kappa(s,d)=  0.003    [  0.001 ,  0.006 ]
G M   [ 11.0 , 11.5 [     kappa(s,d)=  0.004    [  0.002 ,  0.007 ]
G M   [ 11.5 , 12.0 [     kappa(s,d)=  0.003    [  0.001 ,  0.005 ]
G M   [ 12.0 , 12.5 [     kappa(s,d)=  0.002    [  0.001 ,  0.002 ]
G M   [ 12.5 , 13.0 [     kappa(s,d)=  0.003    [  0.002 ,  0.005 ]
G M   [ 13.0 , 13.5 [     kappa(s,d)=  0.001    [  0.001 ,  0.002 ]
G M   [ 13.5 , 14.0 [     kappa(s,d)=  0.001    [  0.001 ,  0.002 ]
G M   [ 14.0 , 14.5 [     kappa(s,d)=  0.001    [  0.001 ,  0.001 ]
G M   [ 14.5 , 15.0 [     kappa(s,d)=  0.001    [  0.001 ,  0.001 ]
G M   [ 15.0 , 15.5 [     kappa(s,d)=  0.001    [  0.001 ,  0.001 ]
G M   [ 15.5 , 16.0 [     kappa(s,d)=  0.001    [  0.001 ,  0.001 ]
G M   [ 16.0 , 16.5 [     kappa(s,d)=  0.001    [  0.001 ,  0.001 ]
G M   [ 16.5 ,  inf [     kappa(s,d)=  0.000    [  0.000 ,  0.000 ]
G N   [  0.0 ,  4.0 [     kappa(s,d)=  2.683    [  0.693 ,  5.398 ]
G N   [  4.0 ,  4.5 [     kappa(s,d)=  1.874    [  0.817 ,  2.713 ]
G N   [  4.5 ,  5.0 [     kappa(s,d)=  1.259    [  0.701 ,  1.868 ]
G N   [  5.0 ,  5.5 [     kappa(s,d)=  2.885    [  1.916 ,  3.955 ]
G N   [  5.5 ,  6.0 [     kappa(s,d)=  0.637    [  0.354 ,  0.883 ]
G N   [  6.0 ,  6.5 [     kappa(s,d)=  0.443    [  0.238 ,  0.674 ]
G N   [  6.5 ,  7.0 [     kappa(s,d)=  0.348    [  0.131 ,  0.722 ]
G N   [  7.0 ,  7.5 [     kappa(s,d)=  0.008    [  0.003 ,  0.013 ]
G N   [  7.5 ,  8.0 [     kappa(s,d)=  0.016    [  0.006 ,  0.033 ]
G N   [  8.0 ,  8.5 [     kappa(s,d)=  0.009    [  0.004 ,  0.019 ]
G N   [  8.5 ,  9.0 [     kappa(s,d)=  0.017    [  0.006 ,  0.042 ]
G N   [  9.0 ,  9.5 [     kappa(s,d)=  0.008    [  0.003 ,  0.019 ]
G N   [  9.5 , 10.0 [     kappa(s,d)=  0.008    [  0.004 ,  0.014 ]
G N   [ 10.0 , 10.5 [     kappa(s,d)=  0.006    [  0.003 ,  0.010 ]
G N   [ 10.5 , 11.0 [     kappa(s,d)=  0.011    [  0.005 ,  0.017 ]
G N   [ 11.0 , 11.5 [     kappa(s,d)=  0.003    [  0.002 ,  0.005 ]
G N   [ 11.5 , 12.0 [     kappa(s,d)=  0.003    [  0.002 ,  0.004 ]
G N   [ 12.0 , 12.5 [     kappa(s,d)=  0.001    [  0.001 ,  0.002 ]
G N   [ 12.5 , 13.0 [     kappa(s,d)=  0.003    [  0.002 ,  0.005 ]
G N   [ 13.0 , 13.5 [     kappa(s,d)=  0.001    [  0.001 ,  0.002 ]
G N   [ 13.5 , 14.0 [     kappa(s,d)=  0.001    [  0.001 ,  0.001 ]
G N   [ 14.0 , 14.5 [     kappa(s,d)=  0.002    [  0.001 ,  0.004 ]
G N   [ 14.5 , 15.0 [     kappa(s,d)=  0.001    [  0.001 ,  0.001 ]
G N   [ 15.0 , 15.5 [     kappa(s,d)=  0.001    [  0.001 ,  0.002 ]
G N   [ 15.5 , 16.0 [     kappa(s,d)=  0.001    [  0.001 ,  0.001 ]
G N   [ 16.0 , 16.5 [     kappa(s,d)=  0.001    [  0.001 ,  0.001 ]
G N   [ 16.5 ,  inf [     kappa(s,d)=  0.000    [  0.000 ,  0.000 ]
G P   [  0.0 ,  4.0 [     kappa(s,d)=  4.593    [  2.078 ,  8.949 ]
G P   [  4.0 ,  4.5 [     kappa(s,d)=  1.380    [  0.472 ,  2.988 ]
G P   [  4.5 ,  5.0 [     kappa(s,d)=  0.561    [  0.291 ,  0.950 ]
G P   [  5.0 ,  5.5 [     kappa(s,d)=  1.466    [  0.790 ,  2.213 ]
G P   [  5.5 ,  6.0 [     kappa(s,d)=  0.792    [  0.436 ,  1.448 ]
G P   [  6.0 ,  6.5 [     kappa(s,d)=  0.614    [  0.353 ,  0.881 ]
G P   [  6.5 ,  7.0 [     kappa(s,d)=  0.554    [  0.282 ,  1.073 ]
G P   [  7.0 ,  7.5 [     kappa(s,d)=  0.028    [  0.010 ,  0.066 ]
G P   [  7.5 ,  8.0 [     kappa(s,d)=  0.014    [  0.007 ,  0.025 ]
G P   [  8.0 ,  8.5 [     kappa(s,d)=  0.011    [  0.003 ,  0.026 ]
G P   [  8.5 ,  9.0 [     kappa(s,d)=  0.032    [  0.013 ,  0.049 ]
G P   [  9.0 ,  9.5 [     kappa(s,d)=  0.011    [  0.006 ,  0.017 ]
G P   [  9.5 , 10.0 [     kappa(s,d)=  0.011    [  0.005 ,  0.020 ]
G P   [ 10.0 , 10.5 [     kappa(s,d)=  0.007    [  0.004 ,  0.012 ]
G P   [ 10.5 , 11.0 [     kappa(s,d)=  0.007    [  0.003 ,  0.015 ]
G P   [ 11.0 , 11.5 [     kappa(s,d)=  0.003    [  0.002 ,  0.005 ]
G P   [ 11.5 , 12.0 [     kappa(s,d)=  0.003    [  0.002 ,  0.004 ]
G P   [ 12.0 , 12.5 [     kappa(s,d)=  0.002    [  0.001 ,  0.003 ]
G P   [ 12.5 , 13.0 [     kappa(s,d)=  0.003    [  0.002 ,  0.005 ]
G P   [ 13.0 , 13.5 [     kappa(s,d)=  0.002    [  0.001 ,  0.003 ]
G P   [ 13.5 , 14.0 [     kappa(s,d)=  0.002    [  0.001 ,  0.003 ]
G P   [ 14.0 , 14.5 [     kappa(s,d)=  0.001    [  0.001 ,  0.002 ]
G P   [ 14.5 , 15.0 [     kappa(s,d)=  0.001    [  0.001 ,  0.001 ]
G P   [ 15.0 , 15.5 [     kappa(s,d)=  0.002    [  0.001 ,  0.003 ]
G P   [ 15.5 , 16.0 [     kappa(s,d)=  0.001    [  0.001 ,  0.001 ]
G P   [ 16.0 , 16.5 [     kappa(s,d)=  0.001    [  0.001 ,  0.001 ]
G P   [ 16.5 ,  inf [     kappa(s,d)=  0.000    [  0.000 ,  0.000 ]
G Q   [  0.0 ,  4.0 [     kappa(s,d)=  4.498    [  1.463 , 19.143 ]
G Q   [  4.0 ,  4.5 [     kappa(s,d)=  1.323    [  0.629 ,  2.080 ]
G Q   [  4.5 ,  5.0 [     kappa(s,d)=  1.085    [  0.513 ,  1.712 ]
G Q   [  5.0 ,  5.5 [     kappa(s,d)=  1.940    [  1.246 ,  2.926 ]
G Q   [  5.5 ,  6.0 [     kappa(s,d)=  1.161    [  0.783 ,  1.633 ]
G Q   [  6.0 ,  6.5 [     kappa(s,d)=  0.299    [  0.162 ,  0.466 ]
G Q   [  6.5 ,  7.0 [     kappa(s,d)=  0.261    [  0.126 ,  0.427 ]
G Q   [  7.0 ,  7.5 [     kappa(s,d)=  0.010    [  0.005 ,  0.017 ]
G Q   [  7.5 ,  8.0 [     kappa(s,d)=  0.007    [  0.003 ,  0.012 ]
G Q   [  8.0 ,  8.5 [     kappa(s,d)=  0.006    [  0.003 ,  0.010 ]
G Q   [  8.5 ,  9.0 [     kappa(s,d)=  0.007    [  0.004 ,  0.011 ]
G Q   [  9.0 ,  9.5 [     kappa(s,d)=  0.004    [  0.002 ,  0.006 ]
G Q   [  9.5 , 10.0 [     kappa(s,d)=  0.005    [  0.003 ,  0.007 ]
G Q   [ 10.0 , 10.5 [     kappa(s,d)=  0.004    [  0.002 ,  0.007 ]
G Q   [ 10.5 , 11.0 [     kappa(s,d)=  0.006    [  0.003 ,  0.010 ]
G Q   [ 11.0 , 11.5 [     kappa(s,d)=  0.003    [  0.002 ,  0.005 ]
G Q   [ 11.5 , 12.0 [     kappa(s,d)=  0.002    [  0.001 ,  0.004 ]
G Q   [ 12.0 , 12.5 [     kappa(s,d)=  0.002    [  0.001 ,  0.004 ]
G Q   [ 12.5 , 13.0 [     kappa(s,d)=  0.001    [  0.001 ,  0.002 ]
G Q   [ 13.0 , 13.5 [     kappa(s,d)=  0.002    [  0.001 ,  0.004 ]
G Q   [ 13.5 , 14.0 [     kappa(s,d)=  0.002    [  0.001 ,  0.003 ]
G Q   [ 14.0 , 14.5 [     kappa(s,d)=  0.001    [  0.001 ,  0.001 ]
G Q   [ 14.5 , 15.0 [     kappa(s,d)=  0.001    [  0.001 ,  0.002 ]
G Q   [ 15.0 , 15.5 [     kappa(s,d)=  0.001    [  0.001 ,  0.001 ]
G Q   [ 15.5 , 16.0 [     kappa(s,d)=  0.001    [  0.001 ,  0.001 ]
G Q   [ 16.0 , 16.5 [     kappa(s,d)=  0.001    [  0.001 ,  0.001 ]
G Q   [ 16.5 ,  inf [     kappa(s,d)=  0.000    [  0.000 ,  0.000 ]
G R   [  0.0 ,  4.0 [     kappa(s,d)=  1.654    [  0.426 ,  2.829 ]
G R   [  4.0 ,  4.5 [     kappa(s,d)=  1.671    [  0.732 ,  3.245 ]
G R   [  4.5 ,  5.0 [     kappa(s,d)=  0.963    [  0.556 ,  1.451 ]
G R   [  5.0 ,  5.5 [     kappa(s,d)=  2.506    [  1.538 ,  3.838 ]
G R   [  5.5 ,  6.0 [     kappa(s,d)=  0.603    [  0.384 ,  0.849 ]
G R   [  6.0 ,  6.5 [     kappa(s,d)=  0.304    [  0.186 ,  0.438 ]
G R   [  6.5 ,  7.0 [     kappa(s,d)=  0.418    [  0.224 ,  0.634 ]
G R   [  7.0 ,  7.5 [     kappa(s,d)=  0.013    [  0.007 ,  0.023 ]
G R   [  7.5 ,  8.0 [     kappa(s,d)=  0.007    [  0.003 ,  0.011 ]
G R   [  8.0 ,  8.5 [     kappa(s,d)=  0.008    [  0.004 ,  0.011 ]
G R   [  8.5 ,  9.0 [     kappa(s,d)=  0.020    [  0.010 ,  0.038 ]
G R   [  9.0 ,  9.5 [     kappa(s,d)=  0.010    [  0.005 ,  0.016 ]
G R   [  9.5 , 10.0 [     kappa(s,d)=  0.009    [  0.005 ,  0.014 ]
G R   [ 10.0 , 10.5 [     kappa(s,d)=  0.013    [  0.006 ,  0.020 ]
G R   [ 10.5 , 11.0 [     kappa(s,d)=  0.003    [  0.002 ,  0.005 ]
G R   [ 11.0 , 11.5 [     kappa(s,d)=  0.006    [  0.003 ,  0.010 ]
G R   [ 11.5 , 12.0 [     kappa(s,d)=  0.003    [  0.001 ,  0.006 ]
G R   [ 12.0 , 12.5 [     kappa(s,d)=  0.003    [  0.002 ,  0.004 ]
G R   [ 12.5 , 13.0 [     kappa(s,d)=  0.002    [  0.001 ,  0.004 ]
G R   [ 13.0 , 13.5 [     kappa(s,d)=  0.001    [  0.001 ,  0.002 ]
G R   [ 13.5 , 14.0 [     kappa(s,d)=  0.001    [  0.001 ,  0.001 ]
G R   [ 14.0 , 14.5 [     kappa(s,d)=  0.001    [  0.001 ,  0.002 ]
G R   [ 14.5 , 15.0 [     kappa(s,d)=  0.001    [  0.001 ,  0.001 ]
G R   [ 15.0 , 15.5 [     kappa(s,d)=  0.001    [  0.001 ,  0.001 ]
G R   [ 15.5 , 16.0 [     kappa(s,d)=  0.001    [  0.001 ,  0.001 ]
G R   [ 16.0 , 16.5 [     kappa(s,d)=  0.001    [  0.001 ,  0.001 ]
G R   [ 16.5 ,  inf [     kappa(s,d)=  0.000    [  0.000 ,  0.000 ]
G S   [  0.0 ,  4.0 [     kappa(s,d)=  3.034    [  0.415 , 12.108 ]
G S   [  4.0 ,  4.5 [     kappa(s,d)=  1.019    [  0.378 ,  2.140 ]
G S   [  4.5 ,  5.0 [     kappa(s,d)=  0.674    [  0.380 ,  1.121 ]
G S   [  5.0 ,  5.5 [     kappa(s,d)=  1.807    [  1.137 ,  2.510 ]
G S   [  5.5 ,  6.0 [     kappa(s,d)=  0.626    [  0.396 ,  0.835 ]
G S   [  6.0 ,  6.5 [     kappa(s,d)=  0.619    [  0.397 ,  0.868 ]
G S   [  6.5 ,  7.0 [     kappa(s,d)=  0.402    [  0.176 ,  0.797 ]
G S   [  7.0 ,  7.5 [     kappa(s,d)=  0.013    [  0.005 ,  0.022 ]
G S   [  7.5 ,  8.0 [     kappa(s,d)=  0.007    [  0.003 ,  0.014 ]
G S   [  8.0 ,  8.5 [     kappa(s,d)=  0.004    [  0.002 ,  0.006 ]
G S   [  8.5 ,  9.0 [     kappa(s,d)=  0.009    [  0.005 ,  0.013 ]
G S   [  9.0 ,  9.5 [     kappa(s,d)=  0.007    [  0.004 ,  0.011 ]
G S   [  9.5 , 10.0 [     kappa(s,d)=  0.007    [  0.005 ,  0.010 ]
G S   [ 10.0 , 10.5 [     kappa(s,d)=  0.007    [  0.004 ,  0.013 ]
G S   [ 10.5 , 11.0 [     kappa(s,d)=  0.003    [  0.002 ,  0.004 ]
G S   [ 11.0 , 11.5 [     kappa(s,d)=  0.004    [  0.002 ,  0.006 ]
G S   [ 11.5 , 12.0 [     kappa(s,d)=  0.002    [  0.001 ,  0.003 ]
G S   [ 12.0 , 12.5 [     kappa(s,d)=  0.002    [  0.001 ,  0.002 ]
G S   [ 12.5 , 13.0 [     kappa(s,d)=  0.002    [  0.001 ,  0.003 ]
G S   [ 13.0 , 13.5 [     kappa(s,d)=  0.001    [  0.001 ,  0.001 ]
G S   [ 13.5 , 14.0 [     kappa(s,d)=  0.001    [  0.001 ,  0.001 ]
G S   [ 14.0 , 14.5 [     kappa(s,d)=  0.001    [  0.001 ,  0.001 ]
G S   [ 14.5 , 15.0 [     kappa(s,d)=  0.001    [  0.001 ,  0.001 ]
G S   [ 15.0 , 15.5 [     kappa(s,d)=  0.001    [  0.001 ,  0.001 ]
G S   [ 15.5 , 16.0 [     kappa(s,d)=  0.001    [  0.001 ,  0.001 ]
G S   [ 16.0 , 16.5 [     kappa(s,d)=  0.001    [  0.001 ,  0.001 ]
G S   [ 16.5 ,  inf [     kappa(s,d)=  0.000    [  0.000 ,  0.000 ]
G T   [  0.0 ,  4.0 [     kappa(s,d)=  3.043    [  0.951 ,  8.241 ]
G T   [  4.0 ,  4.5 [     kappa(s,d)=  1.447    [  0.718 ,  2.392 ]
G T   [  4.5 ,  5.0 [     kappa(s,d)=  2.242    [  1.227 ,  3.590 ]
G T   [  5.0 ,  5.5 [     kappa(s,d)=  2.314    [  1.347 ,  3.798 ]
G T   [  5.5 ,  6.0 [     kappa(s,d)=  0.880    [  0.499 ,  1.158 ]
G T   [  6.0 ,  6.5 [     kappa(s,d)=  0.314    [  0.163 ,  0.458 ]
G T   [  6.5 ,  7.0 [     kappa(s,d)=  0.590    [  0.271 ,  1.268 ]
G T   [  7.0 ,  7.5 [     kappa(s,d)=  0.007    [  0.004 ,  0.015 ]
G T   [  7.5 ,  8.0 [     kappa(s,d)=  0.008    [  0.003 ,  0.013 ]
G T   [  8.0 ,  8.5 [     kappa(s,d)=  0.004    [  0.002 ,  0.005 ]
G T   [  8.5 ,  9.0 [     kappa(s,d)=  0.011    [  0.006 ,  0.017 ]
G T   [  9.0 ,  9.5 [     kappa(s,d)=  0.009    [  0.004 ,  0.016 ]
G T   [  9.5 , 10.0 [     kappa(s,d)=  0.022    [  0.012 ,  0.032 ]
G T   [ 10.0 , 10.5 [     kappa(s,d)=  0.011    [  0.007 ,  0.015 ]
G T   [ 10.5 , 11.0 [     kappa(s,d)=  0.010    [  0.005 ,  0.015 ]
G T   [ 11.0 , 11.5 [     kappa(s,d)=  0.002    [  0.001 ,  0.004 ]
G T   [ 11.5 , 12.0 [     kappa(s,d)=  0.002    [  0.001 ,  0.004 ]
G T   [ 12.0 , 12.5 [     kappa(s,d)=  0.002    [  0.001 ,  0.003 ]
G T   [ 12.5 , 13.0 [     kappa(s,d)=  0.001    [  0.001 ,  0.002 ]
G T   [ 13.0 , 13.5 [     kappa(s,d)=  0.002    [  0.001 ,  0.003 ]
G T   [ 13.5 , 14.0 [     kappa(s,d)=  0.001    [  0.001 ,  0.001 ]
G T   [ 14.0 , 14.5 [     kappa(s,d)=  0.001    [  0.001 ,  0.001 ]
G T   [ 14.5 , 15.0 [     kappa(s,d)=  0.001    [  0.001 ,  0.001 ]
G T   [ 15.0 , 15.5 [     kappa(s,d)=  0.001    [  0.001 ,  0.001 ]
G T   [ 15.5 , 16.0 [     kappa(s,d)=  0.001    [  0.001 ,  0.001 ]
G T   [ 16.0 , 16.5 [     kappa(s,d)=  0.001    [  0.001 ,  0.001 ]
G T   [ 16.5 ,  inf [     kappa(s,d)=  0.000    [  0.000 ,  0.000 ]
G V   [  0.0 ,  4.0 [     kappa(s,d)=  6.660    [  3.597 , 12.660 ]
G V   [  4.0 ,  4.5 [     kappa(s,d)=  2.394    [  1.315 ,  4.112 ]
G V   [  4.5 ,  5.0 [     kappa(s,d)=  1.022    [  0.477 ,  1.915 ]
G V   [  5.0 ,  5.5 [     kappa(s,d)=  3.701    [  2.436 ,  4.747 ]
G V   [  5.5 ,  6.0 [     kappa(s,d)=  1.512    [  0.990 ,  1.994 ]
G V   [  6.0 ,  6.5 [     kappa(s,d)=  0.746    [  0.478 ,  0.977 ]
G V   [  6.5 ,  7.0 [     kappa(s,d)=  0.246    [  0.116 ,  0.390 ]
G V   [  7.0 ,  7.5 [     kappa(s,d)=  0.023    [  0.011 ,  0.040 ]
G V   [  7.5 ,  8.0 [     kappa(s,d)=  0.009    [  0.004 ,  0.020 ]
G V   [  8.0 ,  8.5 [     kappa(s,d)=  0.009    [  0.005 ,  0.013 ]
G V   [  8.5 ,  9.0 [     kappa(s,d)=  0.016    [  0.009 ,  0.026 ]
G V   [  9.0 ,  9.5 [     kappa(s,d)=  0.011    [  0.006 ,  0.018 ]
G V   [  9.5 , 10.0 [     kappa(s,d)=  0.021    [  0.013 ,  0.028 ]
G V   [ 10.0 , 10.5 [     kappa(s,d)=  0.012    [  0.006 ,  0.019 ]
G V   [ 10.5 , 11.0 [     kappa(s,d)=  0.008    [  0.005 ,  0.013 ]
G V   [ 11.0 , 11.5 [     kappa(s,d)=  0.006    [  0.004 ,  0.009 ]
G V   [ 11.5 , 12.0 [     kappa(s,d)=  0.002    [  0.001 ,  0.003 ]
G V   [ 12.0 , 12.5 [     kappa(s,d)=  0.003    [  0.002 ,  0.004 ]
G V   [ 12.5 , 13.0 [     kappa(s,d)=  0.002    [  0.001 ,  0.002 ]
G V   [ 13.0 , 13.5 [     kappa(s,d)=  0.001    [  0.001 ,  0.002 ]
G V   [ 13.5 , 14.0 [     kappa(s,d)=  0.001    [  0.001 ,  0.002 ]
G V   [ 14.0 , 14.5 [     kappa(s,d)=  0.001    [  0.001 ,  0.001 ]
G V   [ 14.5 , 15.0 [     kappa(s,d)=  0.001    [  0.001 ,  0.001 ]
G V   [ 15.0 , 15.5 [     kappa(s,d)=  0.001    [  0.001 ,  0.001 ]
G V   [ 15.5 , 16.0 [     kappa(s,d)=  0.001    [  0.001 ,  0.001 ]
G V   [ 16.0 , 16.5 [     kappa(s,d)=  0.001    [  0.001 ,  0.001 ]
G V   [ 16.5 ,  inf [     kappa(s,d)=  0.000    [  0.000 ,  0.000 ]
G W   [  0.0 ,  4.0 [     kappa(s,d)=  4.177    [  3.139 ,  6.100 ]
G W   [  4.0 ,  4.5 [     kappa(s,d)=  0.816    [  0.050 ,  6.139 ]
G W   [  4.5 ,  5.0 [     kappa(s,d)=  1.176    [  0.315 ,  3.309 ]
G W   [  5.0 ,  5.5 [     kappa(s,d)=  1.691    [  0.720 ,  2.680 ]
G W   [  5.5 ,  6.0 [     kappa(s,d)=  1.138    [  0.541 ,  1.639 ]
G W   [  6.0 ,  6.5 [     kappa(s,d)=  0.686    [  0.333 ,  1.063 ]
G W   [  6.5 ,  7.0 [     kappa(s,d)=  0.267    [  0.092 ,  0.605 ]
G W   [  7.0 ,  7.5 [     kappa(s,d)=  0.035    [  0.008 ,  0.110 ]
G W   [  7.5 ,  8.0 [     kappa(s,d)=  0.061    [  0.004 ,  0.331 ]
G W   [  8.0 ,  8.5 [     kappa(s,d)=  0.017    [  0.002 ,  0.066 ]
G W   [  8.5 ,  9.0 [     kappa(s,d)=  0.031    [  0.014 ,  0.057 ]
G W   [  9.0 ,  9.5 [     kappa(s,d)=  0.020    [  0.007 ,  0.042 ]
G W   [  9.5 , 10.0 [     kappa(s,d)=  0.038    [  0.013 ,  0.079 ]
G W   [ 10.0 , 10.5 [     kappa(s,d)=  0.010    [  0.003 ,  0.023 ]
G W   [ 10.5 , 11.0 [     kappa(s,d)=  0.008    [  0.003 ,  0.014 ]
G W   [ 11.0 , 11.5 [     kappa(s,d)=  0.004    [  0.001 ,  0.011 ]
G W   [ 11.5 , 12.0 [     kappa(s,d)=  0.002    [  0.001 ,  0.004 ]
G W   [ 12.0 , 12.5 [     kappa(s,d)=  0.009    [  0.003 ,  0.019 ]
G W   [ 12.5 , 13.0 [     kappa(s,d)=  0.002    [  0.001 ,  0.006 ]
G W   [ 13.0 , 13.5 [     kappa(s,d)=  0.001    [  0.001 ,  0.001 ]
G W   [ 13.5 , 14.0 [     kappa(s,d)=  0.002    [  0.001 ,  0.004 ]
G W   [ 14.0 , 14.5 [     kappa(s,d)=  0.001    [  0.001 ,  0.001 ]
G W   [ 14.5 , 15.0 [     kappa(s,d)=  0.001    [  0.001 ,  0.003 ]
G W   [ 15.0 , 15.5 [     kappa(s,d)=  0.001    [  0.001 ,  0.001 ]
G W   [ 15.5 , 16.0 [     kappa(s,d)=  0.001    [  0.001 ,  0.001 ]
G W   [ 16.0 , 16.5 [     kappa(s,d)=  0.001    [  0.001 ,  0.001 ]
G W   [ 16.5 ,  inf [     kappa(s,d)=  0.000    [  0.000 ,  0.000 ]
G Y   [  0.0 ,  4.0 [     kappa(s,d)=  5.907    [  3.410 , 12.714 ]
G Y   [  4.0 ,  4.5 [     kappa(s,d)=  0.930    [  0.317 ,  2.513 ]
G Y   [  4.5 ,  5.0 [     kappa(s,d)=  1.278    [  0.539 ,  2.190 ]
G Y   [  5.0 ,  5.5 [     kappa(s,d)=  2.657    [  1.463 ,  4.062 ]
G Y   [  5.5 ,  6.0 [     kappa(s,d)=  0.921    [  0.369 ,  1.496 ]
G Y   [  6.0 ,  6.5 [     kappa(s,d)=  0.672    [  0.190 ,  3.115 ]
G Y   [  6.5 ,  7.0 [     kappa(s,d)=  0.414    [  0.221 ,  0.805 ]
G Y   [  7.0 ,  7.5 [     kappa(s,d)=  0.021    [  0.008 ,  0.043 ]
G Y   [  7.5 ,  8.0 [     kappa(s,d)=  0.012    [  0.006 ,  0.022 ]
G Y   [  8.0 ,  8.5 [     kappa(s,d)=  0.021    [  0.011 ,  0.034 ]
G Y   [  8.5 ,  9.0 [     kappa(s,d)=  0.014    [  0.005 ,  0.030 ]
G Y   [  9.0 ,  9.5 [     kappa(s,d)=  0.028    [  0.011 ,  0.075 ]
G Y   [  9.5 , 10.0 [     kappa(s,d)=  0.043    [  0.021 ,  0.066 ]
G Y   [ 10.0 , 10.5 [     kappa(s,d)=  0.011    [  0.006 ,  0.016 ]
G Y   [ 10.5 , 11.0 [     kappa(s,d)=  0.009    [  0.005 ,  0.014 ]
G Y   [ 11.0 , 11.5 [     kappa(s,d)=  0.005    [  0.003 ,  0.008 ]
G Y   [ 11.5 , 12.0 [     kappa(s,d)=  0.011    [  0.005 ,  0.020 ]
G Y   [ 12.0 , 12.5 [     kappa(s,d)=  0.002    [  0.001 ,  0.003 ]
G Y   [ 12.5 , 13.0 [     kappa(s,d)=  0.003    [  0.002 ,  0.006 ]
G Y   [ 13.0 , 13.5 [     kappa(s,d)=  0.003    [  0.001 ,  0.005 ]
G Y   [ 13.5 , 14.0 [     kappa(s,d)=  0.001    [  0.001 ,  0.002 ]
G Y   [ 14.0 , 14.5 [     kappa(s,d)=  0.001    [  0.001 ,  0.001 ]
G Y   [ 14.5 , 15.0 [     kappa(s,d)=  0.001    [  0.001 ,  0.002 ]
G Y   [ 15.0 , 15.5 [     kappa(s,d)=  0.001    [  0.001 ,  0.002 ]
G Y   [ 15.5 , 16.0 [     kappa(s,d)=  0.001    [  0.001 ,  0.001 ]
G Y   [ 16.0 , 16.5 [     kappa(s,d)=  0.001    [  0.001 ,  0.001 ]
G Y   [ 16.5 ,  inf [     kappa(s,d)=  0.000    [  0.000 ,  0.000 ]
H H   [  0.0 ,  4.0 [     kappa(s,d)=  3.320    [  2.353 ,  4.032 ]
H H   [  4.0 ,  4.5 [     kappa(s,d)=  3.125    [  2.288 ,  4.949 ]
H H   [  4.5 ,  5.0 [     kappa(s,d)=  2.595    [  0.645 , 13.303 ]
H H   [  5.0 ,  5.5 [     kappa(s,d)=  3.964    [  1.261 ,  8.952 ]
H H   [  5.5 ,  6.0 [     kappa(s,d)=  1.178    [  0.454 ,  2.138 ]
H H   [  6.0 ,  6.5 [     kappa(s,d)=  1.953    [  0.134 ,  9.508 ]
H H   [  6.5 ,  7.0 [     kappa(s,d)=  0.878    [  0.111 ,  6.385 ]
H H   [  7.0 ,  7.5 [     kappa(s,d)=  0.050    [  0.004 ,  0.415 ]
H H   [  7.5 ,  8.0 [     kappa(s,d)=  0.010    [  0.001 ,  0.022 ]
H H   [  8.0 ,  8.5 [     kappa(s,d)=  0.069    [  0.022 ,  0.361 ]
H H   [  8.5 ,  9.0 [     kappa(s,d)=  0.019    [  0.006 ,  0.031 ]
H H   [  9.0 ,  9.5 [     kappa(s,d)=  0.017    [  0.008 ,  0.038 ]
H H   [  9.5 , 10.0 [     kappa(s,d)=  0.027    [  0.009 ,  0.041 ]
H H   [ 10.0 , 10.5 [     kappa(s,d)=  0.016    [  0.003 ,  0.031 ]
H H   [ 10.5 , 11.0 [     kappa(s,d)=  0.043    [  0.003 ,  0.121 ]
H H   [ 11.0 , 11.5 [     kappa(s,d)=  0.008    [  0.002 ,  0.021 ]
H H   [ 11.5 , 12.0 [     kappa(s,d)=  0.006    [  0.003 ,  0.017 ]
H H   [ 12.0 , 12.5 [     kappa(s,d)=  0.003    [  0.001 ,  0.005 ]
H H   [ 12.5 , 13.0 [     kappa(s,d)=  0.001    [  0.001 ,  0.002 ]
H H   [ 13.0 , 13.5 [     kappa(s,d)=  0.002    [  0.001 ,  0.004 ]
H H   [ 13.5 , 14.0 [     kappa(s,d)=  0.001    [  0.001 ,  0.003 ]
H H   [ 14.0 , 14.5 [     kappa(s,d)=  0.001    [  0.001 ,  0.001 ]
H H   [ 14.5 , 15.0 [     kappa(s,d)=  0.001    [  0.001 ,  0.002 ]
H H   [ 15.0 , 15.5 [     kappa(s,d)=  0.001    [  0.001 ,  0.002 ]
H H   [ 15.5 , 16.0 [     kappa(s,d)=  0.001    [  0.001 ,  0.001 ]
H H   [ 16.0 , 16.5 [     kappa(s,d)=  0.001    [  0.001 ,  0.001 ]
H H   [ 16.5 ,  inf [     kappa(s,d)=  0.000    [  0.000 ,  0.000 ]
H I   [  0.0 ,  4.0 [     kappa(s,d)=  3.320    [  2.353 ,  4.126 ]
H I   [  4.0 ,  4.5 [     kappa(s,d)=  4.965    [  2.999 , 18.427 ]
H I   [  4.5 ,  5.0 [     kappa(s,d)=  2.846    [  1.173 ,  7.883 ]
H I   [  5.0 ,  5.5 [     kappa(s,d)=  6.440    [  3.997 ,  9.632 ]
H I   [  5.5 ,  6.0 [     kappa(s,d)=  2.788    [  1.755 ,  4.000 ]
H I   [  6.0 ,  6.5 [     kappa(s,d)=  1.224    [  0.606 ,  2.114 ]
H I   [  6.5 ,  7.0 [     kappa(s,d)=  0.459    [  0.239 ,  0.901 ]
H I   [  7.0 ,  7.5 [     kappa(s,d)=  0.169    [  0.050 ,  0.651 ]
H I   [  7.5 ,  8.0 [     kappa(s,d)=  0.035    [  0.018 ,  0.061 ]
H I   [  8.0 ,  8.5 [     kappa(s,d)=  0.063    [  0.034 ,  0.120 ]
H I   [  8.5 ,  9.0 [     kappa(s,d)=  0.039    [  0.020 ,  0.066 ]
H I   [  9.0 ,  9.5 [     kappa(s,d)=  0.016    [  0.008 ,  0.024 ]
H I   [  9.5 , 10.0 [     kappa(s,d)=  0.067    [  0.023 ,  0.232 ]
H I   [ 10.0 , 10.5 [     kappa(s,d)=  0.023    [  0.013 ,  0.036 ]
H I   [ 10.5 , 11.0 [     kappa(s,d)=  0.026    [  0.011 ,  0.042 ]
H I   [ 11.0 , 11.5 [     kappa(s,d)=  0.027    [  0.013 ,  0.050 ]
H I   [ 11.5 , 12.0 [     kappa(s,d)=  0.004    [  0.002 ,  0.006 ]
H I   [ 12.0 , 12.5 [     kappa(s,d)=  0.006    [  0.003 ,  0.008 ]
H I   [ 12.5 , 13.0 [     kappa(s,d)=  0.004    [  0.002 ,  0.008 ]
H I   [ 13.0 , 13.5 [     kappa(s,d)=  0.002    [  0.001 ,  0.003 ]
H I   [ 13.5 , 14.0 [     kappa(s,d)=  0.001    [  0.001 ,  0.003 ]
H I   [ 14.0 , 14.5 [     kappa(s,d)=  0.002    [  0.001 ,  0.003 ]
H I   [ 14.5 , 15.0 [     kappa(s,d)=  0.001    [  0.001 ,  0.001 ]
H I   [ 15.0 , 15.5 [     kappa(s,d)=  0.001    [  0.001 ,  0.002 ]
H I   [ 15.5 , 16.0 [     kappa(s,d)=  0.001    [  0.001 ,  0.001 ]
H I   [ 16.0 , 16.5 [     kappa(s,d)=  0.001    [  0.001 ,  0.001 ]
H I   [ 16.5 ,  inf [     kappa(s,d)=  0.000    [  0.000 ,  0.000 ]
H K   [  0.0 ,  4.0 [     kappa(s,d)=  4.006    [  2.853 ,  6.248 ]
H K   [  4.0 ,  4.5 [     kappa(s,d)=  1.589    [  0.255 ,  4.106 ]
H K   [  4.5 ,  5.0 [     kappa(s,d)=  4.667    [  3.184 ,  9.602 ]
H K   [  5.0 ,  5.5 [     kappa(s,d)=  3.393    [  2.001 ,  4.577 ]
H K   [  5.5 ,  6.0 [     kappa(s,d)=  2.412    [  1.257 ,  4.316 ]
H K   [  6.0 ,  6.5 [     kappa(s,d)=  0.836    [  0.468 ,  1.123 ]
H K   [  6.5 ,  7.0 [     kappa(s,d)=  0.294    [  0.145 ,  0.491 ]
H K   [  7.0 ,  7.5 [     kappa(s,d)=  0.033    [  0.012 ,  0.100 ]
H K   [  7.5 ,  8.0 [     kappa(s,d)=  0.023    [  0.008 ,  0.046 ]
H K   [  8.0 ,  8.5 [     kappa(s,d)=  0.022    [  0.009 ,  0.039 ]
H K   [  8.5 ,  9.0 [     kappa(s,d)=  0.030    [  0.008 ,  0.062 ]
H K   [  9.0 ,  9.5 [     kappa(s,d)=  0.010    [  0.005 ,  0.016 ]
H K   [  9.5 , 10.0 [     kappa(s,d)=  0.014    [  0.006 ,  0.025 ]
H K   [ 10.0 , 10.5 [     kappa(s,d)=  0.012    [  0.005 ,  0.017 ]
H K   [ 10.5 , 11.0 [     kappa(s,d)=  0.010    [  0.005 ,  0.019 ]
H K   [ 11.0 , 11.5 [     kappa(s,d)=  0.005    [  0.002 ,  0.011 ]
H K   [ 11.5 , 12.0 [     kappa(s,d)=  0.006    [  0.003 ,  0.010 ]
H K   [ 12.0 , 12.5 [     kappa(s,d)=  0.003    [  0.001 ,  0.007 ]
H K   [ 12.5 , 13.0 [     kappa(s,d)=  0.003    [  0.001 ,  0.010 ]
H K   [ 13.0 , 13.5 [     kappa(s,d)=  0.002    [  0.001 ,  0.006 ]
H K   [ 13.5 , 14.0 [     kappa(s,d)=  0.002    [  0.001 ,  0.003 ]
H K   [ 14.0 , 14.5 [     kappa(s,d)=  0.001    [  0.001 ,  0.001 ]
H K   [ 14.5 , 15.0 [     kappa(s,d)=  0.001    [  0.001 ,  0.001 ]
H K   [ 15.0 , 15.5 [     kappa(s,d)=  0.001    [  0.001 ,  0.001 ]
H K   [ 15.5 , 16.0 [     kappa(s,d)=  0.001    [  0.001 ,  0.001 ]
H K   [ 16.0 , 16.5 [     kappa(s,d)=  0.001    [  0.001 ,  0.001 ]
H K   [ 16.5 ,  inf [     kappa(s,d)=  0.000    [  0.000 ,  0.000 ]
H L   [  0.0 ,  4.0 [     kappa(s,d)=  3.796    [  2.299 ,  3.821 ]
H L   [  4.0 ,  4.5 [     kappa(s,d)=  2.180    [  0.830 ,  3.792 ]
H L   [  4.5 ,  5.0 [     kappa(s,d)=  4.626    [  2.936 ,  8.722 ]
H L   [  5.0 ,  5.5 [     kappa(s,d)=  4.760    [  3.216 ,  6.008 ]
H L   [  5.5 ,  6.0 [     kappa(s,d)=  2.010    [  1.291 ,  2.664 ]
H L   [  6.0 ,  6.5 [     kappa(s,d)=  0.955    [  0.612 ,  1.294 ]
H L   [  6.5 ,  7.0 [     kappa(s,d)=  0.307    [  0.136 ,  0.588 ]
H L   [  7.0 ,  7.5 [     kappa(s,d)=  0.022    [  0.009 ,  0.052 ]
H L   [  7.5 ,  8.0 [     kappa(s,d)=  0.029    [  0.014 ,  0.049 ]
H L   [  8.0 ,  8.5 [     kappa(s,d)=  0.040    [  0.018 ,  0.083 ]
H L   [  8.5 ,  9.0 [     kappa(s,d)=  0.046    [  0.026 ,  0.068 ]
H L   [  9.0 ,  9.5 [     kappa(s,d)=  0.023    [  0.010 ,  0.039 ]
H L   [  9.5 , 10.0 [     kappa(s,d)=  0.031    [  0.018 ,  0.046 ]
H L   [ 10.0 , 10.5 [     kappa(s,d)=  0.027    [  0.016 ,  0.039 ]
H L   [ 10.5 , 11.0 [     kappa(s,d)=  0.015    [  0.008 ,  0.023 ]
H L   [ 11.0 , 11.5 [     kappa(s,d)=  0.007    [  0.004 ,  0.010 ]
H L   [ 11.5 , 12.0 [     kappa(s,d)=  0.009    [  0.005 ,  0.013 ]
H L   [ 12.0 , 12.5 [     kappa(s,d)=  0.007    [  0.004 ,  0.010 ]
H L   [ 12.5 , 13.0 [     kappa(s,d)=  0.003    [  0.002 ,  0.005 ]
H L   [ 13.0 , 13.5 [     kappa(s,d)=  0.003    [  0.002 ,  0.004 ]
H L   [ 13.5 , 14.0 [     kappa(s,d)=  0.002    [  0.001 ,  0.003 ]
H L   [ 14.0 , 14.5 [     kappa(s,d)=  0.001    [  0.001 ,  0.001 ]
H L   [ 14.5 , 15.0 [     kappa(s,d)=  0.001    [  0.001 ,  0.002 ]
H L   [ 15.0 , 15.5 [     kappa(s,d)=  0.001    [  0.001 ,  0.001 ]
H L   [ 15.5 , 16.0 [     kappa(s,d)=  0.001    [  0.001 ,  0.001 ]
H L   [ 16.0 , 16.5 [     kappa(s,d)=  0.001    [  0.001 ,  0.001 ]
H L   [ 16.5 ,  inf [     kappa(s,d)=  0.000    [  0.000 ,  0.000 ]
H M   [  0.0 ,  4.0 [     kappa(s,d)=  3.320    [  2.353 ,  4.126 ]
H M   [  4.0 ,  4.5 [     kappa(s,d)=  3.455    [  1.990 ,  9.354 ]
H M   [  4.5 ,  5.0 [     kappa(s,d)=  1.060    [  0.156 ,  2.955 ]
H M   [  5.0 ,  5.5 [     kappa(s,d)=  6.038    [  2.703 , 13.061 ]
H M   [  5.5 ,  6.0 [     kappa(s,d)=  2.052    [  0.793 ,  5.523 ]
H M   [  6.0 ,  6.5 [     kappa(s,d)=  0.228    [  0.051 ,  0.593 ]
H M   [  6.5 ,  7.0 [     kappa(s,d)=  0.313    [  0.107 ,  0.617 ]
H M   [  7.0 ,  7.5 [     kappa(s,d)=  0.036    [  0.008 ,  0.083 ]
H M   [  7.5 ,  8.0 [     kappa(s,d)=  0.007    [  0.001 ,  0.010 ]
H M   [  8.0 ,  8.5 [     kappa(s,d)=  0.017    [  0.005 ,  0.033 ]
H M   [  8.5 ,  9.0 [     kappa(s,d)=  0.034    [  0.011 ,  0.057 ]
H M   [  9.0 ,  9.5 [     kappa(s,d)=  0.022    [  0.008 ,  0.038 ]
H M   [  9.5 , 10.0 [     kappa(s,d)=  0.017    [  0.004 ,  0.041 ]
H M   [ 10.0 , 10.5 [     kappa(s,d)=  0.012    [  0.003 ,  0.029 ]
H M   [ 10.5 , 11.0 [     kappa(s,d)=  0.002    [  0.001 ,  0.003 ]
H M   [ 11.0 , 11.5 [     kappa(s,d)=  0.005    [  0.001 ,  0.013 ]
H M   [ 11.5 , 12.0 [     kappa(s,d)=  0.007    [  0.002 ,  0.019 ]
H M   [ 12.0 , 12.5 [     kappa(s,d)=  0.015    [  0.005 ,  0.038 ]
H M   [ 12.5 , 13.0 [     kappa(s,d)=  0.002    [  0.001 ,  0.003 ]
H M   [ 13.0 , 13.5 [     kappa(s,d)=  0.005    [  0.001 ,  0.017 ]
H M   [ 13.5 , 14.0 [     kappa(s,d)=  0.001    [  0.001 ,  0.003 ]
H M   [ 14.0 , 14.5 [     kappa(s,d)=  0.001    [  0.001 ,  0.001 ]
H M   [ 14.5 , 15.0 [     kappa(s,d)=  0.001    [  0.001 ,  0.004 ]
H M   [ 15.0 , 15.5 [     kappa(s,d)=  0.001    [  0.001 ,  0.001 ]
H M   [ 15.5 , 16.0 [     kappa(s,d)=  0.001    [  0.001 ,  0.001 ]
H M   [ 16.0 , 16.5 [     kappa(s,d)=  0.001    [  0.001 ,  0.004 ]
H M   [ 16.5 ,  inf [     kappa(s,d)=  0.000    [  0.000 ,  0.000 ]
H N   [  0.0 ,  4.0 [     kappa(s,d)=  2.125    [  0.246 ,  3.935 ]
H N   [  4.0 ,  4.5 [     kappa(s,d)=  1.484    [  0.074 ,  3.457 ]
H N   [  4.5 ,  5.0 [     kappa(s,d)=  4.271    [  2.078 , 10.038 ]
H N   [  5.0 ,  5.5 [     kappa(s,d)=  6.394    [  3.378 , 11.374 ]
H N   [  5.5 ,  6.0 [     kappa(s,d)=  0.995    [  0.469 ,  1.796 ]
H N   [  6.0 ,  6.5 [     kappa(s,d)=  0.470    [  0.220 ,  0.739 ]
H N   [  6.5 ,  7.0 [     kappa(s,d)=  1.221    [  0.597 ,  2.905 ]
H N   [  7.0 ,  7.5 [     kappa(s,d)=  0.015    [  0.004 ,  0.056 ]
H N   [  7.5 ,  8.0 [     kappa(s,d)=  0.009    [  0.003 ,  0.020 ]
H N   [  8.0 ,  8.5 [     kappa(s,d)=  0.013    [  0.005 ,  0.031 ]
H N   [  8.5 ,  9.0 [     kappa(s,d)=  0.037    [  0.013 ,  0.079 ]
H N   [  9.0 ,  9.5 [     kappa(s,d)=  0.007    [  0.002 ,  0.021 ]
H N   [  9.5 , 10.0 [     kappa(s,d)=  0.011    [  0.004 ,  0.017 ]
H N   [ 10.0 , 10.5 [     kappa(s,d)=  0.021    [  0.006 ,  0.046 ]
H N   [ 10.5 , 11.0 [     kappa(s,d)=  0.006    [  0.002 ,  0.012 ]
H N   [ 11.0 , 11.5 [     kappa(s,d)=  0.002    [  0.001 ,  0.004 ]
H N   [ 11.5 , 12.0 [     kappa(s,d)=  0.004    [  0.001 ,  0.008 ]
H N   [ 12.0 , 12.5 [     kappa(s,d)=  0.001    [  0.001 ,  0.003 ]
H N   [ 12.5 , 13.0 [     kappa(s,d)=  0.002    [  0.001 ,  0.003 ]
H N   [ 13.0 , 13.5 [     kappa(s,d)=  0.002    [  0.001 ,  0.007 ]
H N   [ 13.5 , 14.0 [     kappa(s,d)=  0.001    [  0.001 ,  0.002 ]
H N   [ 14.0 , 14.5 [     kappa(s,d)=  0.001    [  0.001 ,  0.001 ]
H N   [ 14.5 , 15.0 [     kappa(s,d)=  0.001    [  0.001 ,  0.002 ]
H N   [ 15.0 , 15.5 [     kappa(s,d)=  0.002    [  0.001 ,  0.004 ]
H N   [ 15.5 , 16.0 [     kappa(s,d)=  0.001    [  0.001 ,  0.001 ]
H N   [ 16.0 , 16.5 [     kappa(s,d)=  0.001    [  0.001 ,  0.001 ]
H N   [ 16.5 ,  inf [     kappa(s,d)=  0.000    [  0.000 ,  0.000 ]
H P   [  0.0 ,  4.0 [     kappa(s,d)=  4.458    [  3.070 , 12.860 ]
H P   [  4.0 ,  4.5 [     kappa(s,d)=  1.905    [  0.490 ,  3.046 ]
H P   [  4.5 ,  5.0 [     kappa(s,d)=  1.905    [  0.588 ,  4.229 ]
H P   [  5.0 ,  5.5 [     kappa(s,d)=  3.566    [  1.481 ,  9.009 ]
H P   [  5.5 ,  6.0 [     kappa(s,d)=  1.802    [  0.916 ,  3.286 ]
H P   [  6.0 ,  6.5 [     kappa(s,d)=  0.563    [  0.258 ,  1.220 ]
H P   [  6.5 ,  7.0 [     kappa(s,d)=  1.358    [  0.594 ,  2.490 ]
H P   [  7.0 ,  7.5 [     kappa(s,d)=  0.027    [  0.010 ,  0.076 ]
H P   [  7.5 ,  8.0 [     kappa(s,d)=  0.008    [  0.002 ,  0.020 ]
H P   [  8.0 ,  8.5 [     kappa(s,d)=  0.025    [  0.007 ,  0.066 ]
H P   [  8.5 ,  9.0 [     kappa(s,d)=  0.024    [  0.011 ,  0.042 ]
H P   [  9.0 ,  9.5 [     kappa(s,d)=  0.025    [  0.013 ,  0.050 ]
H P   [  9.5 , 10.0 [     kappa(s,d)=  0.007    [  0.003 ,  0.012 ]
H P   [ 10.0 , 10.5 [     kappa(s,d)=  0.008    [  0.003 ,  0.015 ]
H P   [ 10.5 , 11.0 [     kappa(s,d)=  0.004    [  0.001 ,  0.008 ]
H P   [ 11.0 , 11.5 [     kappa(s,d)=  0.008    [  0.004 ,  0.024 ]
H P   [ 11.5 , 12.0 [     kappa(s,d)=  0.004    [  0.001 ,  0.015 ]
H P   [ 12.0 , 12.5 [     kappa(s,d)=  0.004    [  0.002 ,  0.008 ]
H P   [ 12.5 , 13.0 [     kappa(s,d)=  0.003    [  0.001 ,  0.008 ]
H P   [ 13.0 , 13.5 [     kappa(s,d)=  0.002    [  0.001 ,  0.004 ]
H P   [ 13.5 , 14.0 [     kappa(s,d)=  0.001    [  0.001 ,  0.002 ]
H P   [ 14.0 , 14.5 [     kappa(s,d)=  0.003    [  0.001 ,  0.008 ]
H P   [ 14.5 , 15.0 [     kappa(s,d)=  0.001    [  0.001 ,  0.001 ]
H P   [ 15.0 , 15.5 [     kappa(s,d)=  0.001    [  0.001 ,  0.001 ]
H P   [ 15.5 , 16.0 [     kappa(s,d)=  0.001    [  0.001 ,  0.001 ]
H P   [ 16.0 , 16.5 [     kappa(s,d)=  0.001    [  0.001 ,  0.001 ]
H P   [ 16.5 ,  inf [     kappa(s,d)=  0.000    [  0.000 ,  0.000 ]
H Q   [  0.0 ,  4.0 [     kappa(s,d)=  4.047    [  2.008 ,  4.900 ]
H Q   [  4.0 ,  4.5 [     kappa(s,d)=  3.842    [  1.299 , 12.461 ]
H Q   [  4.5 ,  5.0 [     kappa(s,d)=  2.670    [  1.083 ,  7.277 ]
H Q   [  5.0 ,  5.5 [     kappa(s,d)=  2.698    [  0.913 ,  6.348 ]
H Q   [  5.5 ,  6.0 [     kappa(s,d)=  0.796    [  0.435 ,  1.214 ]
H Q   [  6.0 ,  6.5 [     kappa(s,d)=  1.202    [  0.553 ,  2.559 ]
H Q   [  6.5 ,  7.0 [     kappa(s,d)=  0.283    [  0.137 ,  0.396 ]
H Q   [  7.0 ,  7.5 [     kappa(s,d)=  0.053    [  0.009 ,  0.135 ]
H Q   [  7.5 ,  8.0 [     kappa(s,d)=  0.011    [  0.004 ,  0.027 ]
H Q   [  8.0 ,  8.5 [     kappa(s,d)=  0.014    [  0.004 ,  0.038 ]
H Q   [  8.5 ,  9.0 [     kappa(s,d)=  0.052    [  0.020 ,  0.116 ]
H Q   [  9.0 ,  9.5 [     kappa(s,d)=  0.017    [  0.007 ,  0.032 ]
H Q   [  9.5 , 10.0 [     kappa(s,d)=  0.025    [  0.009 ,  0.045 ]
H Q   [ 10.0 , 10.5 [     kappa(s,d)=  0.013    [  0.006 ,  0.024 ]
H Q   [ 10.5 , 11.0 [     kappa(s,d)=  0.009    [  0.003 ,  0.016 ]
H Q   [ 11.0 , 11.5 [     kappa(s,d)=  0.004    [  0.002 ,  0.009 ]
H Q   [ 11.5 , 12.0 [     kappa(s,d)=  0.004    [  0.002 ,  0.006 ]
H Q   [ 12.0 , 12.5 [     kappa(s,d)=  0.004    [  0.002 ,  0.007 ]
H Q   [ 12.5 , 13.0 [     kappa(s,d)=  0.004    [  0.002 ,  0.007 ]
H Q   [ 13.0 , 13.5 [     kappa(s,d)=  0.001    [  0.001 ,  0.003 ]
H Q   [ 13.5 , 14.0 [     kappa(s,d)=  0.001    [  0.001 ,  0.002 ]
H Q   [ 14.0 , 14.5 [     kappa(s,d)=  0.002    [  0.001 ,  0.002 ]
H Q   [ 14.5 , 15.0 [     kappa(s,d)=  0.001    [  0.001 ,  0.001 ]
H Q   [ 15.0 , 15.5 [     kappa(s,d)=  0.001    [  0.001 ,  0.001 ]
H Q   [ 15.5 , 16.0 [     kappa(s,d)=  0.001    [  0.001 ,  0.001 ]
H Q   [ 16.0 , 16.5 [     kappa(s,d)=  0.001    [  0.001 ,  0.001 ]
H Q   [ 16.5 ,  inf [     kappa(s,d)=  0.000    [  0.000 ,  0.000 ]
H R   [  0.0 ,  4.0 [     kappa(s,d)=  3.710    [  1.612 ,  3.791 ]
H R   [  4.0 ,  4.5 [     kappa(s,d)=  2.845    [  0.968 ,  6.051 ]
H R   [  4.5 ,  5.0 [     kappa(s,d)=  2.034    [  0.954 ,  4.648 ]
H R   [  5.0 ,  5.5 [     kappa(s,d)=  7.674    [  2.883 , 15.227 ]
H R   [  5.5 ,  6.0 [     kappa(s,d)=  1.070    [  0.506 ,  1.546 ]
H R   [  6.0 ,  6.5 [     kappa(s,d)=  0.905    [  0.286 ,  2.113 ]
H R   [  6.5 ,  7.0 [     kappa(s,d)=  0.428    [  0.101 ,  0.900 ]
H R   [  7.0 ,  7.5 [     kappa(s,d)=  0.021    [  0.006 ,  0.055 ]
H R   [  7.5 ,  8.0 [     kappa(s,d)=  0.002    [  0.001 ,  0.009 ]
H R   [  8.0 ,  8.5 [     kappa(s,d)=  0.012    [  0.005 ,  0.026 ]
H R   [  8.5 ,  9.0 [     kappa(s,d)=  0.012    [  0.006 ,  0.019 ]
H R   [  9.0 ,  9.5 [     kappa(s,d)=  0.027    [  0.006 ,  0.069 ]
H R   [  9.5 , 10.0 [     kappa(s,d)=  0.016    [  0.009 ,  0.030 ]
H R   [ 10.0 , 10.5 [     kappa(s,d)=  0.013    [  0.005 ,  0.028 ]
H R   [ 10.5 , 11.0 [     kappa(s,d)=  0.008    [  0.003 ,  0.014 ]
H R   [ 11.0 , 11.5 [     kappa(s,d)=  0.008    [  0.004 ,  0.014 ]
H R   [ 11.5 , 12.0 [     kappa(s,d)=  0.002    [  0.001 ,  0.005 ]
H R   [ 12.0 , 12.5 [     kappa(s,d)=  0.003    [  0.001 ,  0.007 ]
H R   [ 12.5 , 13.0 [     kappa(s,d)=  0.002    [  0.001 ,  0.003 ]
H R   [ 13.0 , 13.5 [     kappa(s,d)=  0.001    [  0.001 ,  0.002 ]
H R   [ 13.5 , 14.0 [     kappa(s,d)=  0.001    [  0.001 ,  0.003 ]
H R   [ 14.0 , 14.5 [     kappa(s,d)=  0.001    [  0.001 ,  0.001 ]
H R   [ 14.5 , 15.0 [     kappa(s,d)=  0.001    [  0.001 ,  0.001 ]
H R   [ 15.0 , 15.5 [     kappa(s,d)=  0.001    [  0.001 ,  0.001 ]
H R   [ 15.5 , 16.0 [     kappa(s,d)=  0.001    [  0.001 ,  0.001 ]
H R   [ 16.0 , 16.5 [     kappa(s,d)=  0.001    [  0.001 ,  0.001 ]
H R   [ 16.5 ,  inf [     kappa(s,d)=  0.000    [  0.000 ,  0.000 ]
H S   [  0.0 ,  4.0 [     kappa(s,d)=  4.482    [  2.945 , 16.102 ]
H S   [  4.0 ,  4.5 [     kappa(s,d)=  5.933    [  2.148 , 17.637 ]
H S   [  4.5 ,  5.0 [     kappa(s,d)=  1.552    [  0.219 ,  6.248 ]
H S   [  5.0 ,  5.5 [     kappa(s,d)=  4.255    [  2.725 ,  6.744 ]
H S   [  5.5 ,  6.0 [     kappa(s,d)=  0.578    [  0.251 ,  0.947 ]
H S   [  6.0 ,  6.5 [     kappa(s,d)=  0.485    [  0.248 ,  0.681 ]
H S   [  6.5 ,  7.0 [     kappa(s,d)=  0.239    [  0.118 ,  0.441 ]
H S   [  7.0 ,  7.5 [     kappa(s,d)=  0.067    [  0.014 ,  0.152 ]
H S   [  7.5 ,  8.0 [     kappa(s,d)=  0.005    [  0.002 ,  0.010 ]
H S   [  8.0 ,  8.5 [     kappa(s,d)=  0.005    [  0.002 ,  0.008 ]
H S   [  8.5 ,  9.0 [     kappa(s,d)=  0.014    [  0.007 ,  0.025 ]
H S   [  9.0 ,  9.5 [     kappa(s,d)=  0.005    [  0.002 ,  0.010 ]
H S   [  9.5 , 10.0 [     kappa(s,d)=  0.017    [  0.009 ,  0.026 ]
H S   [ 10.0 , 10.5 [     kappa(s,d)=  0.017    [  0.007 ,  0.031 ]
H S   [ 10.5 , 11.0 [     kappa(s,d)=  0.005    [  0.002 ,  0.010 ]
H S   [ 11.0 , 11.5 [     kappa(s,d)=  0.004    [  0.002 ,  0.008 ]
H S   [ 11.5 , 12.0 [     kappa(s,d)=  0.002    [  0.001 ,  0.003 ]
H S   [ 12.0 , 12.5 [     kappa(s,d)=  0.001    [  0.001 ,  0.002 ]
H S   [ 12.5 , 13.0 [     kappa(s,d)=  0.002    [  0.001 ,  0.004 ]
H S   [ 13.0 , 13.5 [     kappa(s,d)=  0.002    [  0.001 ,  0.003 ]
H S   [ 13.5 , 14.0 [     kappa(s,d)=  0.002    [  0.001 ,  0.004 ]
H S   [ 14.0 , 14.5 [     kappa(s,d)=  0.001    [  0.001 ,  0.001 ]
H S   [ 14.5 , 15.0 [     kappa(s,d)=  0.001    [  0.001 ,  0.001 ]
H S   [ 15.0 , 15.5 [     kappa(s,d)=  0.001    [  0.001 ,  0.001 ]
H S   [ 15.5 , 16.0 [     kappa(s,d)=  0.001    [  0.001 ,  0.002 ]
H S   [ 16.0 , 16.5 [     kappa(s,d)=  0.001    [  0.001 ,  0.001 ]
H S   [ 16.5 ,  inf [     kappa(s,d)=  0.000    [  0.000 ,  0.000 ]
H T   [  0.0 ,  4.0 [     kappa(s,d)=  3.726    [  1.265 ,  5.770 ]
H T   [  4.0 ,  4.5 [     kappa(s,d)=  4.190    [  2.595 , 12.074 ]
H T   [  4.5 ,  5.0 [     kappa(s,d)=  2.882    [  1.856 ,  4.269 ]
H T   [  5.0 ,  5.5 [     kappa(s,d)=  5.441    [  3.493 ,  7.837 ]
H T   [  5.5 ,  6.0 [     kappa(s,d)=  1.010    [  0.556 ,  1.680 ]
H T   [  6.0 ,  6.5 [     kappa(s,d)=  0.570    [  0.299 ,  1.079 ]
H T   [  6.5 ,  7.0 [     kappa(s,d)=  1.146    [  0.519 ,  1.906 ]
H T   [  7.0 ,  7.5 [     kappa(s,d)=  0.026    [  0.007 ,  0.048 ]
H T   [  7.5 ,  8.0 [     kappa(s,d)=  0.017    [  0.006 ,  0.041 ]
H T   [  8.0 ,  8.5 [     kappa(s,d)=  0.029    [  0.004 ,  0.090 ]
H T   [  8.5 ,  9.0 [     kappa(s,d)=  0.068    [  0.004 ,  0.305 ]
H T   [  9.0 ,  9.5 [     kappa(s,d)=  0.014    [  0.007 ,  0.023 ]
H T   [  9.5 , 10.0 [     kappa(s,d)=  0.012    [  0.005 ,  0.022 ]
H T   [ 10.0 , 10.5 [     kappa(s,d)=  0.014    [  0.007 ,  0.023 ]
H T   [ 10.5 , 11.0 [     kappa(s,d)=  0.025    [  0.008 ,  0.053 ]
H T   [ 11.0 , 11.5 [     kappa(s,d)=  0.004    [  0.002 ,  0.007 ]
H T   [ 11.5 , 12.0 [     kappa(s,d)=  0.005    [  0.002 ,  0.010 ]
H T   [ 12.0 , 12.5 [     kappa(s,d)=  0.003    [  0.001 ,  0.007 ]
H T   [ 12.5 , 13.0 [     kappa(s,d)=  0.003    [  0.001 ,  0.008 ]
H T   [ 13.0 , 13.5 [     kappa(s,d)=  0.004    [  0.001 ,  0.008 ]
H T   [ 13.5 , 14.0 [     kappa(s,d)=  0.002    [  0.001 ,  0.004 ]
H T   [ 14.0 , 14.5 [     kappa(s,d)=  0.001    [  0.001 ,  0.002 ]
H T   [ 14.5 , 15.0 [     kappa(s,d)=  0.001    [  0.001 ,  0.001 ]
H T   [ 15.0 , 15.5 [     kappa(s,d)=  0.001    [  0.001 ,  0.001 ]
H T   [ 15.5 , 16.0 [     kappa(s,d)=  0.001    [  0.001 ,  0.001 ]
H T   [ 16.0 , 16.5 [     kappa(s,d)=  0.001    [  0.001 ,  0.001 ]
H T   [ 16.5 ,  inf [     kappa(s,d)=  0.000    [  0.000 ,  0.000 ]
H V   [  0.0 ,  4.0 [     kappa(s,d)=  6.959    [  2.889 , 26.422 ]
H V   [  4.0 ,  4.5 [     kappa(s,d)=  3.247    [  1.189 ,  7.738 ]
H V   [  4.5 ,  5.0 [     kappa(s,d)=  3.941    [  1.914 ,  8.281 ]
H V   [  5.0 ,  5.5 [     kappa(s,d)=  6.489    [  3.666 , 10.016 ]
H V   [  5.5 ,  6.0 [     kappa(s,d)=  3.070    [  1.786 ,  4.293 ]
H V   [  6.0 ,  6.5 [     kappa(s,d)=  1.089    [  0.608 ,  1.461 ]
H V   [  6.5 ,  7.0 [     kappa(s,d)=  0.869    [  0.461 ,  1.285 ]
H V   [  7.0 ,  7.5 [     kappa(s,d)=  0.104    [  0.031 ,  0.272 ]
H V   [  7.5 ,  8.0 [     kappa(s,d)=  0.045    [  0.024 ,  0.078 ]
H V   [  8.0 ,  8.5 [     kappa(s,d)=  0.021    [  0.007 ,  0.056 ]
H V   [  8.5 ,  9.0 [     kappa(s,d)=  0.034    [  0.015 ,  0.058 ]
H V   [  9.0 ,  9.5 [     kappa(s,d)=  0.025    [  0.013 ,  0.045 ]
H V   [  9.5 , 10.0 [     kappa(s,d)=  0.022    [  0.009 ,  0.048 ]
H V   [ 10.0 , 10.5 [     kappa(s,d)=  0.040    [  0.018 ,  0.067 ]
H V   [ 10.5 , 11.0 [     kappa(s,d)=  0.013    [  0.007 ,  0.022 ]
H V   [ 11.0 , 11.5 [     kappa(s,d)=  0.011    [  0.006 ,  0.018 ]
H V   [ 11.5 , 12.0 [     kappa(s,d)=  0.008    [  0.003 ,  0.025 ]
H V   [ 12.0 , 12.5 [     kappa(s,d)=  0.005    [  0.002 ,  0.009 ]
H V   [ 12.5 , 13.0 [     kappa(s,d)=  0.004    [  0.002 ,  0.008 ]
H V   [ 13.0 , 13.5 [     kappa(s,d)=  0.001    [  0.001 ,  0.002 ]
H V   [ 13.5 , 14.0 [     kappa(s,d)=  0.001    [  0.001 ,  0.002 ]
H V   [ 14.0 , 14.5 [     kappa(s,d)=  0.001    [  0.001 ,  0.003 ]
H V   [ 14.5 , 15.0 [     kappa(s,d)=  0.001    [  0.001 ,  0.002 ]
H V   [ 15.0 , 15.5 [     kappa(s,d)=  0.001    [  0.001 ,  0.002 ]
H V   [ 15.5 , 16.0 [     kappa(s,d)=  0.001    [  0.001 ,  0.001 ]
H V   [ 16.0 , 16.5 [     kappa(s,d)=  0.001    [  0.001 ,  0.001 ]
H V   [ 16.5 ,  inf [     kappa(s,d)=  0.000    [  0.000 ,  0.000 ]
H W   [  0.0 ,  4.0 [     kappa(s,d)=  3.320    [  2.353 ,  4.032 ]
H W   [  4.0 ,  4.5 [     kappa(s,d)=  1.754    [  0.134 ,  3.119 ]
H W   [  4.5 ,  5.0 [     kappa(s,d)=  4.798    [  3.212 , 15.102 ]
H W   [  5.0 ,  5.5 [     kappa(s,d)=  3.050    [  1.087 , 12.070 ]
H W   [  5.5 ,  6.0 [     kappa(s,d)=  1.356    [  0.711 ,  2.158 ]
H W   [  6.0 ,  6.5 [     kappa(s,d)=  0.703    [  0.232 ,  1.657 ]
H W   [  6.5 ,  7.0 [     kappa(s,d)=  1.640    [  0.522 ,  6.203 ]
H W   [  7.0 ,  7.5 [     kappa(s,d)=  0.042    [  0.010 ,  0.175 ]
H W   [  7.5 ,  8.0 [     kappa(s,d)=  0.023    [  0.006 ,  0.090 ]
H W   [  8.0 ,  8.5 [     kappa(s,d)=  0.009    [  0.001 ,  0.043 ]
H W   [  8.5 ,  9.0 [     kappa(s,d)=  0.070    [  0.009 ,  0.322 ]
H W   [  9.0 ,  9.5 [     kappa(s,d)=  0.035    [  0.013 ,  0.085 ]
H W   [  9.5 , 10.0 [     kappa(s,d)=  0.016    [  0.004 ,  0.035 ]
H W   [ 10.0 , 10.5 [     kappa(s,d)=  0.018    [  0.007 ,  0.035 ]
H W   [ 10.5 , 11.0 [     kappa(s,d)=  0.007    [  0.001 ,  0.018 ]
H W   [ 11.0 , 11.5 [     kappa(s,d)=  0.004    [  0.001 ,  0.015 ]
H W   [ 11.5 , 12.0 [     kappa(s,d)=  0.003    [  0.001 ,  0.005 ]
H W   [ 12.0 , 12.5 [     kappa(s,d)=  0.017    [  0.010 ,  0.039 ]
H W   [ 12.5 , 13.0 [     kappa(s,d)=  0.001    [  0.001 ,  0.004 ]
H W   [ 13.0 , 13.5 [     kappa(s,d)=  0.001    [  0.001 ,  0.007 ]
H W   [ 13.5 , 14.0 [     kappa(s,d)=  0.001    [  0.001 ,  0.004 ]
H W   [ 14.0 , 14.5 [     kappa(s,d)=  0.003    [  0.001 ,  0.012 ]
H W   [ 14.5 , 15.0 [     kappa(s,d)=  0.001    [  0.001 ,  0.001 ]
H W   [ 15.0 , 15.5 [     kappa(s,d)=  0.001    [  0.001 ,  0.001 ]
H W   [ 15.5 , 16.0 [     kappa(s,d)=  0.001    [  0.001 ,  0.002 ]
H W   [ 16.0 , 16.5 [     kappa(s,d)=  0.001    [  0.001 ,  0.002 ]
H W   [ 16.5 ,  inf [     kappa(s,d)=  0.000    [  0.000 ,  0.000 ]
H Y   [  0.0 ,  4.0 [     kappa(s,d)=  3.840    [  2.299 ,  3.893 ]
H Y   [  4.0 ,  4.5 [     kappa(s,d)=  4.413    [  1.893 , 11.108 ]
H Y   [  4.5 ,  5.0 [     kappa(s,d)=  2.765    [  1.074 ,  5.515 ]
H Y   [  5.0 ,  5.5 [     kappa(s,d)=  4.883    [  2.499 ,  8.307 ]
H Y   [  5.5 ,  6.0 [     kappa(s,d)=  1.481    [  0.757 ,  2.406 ]
H Y   [  6.0 ,  6.5 [     kappa(s,d)=  0.715    [  0.290 ,  1.020 ]
H Y   [  6.5 ,  7.0 [     kappa(s,d)=  0.721    [  0.309 ,  1.634 ]
H Y   [  7.0 ,  7.5 [     kappa(s,d)=  0.137    [  0.043 ,  0.657 ]
H Y   [  7.5 ,  8.0 [     kappa(s,d)=  0.027    [  0.008 ,  0.087 ]
H Y   [  8.0 ,  8.5 [     kappa(s,d)=  0.039    [  0.004 ,  0.214 ]
H Y   [  8.5 ,  9.0 [     kappa(s,d)=  0.024    [  0.010 ,  0.051 ]
H Y   [  9.0 ,  9.5 [     kappa(s,d)=  0.038    [  0.013 ,  0.096 ]
H Y   [  9.5 , 10.0 [     kappa(s,d)=  0.020    [  0.009 ,  0.038 ]
H Y   [ 10.0 , 10.5 [     kappa(s,d)=  0.021    [  0.009 ,  0.042 ]
H Y   [ 10.5 , 11.0 [     kappa(s,d)=  0.026    [  0.013 ,  0.048 ]
H Y   [ 11.0 , 11.5 [     kappa(s,d)=  0.010    [  0.005 ,  0.019 ]
H Y   [ 11.5 , 12.0 [     kappa(s,d)=  0.009    [  0.004 ,  0.018 ]
H Y   [ 12.0 , 12.5 [     kappa(s,d)=  0.005    [  0.002 ,  0.009 ]
H Y   [ 12.5 , 13.0 [     kappa(s,d)=  0.004    [  0.002 ,  0.008 ]
H Y   [ 13.0 , 13.5 [     kappa(s,d)=  0.003    [  0.002 ,  0.005 ]
H Y   [ 13.5 , 14.0 [     kappa(s,d)=  0.002    [  0.001 ,  0.003 ]
H Y   [ 14.0 , 14.5 [     kappa(s,d)=  0.001    [  0.001 ,  0.002 ]
H Y   [ 14.5 , 15.0 [     kappa(s,d)=  0.001    [  0.001 ,  0.001 ]
H Y   [ 15.0 , 15.5 [     kappa(s,d)=  0.001    [  0.001 ,  0.003 ]
H Y   [ 15.5 , 16.0 [     kappa(s,d)=  0.001    [  0.001 ,  0.001 ]
H Y   [ 16.0 , 16.5 [     kappa(s,d)=  0.001    [  0.001 ,  0.002 ]
H Y   [ 16.5 ,  inf [     kappa(s,d)=  0.000    [  0.000 ,  0.000 ]
I I   [  0.0 ,  4.0 [     kappa(s,d)=  5.039    [  0.393 , 22.266 ]
I I   [  4.0 ,  4.5 [     kappa(s,d)= 10.864    [  7.951 , 21.713 ]
I I   [  4.5 ,  5.0 [     kappa(s,d)=  7.415    [  5.043 ,  9.993 ]
I I   [  5.0 ,  5.5 [     kappa(s,d)=  6.505    [  4.187 ,  8.498 ]
I I   [  5.5 ,  6.0 [     kappa(s,d)=  3.291    [  1.581 ,  6.836 ]
I I   [  6.0 ,  6.5 [     kappa(s,d)=  2.327    [  1.684 ,  3.033 ]
I I   [  6.5 ,  7.0 [     kappa(s,d)=  1.972    [  1.146 ,  3.450 ]
I I   [  7.0 ,  7.5 [     kappa(s,d)=  0.230    [  0.127 ,  0.410 ]
I I   [  7.5 ,  8.0 [     kappa(s,d)=  0.122    [  0.091 ,  0.225 ]
I I   [  8.0 ,  8.5 [     kappa(s,d)=  0.095    [  0.055 ,  0.153 ]
I I   [  8.5 ,  9.0 [     kappa(s,d)=  0.190    [  0.109 ,  0.291 ]
I I   [  9.0 ,  9.5 [     kappa(s,d)=  0.103    [  0.068 ,  0.160 ]
I I   [  9.5 , 10.0 [     kappa(s,d)=  0.112    [  0.068 ,  0.172 ]
I I   [ 10.0 , 10.5 [     kappa(s,d)=  0.050    [  0.023 ,  0.078 ]
I I   [ 10.5 , 11.0 [     kappa(s,d)=  0.039    [  0.024 ,  0.057 ]
I I   [ 11.0 , 11.5 [     kappa(s,d)=  0.030    [  0.018 ,  0.041 ]
I I   [ 11.5 , 12.0 [     kappa(s,d)=  0.016    [  0.010 ,  0.023 ]
I I   [ 12.0 , 12.5 [     kappa(s,d)=  0.018    [  0.010 ,  0.025 ]
I I   [ 12.5 , 13.0 [     kappa(s,d)=  0.010    [  0.007 ,  0.017 ]
I I   [ 13.0 , 13.5 [     kappa(s,d)=  0.014    [  0.007 ,  0.020 ]
I I   [ 13.5 , 14.0 [     kappa(s,d)=  0.007    [  0.004 ,  0.010 ]
I I   [ 14.0 , 14.5 [     kappa(s,d)=  0.004    [  0.002 ,  0.008 ]
I I   [ 14.5 , 15.0 [     kappa(s,d)=  0.002    [  0.001 ,  0.004 ]
I I   [ 15.0 , 15.5 [     kappa(s,d)=  0.003    [  0.002 ,  0.005 ]
I I   [ 15.5 , 16.0 [     kappa(s,d)=  0.001    [  0.001 ,  0.002 ]
I I   [ 16.0 , 16.5 [     kappa(s,d)=  0.001    [  0.001 ,  0.002 ]
I I   [ 16.5 ,  inf [     kappa(s,d)=  0.000    [  0.000 ,  0.000 ]
I K   [  0.0 ,  4.0 [     kappa(s,d)=  3.559    [  1.164 ,  3.307 ]
I K   [  4.0 ,  4.5 [     kappa(s,d)=  2.089    [  0.722 ,  3.422 ]
I K   [  4.5 ,  5.0 [     kappa(s,d)=  5.396    [  3.666 ,  7.721 ]
I K   [  5.0 ,  5.5 [     kappa(s,d)=  8.847    [  6.412 , 11.001 ]
I K   [  5.5 ,  6.0 [     kappa(s,d)=  2.814    [  1.830 ,  3.302 ]
I K   [  6.0 ,  6.5 [     kappa(s,d)=  1.236    [  0.845 ,  1.481 ]
I K   [  6.5 ,  7.0 [     kappa(s,d)=  1.395    [  0.907 ,  1.910 ]
I K   [  7.0 ,  7.5 [     kappa(s,d)=  0.165    [  0.077 ,  0.284 ]
I K   [  7.5 ,  8.0 [     kappa(s,d)=  0.069    [  0.031 ,  0.134 ]
I K   [  8.0 ,  8.5 [     kappa(s,d)=  0.042    [  0.023 ,  0.069 ]
I K   [  8.5 ,  9.0 [     kappa(s,d)=  0.079    [  0.046 ,  0.117 ]
I K   [  9.0 ,  9.5 [     kappa(s,d)=  0.053    [  0.031 ,  0.091 ]
I K   [  9.5 , 10.0 [     kappa(s,d)=  0.049    [  0.031 ,  0.061 ]
I K   [ 10.0 , 10.5 [     kappa(s,d)=  0.031    [  0.019 ,  0.040 ]
I K   [ 10.5 , 11.0 [     kappa(s,d)=  0.029    [  0.019 ,  0.039 ]
I K   [ 11.0 , 11.5 [     kappa(s,d)=  0.025    [  0.015 ,  0.044 ]
I K   [ 11.5 , 12.0 [     kappa(s,d)=  0.011    [  0.007 ,  0.016 ]
I K   [ 12.0 , 12.5 [     kappa(s,d)=  0.010    [  0.005 ,  0.013 ]
I K   [ 12.5 , 13.0 [     kappa(s,d)=  0.008    [  0.005 ,  0.012 ]
I K   [ 13.0 , 13.5 [     kappa(s,d)=  0.007    [  0.004 ,  0.011 ]
I K   [ 13.5 , 14.0 [     kappa(s,d)=  0.003    [  0.002 ,  0.005 ]
I K   [ 14.0 , 14.5 [     kappa(s,d)=  0.002    [  0.001 ,  0.003 ]
I K   [ 14.5 , 15.0 [     kappa(s,d)=  0.001    [  0.001 ,  0.002 ]
I K   [ 15.0 , 15.5 [     kappa(s,d)=  0.001    [  0.001 ,  0.002 ]
I K   [ 15.5 , 16.0 [     kappa(s,d)=  0.001    [  0.001 ,  0.002 ]
I K   [ 16.0 , 16.5 [     kappa(s,d)=  0.001    [  0.001 ,  0.001 ]
I K   [ 16.5 ,  inf [     kappa(s,d)=  0.000    [  0.000 ,  0.000 ]
I L   [  0.0 ,  4.0 [     kappa(s,d)=  3.780    [  0.762 , 13.618 ]
I L   [  4.0 ,  4.5 [     kappa(s,d)=  4.833    [  2.897 ,  7.804 ]
I L   [  4.5 ,  5.0 [     kappa(s,d)=  8.617    [  6.139 , 10.109 ]
I L   [  5.0 ,  5.5 [     kappa(s,d)=  6.270    [  4.547 ,  7.207 ]
I L   [  5.5 ,  6.0 [     kappa(s,d)=  3.433    [  2.384 ,  4.134 ]
I L   [  6.0 ,  6.5 [     kappa(s,d)=  2.461    [  1.770 ,  2.883 ]
I L   [  6.5 ,  7.0 [     kappa(s,d)=  1.214    [  0.823 ,  1.666 ]
I L   [  7.0 ,  7.5 [     kappa(s,d)=  0.379    [  0.204 ,  0.505 ]
I L   [  7.5 ,  8.0 [     kappa(s,d)=  0.095    [  0.056 ,  0.136 ]
I L   [  8.0 ,  8.5 [     kappa(s,d)=  0.103    [  0.064 ,  0.142 ]
I L   [  8.5 ,  9.0 [     kappa(s,d)=  0.166    [  0.107 ,  0.227 ]
I L   [  9.0 ,  9.5 [     kappa(s,d)=  0.104    [  0.062 ,  0.127 ]
I L   [  9.5 , 10.0 [     kappa(s,d)=  0.113    [  0.080 ,  0.126 ]
I L   [ 10.0 , 10.5 [     kappa(s,d)=  0.063    [  0.040 ,  0.081 ]
I L   [ 10.5 , 11.0 [     kappa(s,d)=  0.037    [  0.023 ,  0.049 ]
I L   [ 11.0 , 11.5 [     kappa(s,d)=  0.022    [  0.014 ,  0.026 ]
I L   [ 11.5 , 12.0 [     kappa(s,d)=  0.019    [  0.013 ,  0.024 ]
I L   [ 12.0 , 12.5 [     kappa(s,d)=  0.012    [  0.008 ,  0.015 ]
I L   [ 12.5 , 13.0 [     kappa(s,d)=  0.011    [  0.007 ,  0.015 ]
I L   [ 13.0 , 13.5 [     kappa(s,d)=  0.008    [  0.004 ,  0.011 ]
I L   [ 13.5 , 14.0 [     kappa(s,d)=  0.006    [  0.004 ,  0.008 ]
I L   [ 14.0 , 14.5 [     kappa(s,d)=  0.004    [  0.002 ,  0.004 ]
I L   [ 14.5 , 15.0 [     kappa(s,d)=  0.002    [  0.001 ,  0.003 ]
I L   [ 15.0 , 15.5 [     kappa(s,d)=  0.002    [  0.001 ,  0.002 ]
I L   [ 15.5 , 16.0 [     kappa(s,d)=  0.001    [  0.001 ,  0.002 ]
I L   [ 16.0 , 16.5 [     kappa(s,d)=  0.001    [  0.001 ,  0.001 ]
I L   [ 16.5 ,  inf [     kappa(s,d)=  0.000    [  0.000 ,  0.000 ]
I M   [  0.0 ,  4.0 [     kappa(s,d)=  4.167    [  1.725 ,  9.665 ]
I M   [  4.0 ,  4.5 [     kappa(s,d)=  5.404    [  4.419 , 11.953 ]
I M   [  4.5 ,  5.0 [     kappa(s,d)=  2.999    [  1.120 ,  6.202 ]
I M   [  5.0 ,  5.5 [     kappa(s,d)=  8.550    [  5.618 , 11.837 ]
I M   [  5.5 ,  6.0 [     kappa(s,d)=  2.033    [  1.114 ,  3.452 ]
I M   [  6.0 ,  6.5 [     kappa(s,d)=  1.248    [  0.777 ,  2.002 ]
I M   [  6.5 ,  7.0 [     kappa(s,d)=  1.890    [  1.093 ,  2.985 ]
I M   [  7.0 ,  7.5 [     kappa(s,d)=  0.215    [  0.060 ,  0.585 ]
I M   [  7.5 ,  8.0 [     kappa(s,d)=  0.029    [  0.014 ,  0.051 ]
I M   [  8.0 ,  8.5 [     kappa(s,d)=  0.067    [  0.031 ,  0.144 ]
I M   [  8.5 ,  9.0 [     kappa(s,d)=  0.066    [  0.030 ,  0.131 ]
I M   [  9.0 ,  9.5 [     kappa(s,d)=  0.061    [  0.038 ,  0.091 ]
I M   [  9.5 , 10.0 [     kappa(s,d)=  0.067    [  0.035 ,  0.125 ]
I M   [ 10.0 , 10.5 [     kappa(s,d)=  0.054    [  0.021 ,  0.083 ]
I M   [ 10.5 , 11.0 [     kappa(s,d)=  0.027    [  0.015 ,  0.040 ]
I M   [ 11.0 , 11.5 [     kappa(s,d)=  0.024    [  0.013 ,  0.043 ]
I M   [ 11.5 , 12.0 [     kappa(s,d)=  0.010    [  0.006 ,  0.015 ]
I M   [ 12.0 , 12.5 [     kappa(s,d)=  0.014    [  0.008 ,  0.020 ]
I M   [ 12.5 , 13.0 [     kappa(s,d)=  0.007    [  0.004 ,  0.012 ]
I M   [ 13.0 , 13.5 [     kappa(s,d)=  0.004    [  0.002 ,  0.006 ]
I M   [ 13.5 , 14.0 [     kappa(s,d)=  0.003    [  0.002 ,  0.005 ]
I M   [ 14.0 , 14.5 [     kappa(s,d)=  0.004    [  0.002 ,  0.005 ]
I M   [ 14.5 , 15.0 [     kappa(s,d)=  0.002    [  0.001 ,  0.005 ]
I M   [ 15.0 , 15.5 [     kappa(s,d)=  0.002    [  0.001 ,  0.003 ]
I M   [ 15.5 , 16.0 [     kappa(s,d)=  0.002    [  0.001 ,  0.005 ]
I M   [ 16.0 , 16.5 [     kappa(s,d)=  0.001    [  0.001 ,  0.002 ]
I M   [ 16.5 ,  inf [     kappa(s,d)=  0.000    [  0.000 ,  0.000 ]
I N   [  0.0 ,  4.0 [     kappa(s,d)=  5.025    [  2.522 , 37.201 ]
I N   [  4.0 ,  4.5 [     kappa(s,d)=  5.510    [  1.456 , 23.486 ]
I N   [  4.5 ,  5.0 [     kappa(s,d)=  6.965    [  3.514 , 12.058 ]
I N   [  5.0 ,  5.5 [     kappa(s,d)=  8.759    [  6.301 , 10.502 ]
I N   [  5.5 ,  6.0 [     kappa(s,d)=  1.832    [  1.191 ,  2.665 ]
I N   [  6.0 ,  6.5 [     kappa(s,d)=  1.401    [  0.910 ,  1.859 ]
I N   [  6.5 ,  7.0 [     kappa(s,d)=  1.212    [  0.750 ,  1.589 ]
I N   [  7.0 ,  7.5 [     kappa(s,d)=  0.074    [  0.024 ,  0.192 ]
I N   [  7.5 ,  8.0 [     kappa(s,d)=  0.034    [  0.012 ,  0.079 ]
I N   [  8.0 ,  8.5 [     kappa(s,d)=  0.019    [  0.008 ,  0.042 ]
I N   [  8.5 ,  9.0 [     kappa(s,d)=  0.041    [  0.020 ,  0.065 ]
I N   [  9.0 ,  9.5 [     kappa(s,d)=  0.041    [  0.023 ,  0.069 ]
I N   [  9.5 , 10.0 [     kappa(s,d)=  0.061    [  0.027 ,  0.104 ]
I N   [ 10.0 , 10.5 [     kappa(s,d)=  0.031    [  0.018 ,  0.048 ]
I N   [ 10.5 , 11.0 [     kappa(s,d)=  0.035    [  0.017 ,  0.055 ]
I N   [ 11.0 , 11.5 [     kappa(s,d)=  0.011    [  0.006 ,  0.018 ]
I N   [ 11.5 , 12.0 [     kappa(s,d)=  0.019    [  0.009 ,  0.032 ]
I N   [ 12.0 , 12.5 [     kappa(s,d)=  0.013    [  0.007 ,  0.016 ]
I N   [ 12.5 , 13.0 [     kappa(s,d)=  0.005    [  0.002 ,  0.009 ]
I N   [ 13.0 , 13.5 [     kappa(s,d)=  0.006    [  0.003 ,  0.008 ]
I N   [ 13.5 , 14.0 [     kappa(s,d)=  0.003    [  0.001 ,  0.004 ]
I N   [ 14.0 , 14.5 [     kappa(s,d)=  0.003    [  0.002 ,  0.004 ]
I N   [ 14.5 , 15.0 [     kappa(s,d)=  0.002    [  0.001 ,  0.003 ]
I N   [ 15.0 , 15.5 [     kappa(s,d)=  0.002    [  0.001 ,  0.003 ]
I N   [ 15.5 , 16.0 [     kappa(s,d)=  0.001    [  0.001 ,  0.001 ]
I N   [ 16.0 , 16.5 [     kappa(s,d)=  0.001    [  0.001 ,  0.001 ]
I N   [ 16.5 ,  inf [     kappa(s,d)=  0.000    [  0.000 ,  0.000 ]
I P   [  0.0 ,  4.0 [     kappa(s,d)=  3.716    [  1.520 ,  6.814 ]
I P   [  4.0 ,  4.5 [     kappa(s,d)=  3.539    [  1.162 ,  8.683 ]
I P   [  4.5 ,  5.0 [     kappa(s,d)=  5.176    [  2.450 , 13.288 ]
I P   [  5.0 ,  5.5 [     kappa(s,d)=  2.943    [  1.597 ,  4.468 ]
I P   [  5.5 ,  6.0 [     kappa(s,d)=  2.102    [  1.289 ,  3.411 ]
I P   [  6.0 ,  6.5 [     kappa(s,d)=  1.228    [  0.735 ,  1.725 ]
I P   [  6.5 ,  7.0 [     kappa(s,d)=  1.576    [  0.909 ,  2.260 ]
I P   [  7.0 ,  7.5 [     kappa(s,d)=  0.325    [  0.171 ,  0.629 ]
I P   [  7.5 ,  8.0 [     kappa(s,d)=  0.074    [  0.041 ,  0.135 ]
I P   [  8.0 ,  8.5 [     kappa(s,d)=  0.060    [  0.029 ,  0.118 ]
I P   [  8.5 ,  9.0 [     kappa(s,d)=  0.036    [  0.017 ,  0.057 ]
I P   [  9.0 ,  9.5 [     kappa(s,d)=  0.035    [  0.017 ,  0.063 ]
I P   [  9.5 , 10.0 [     kappa(s,d)=  0.054    [  0.033 ,  0.083 ]
I P   [ 10.0 , 10.5 [     kappa(s,d)=  0.050    [  0.023 ,  0.073 ]
I P   [ 10.5 , 11.0 [     kappa(s,d)=  0.013    [  0.007 ,  0.021 ]
I P   [ 11.0 , 11.5 [     kappa(s,d)=  0.008    [  0.005 ,  0.015 ]
I P   [ 11.5 , 12.0 [     kappa(s,d)=  0.018    [  0.008 ,  0.030 ]
I P   [ 12.0 , 12.5 [     kappa(s,d)=  0.007    [  0.004 ,  0.010 ]
I P   [ 12.5 , 13.0 [     kappa(s,d)=  0.004    [  0.002 ,  0.006 ]
I P   [ 13.0 , 13.5 [     kappa(s,d)=  0.008    [  0.003 ,  0.014 ]
I P   [ 13.5 , 14.0 [     kappa(s,d)=  0.004    [  0.002 ,  0.008 ]
I P   [ 14.0 , 14.5 [     kappa(s,d)=  0.002    [  0.001 ,  0.002 ]
I P   [ 14.5 , 15.0 [     kappa(s,d)=  0.001    [  0.001 ,  0.002 ]
I P   [ 15.0 , 15.5 [     kappa(s,d)=  0.001    [  0.001 ,  0.001 ]
I P   [ 15.5 , 16.0 [     kappa(s,d)=  0.001    [  0.001 ,  0.001 ]
I P   [ 16.0 , 16.5 [     kappa(s,d)=  0.001    [  0.001 ,  0.001 ]
I P   [ 16.5 ,  inf [     kappa(s,d)=  0.000    [  0.000 ,  0.000 ]
I Q   [  0.0 ,  4.0 [     kappa(s,d)=  4.126    [  2.522 ,  8.188 ]
I Q   [  4.0 ,  4.5 [     kappa(s,d)=  5.757    [  3.194 ,  9.980 ]
I Q   [  4.5 ,  5.0 [     kappa(s,d)=  5.404    [  3.678 ,  7.739 ]
I Q   [  5.0 ,  5.5 [     kappa(s,d)= 10.214    [  7.617 , 12.389 ]
I Q   [  5.5 ,  6.0 [     kappa(s,d)=  3.147    [  2.091 ,  4.718 ]
I Q   [  6.0 ,  6.5 [     kappa(s,d)=  1.522    [  0.780 ,  2.323 ]
I Q   [  6.5 ,  7.0 [     kappa(s,d)=  1.275    [  0.643 ,  2.113 ]
I Q   [  7.0 ,  7.5 [     kappa(s,d)=  0.143    [  0.074 ,  0.260 ]
I Q   [  7.5 ,  8.0 [     kappa(s,d)=  0.123    [  0.045 ,  0.322 ]
I Q   [  8.0 ,  8.5 [     kappa(s,d)=  0.047    [  0.028 ,  0.084 ]
I Q   [  8.5 ,  9.0 [     kappa(s,d)=  0.072    [  0.039 ,  0.125 ]
I Q   [  9.0 ,  9.5 [     kappa(s,d)=  0.027    [  0.015 ,  0.048 ]
I Q   [  9.5 , 10.0 [     kappa(s,d)=  0.024    [  0.014 ,  0.035 ]
I Q   [ 10.0 , 10.5 [     kappa(s,d)=  0.037    [  0.019 ,  0.055 ]
I Q   [ 10.5 , 11.0 [     kappa(s,d)=  0.015    [  0.009 ,  0.023 ]
I Q   [ 11.0 , 11.5 [     kappa(s,d)=  0.019    [  0.011 ,  0.030 ]
I Q   [ 11.5 , 12.0 [     kappa(s,d)=  0.008    [  0.005 ,  0.011 ]
I Q   [ 12.0 , 12.5 [     kappa(s,d)=  0.006    [  0.003 ,  0.010 ]
I Q   [ 12.5 , 13.0 [     kappa(s,d)=  0.007    [  0.004 ,  0.010 ]
I Q   [ 13.0 , 13.5 [     kappa(s,d)=  0.003    [  0.002 ,  0.004 ]
I Q   [ 13.5 , 14.0 [     kappa(s,d)=  0.003    [  0.001 ,  0.004 ]
I Q   [ 14.0 , 14.5 [     kappa(s,d)=  0.004    [  0.002 ,  0.006 ]
I Q   [ 14.5 , 15.0 [     kappa(s,d)=  0.002    [  0.001 ,  0.003 ]
I Q   [ 15.0 , 15.5 [     kappa(s,d)=  0.001    [  0.001 ,  0.001 ]
I Q   [ 15.5 , 16.0 [     kappa(s,d)=  0.001    [  0.001 ,  0.002 ]
I Q   [ 16.0 , 16.5 [     kappa(s,d)=  0.001    [  0.001 ,  0.001 ]
I Q   [ 16.5 ,  inf [     kappa(s,d)=  0.000    [  0.000 ,  0.000 ]
I R   [  0.0 ,  4.0 [     kappa(s,d)=  2.546    [  0.299 ,  8.608 ]
I R   [  4.0 ,  4.5 [     kappa(s,d)=  4.302    [  2.594 , 10.998 ]
I R   [  4.5 ,  5.0 [     kappa(s,d)=  4.584    [  2.771 ,  6.664 ]
I R   [  5.0 ,  5.5 [     kappa(s,d)=  8.718    [  6.070 , 11.478 ]
I R   [  5.5 ,  6.0 [     kappa(s,d)=  2.154    [  1.482 ,  2.706 ]
I R   [  6.0 ,  6.5 [     kappa(s,d)=  1.301    [  0.901 ,  1.792 ]
I R   [  6.5 ,  7.0 [     kappa(s,d)=  0.690    [  0.382 ,  1.055 ]
I R   [  7.0 ,  7.5 [     kappa(s,d)=  0.096    [  0.053 ,  0.165 ]
I R   [  7.5 ,  8.0 [     kappa(s,d)=  0.053    [  0.018 ,  0.108 ]
I R   [  8.0 ,  8.5 [     kappa(s,d)=  0.027    [  0.013 ,  0.049 ]
I R   [  8.5 ,  9.0 [     kappa(s,d)=  0.044    [  0.022 ,  0.063 ]
I R   [  9.0 ,  9.5 [     kappa(s,d)=  0.022    [  0.013 ,  0.037 ]
I R   [  9.5 , 10.0 [     kappa(s,d)=  0.057    [  0.027 ,  0.089 ]
I R   [ 10.0 , 10.5 [     kappa(s,d)=  0.018    [  0.010 ,  0.024 ]
I R   [ 10.5 , 11.0 [     kappa(s,d)=  0.028    [  0.016 ,  0.036 ]
I R   [ 11.0 , 11.5 [     kappa(s,d)=  0.011    [  0.007 ,  0.016 ]
I R   [ 11.5 , 12.0 [     kappa(s,d)=  0.010    [  0.006 ,  0.015 ]
I R   [ 12.0 , 12.5 [     kappa(s,d)=  0.006    [  0.003 ,  0.009 ]
I R   [ 12.5 , 13.0 [     kappa(s,d)=  0.006    [  0.004 ,  0.010 ]
I R   [ 13.0 , 13.5 [     kappa(s,d)=  0.004    [  0.002 ,  0.005 ]
I R   [ 13.5 , 14.0 [     kappa(s,d)=  0.003    [  0.002 ,  0.006 ]
I R   [ 14.0 , 14.5 [     kappa(s,d)=  0.003    [  0.002 ,  0.003 ]
I R   [ 14.5 , 15.0 [     kappa(s,d)=  0.001    [  0.001 ,  0.003 ]
I R   [ 15.0 , 15.5 [     kappa(s,d)=  0.001    [  0.001 ,  0.001 ]
I R   [ 15.5 , 16.0 [     kappa(s,d)=  0.001    [  0.001 ,  0.001 ]
I R   [ 16.0 , 16.5 [     kappa(s,d)=  0.001    [  0.001 ,  0.001 ]
I R   [ 16.5 ,  inf [     kappa(s,d)=  0.000    [  0.000 ,  0.000 ]
I S   [  0.0 ,  4.0 [     kappa(s,d)=  8.452    [  4.524 , 35.263 ]
I S   [  4.0 ,  4.5 [     kappa(s,d)=  3.202    [  1.710 ,  6.026 ]
I S   [  4.5 ,  5.0 [     kappa(s,d)=  3.789    [  2.246 ,  7.724 ]
I S   [  5.0 ,  5.5 [     kappa(s,d)=  8.133    [  5.259 , 10.611 ]
I S   [  5.5 ,  6.0 [     kappa(s,d)=  2.302    [  1.503 ,  2.970 ]
I S   [  6.0 ,  6.5 [     kappa(s,d)=  1.910    [  1.038 ,  2.868 ]
I S   [  6.5 ,  7.0 [     kappa(s,d)=  0.673    [  0.349 ,  1.110 ]
I S   [  7.0 ,  7.5 [     kappa(s,d)=  0.065    [  0.032 ,  0.098 ]
I S   [  7.5 ,  8.0 [     kappa(s,d)=  0.036    [  0.014 ,  0.083 ]
I S   [  8.0 ,  8.5 [     kappa(s,d)=  0.025    [  0.013 ,  0.037 ]
I S   [  8.5 ,  9.0 [     kappa(s,d)=  0.053    [  0.035 ,  0.075 ]
I S   [  9.0 ,  9.5 [     kappa(s,d)=  0.022    [  0.013 ,  0.037 ]
I S   [  9.5 , 10.0 [     kappa(s,d)=  0.058    [  0.036 ,  0.083 ]
I S   [ 10.0 , 10.5 [     kappa(s,d)=  0.038    [  0.024 ,  0.047 ]
I S   [ 10.5 , 11.0 [     kappa(s,d)=  0.011    [  0.006 ,  0.017 ]
I S   [ 11.0 , 11.5 [     kappa(s,d)=  0.010    [  0.007 ,  0.013 ]
I S   [ 11.5 , 12.0 [     kappa(s,d)=  0.007    [  0.004 ,  0.009 ]
I S   [ 12.0 , 12.5 [     kappa(s,d)=  0.009    [  0.005 ,  0.012 ]
I S   [ 12.5 , 13.0 [     kappa(s,d)=  0.004    [  0.002 ,  0.005 ]
I S   [ 13.0 , 13.5 [     kappa(s,d)=  0.003    [  0.002 ,  0.003 ]
I S   [ 13.5 , 14.0 [     kappa(s,d)=  0.002    [  0.001 ,  0.003 ]
I S   [ 14.0 , 14.5 [     kappa(s,d)=  0.001    [  0.001 ,  0.002 ]
I S   [ 14.5 , 15.0 [     kappa(s,d)=  0.001    [  0.001 ,  0.002 ]
I S   [ 15.0 , 15.5 [     kappa(s,d)=  0.001    [  0.001 ,  0.001 ]
I S   [ 15.5 , 16.0 [     kappa(s,d)=  0.001    [  0.001 ,  0.001 ]
I S   [ 16.0 , 16.5 [     kappa(s,d)=  0.001    [  0.001 ,  0.001 ]
I S   [ 16.5 ,  inf [     kappa(s,d)=  0.000    [  0.000 ,  0.000 ]
I T   [  0.0 ,  4.0 [     kappa(s,d)=  3.631    [  0.562 ,  9.359 ]
I T   [  4.0 ,  4.5 [     kappa(s,d)=  3.366    [  1.677 ,  5.158 ]
I T   [  4.5 ,  5.0 [     kappa(s,d)=  3.919    [  2.469 ,  5.452 ]
I T   [  5.0 ,  5.5 [     kappa(s,d)=  8.279    [  5.490 , 10.171 ]
I T   [  5.5 ,  6.0 [     kappa(s,d)=  3.172    [  2.276 ,  3.872 ]
I T   [  6.0 ,  6.5 [     kappa(s,d)=  2.034    [  1.464 ,  2.554 ]
I T   [  6.5 ,  7.0 [     kappa(s,d)=  1.828    [  1.109 ,  2.627 ]
I T   [  7.0 ,  7.5 [     kappa(s,d)=  0.093    [  0.043 ,  0.178 ]
I T   [  7.5 ,  8.0 [     kappa(s,d)=  0.064    [  0.033 ,  0.123 ]
I T   [  8.0 ,  8.5 [     kappa(s,d)=  0.063    [  0.036 ,  0.100 ]
I T   [  8.5 ,  9.0 [     kappa(s,d)=  0.069    [  0.040 ,  0.096 ]
I T   [  9.0 ,  9.5 [     kappa(s,d)=  0.039    [  0.024 ,  0.059 ]
I T   [  9.5 , 10.0 [     kappa(s,d)=  0.081    [  0.042 ,  0.125 ]
I T   [ 10.0 , 10.5 [     kappa(s,d)=  0.038    [  0.022 ,  0.055 ]
I T   [ 10.5 , 11.0 [     kappa(s,d)=  0.026    [  0.014 ,  0.036 ]
I T   [ 11.0 , 11.5 [     kappa(s,d)=  0.031    [  0.011 ,  0.048 ]
I T   [ 11.5 , 12.0 [     kappa(s,d)=  0.008    [  0.005 ,  0.012 ]
I T   [ 12.0 , 12.5 [     kappa(s,d)=  0.017    [  0.008 ,  0.039 ]
I T   [ 12.5 , 13.0 [     kappa(s,d)=  0.007    [  0.005 ,  0.011 ]
I T   [ 13.0 , 13.5 [     kappa(s,d)=  0.004    [  0.003 ,  0.006 ]
I T   [ 13.5 , 14.0 [     kappa(s,d)=  0.005    [  0.002 ,  0.008 ]
I T   [ 14.0 , 14.5 [     kappa(s,d)=  0.003    [  0.002 ,  0.005 ]
I T   [ 14.5 , 15.0 [     kappa(s,d)=  0.001    [  0.001 ,  0.002 ]
I T   [ 15.0 , 15.5 [     kappa(s,d)=  0.001    [  0.001 ,  0.001 ]
I T   [ 15.5 , 16.0 [     kappa(s,d)=  0.001    [  0.001 ,  0.001 ]
I T   [ 16.0 , 16.5 [     kappa(s,d)=  0.001    [  0.001 ,  0.001 ]
I T   [ 16.5 ,  inf [     kappa(s,d)=  0.000    [  0.000 ,  0.000 ]
I V   [  0.0 ,  4.0 [     kappa(s,d)=  4.159    [  2.385 ,  6.868 ]
I V   [  4.0 ,  4.5 [     kappa(s,d)=  8.691    [  6.344 , 10.922 ]
I V   [  4.5 ,  5.0 [     kappa(s,d)=  6.972    [  4.463 ,  9.663 ]
I V   [  5.0 ,  5.5 [     kappa(s,d)=  8.356    [  6.138 ,  9.667 ]
I V   [  5.5 ,  6.0 [     kappa(s,d)=  3.366    [  2.424 ,  3.991 ]
I V   [  6.0 ,  6.5 [     kappa(s,d)=  2.572    [  1.948 ,  2.798 ]
I V   [  6.5 ,  7.0 [     kappa(s,d)=  2.635    [  1.608 ,  3.704 ]
I V   [  7.0 ,  7.5 [     kappa(s,d)=  0.253    [  0.167 ,  0.387 ]
I V   [  7.5 ,  8.0 [     kappa(s,d)=  0.140    [  0.076 ,  0.207 ]
I V   [  8.0 ,  8.5 [     kappa(s,d)=  0.117    [  0.078 ,  0.157 ]
I V   [  8.5 ,  9.0 [     kappa(s,d)=  0.115    [  0.076 ,  0.139 ]
I V   [  9.0 ,  9.5 [     kappa(s,d)=  0.176    [  0.106 ,  0.223 ]
I V   [  9.5 , 10.0 [     kappa(s,d)=  0.103    [  0.069 ,  0.140 ]
I V   [ 10.0 , 10.5 [     kappa(s,d)=  0.115    [  0.077 ,  0.159 ]
I V   [ 10.5 , 11.0 [     kappa(s,d)=  0.034    [  0.021 ,  0.049 ]
I V   [ 11.0 , 11.5 [     kappa(s,d)=  0.050    [  0.029 ,  0.072 ]
I V   [ 11.5 , 12.0 [     kappa(s,d)=  0.020    [  0.012 ,  0.025 ]
I V   [ 12.0 , 12.5 [     kappa(s,d)=  0.014    [  0.008 ,  0.016 ]
I V   [ 12.5 , 13.0 [     kappa(s,d)=  0.016    [  0.009 ,  0.024 ]
I V   [ 13.0 , 13.5 [     kappa(s,d)=  0.008    [  0.006 ,  0.010 ]
I V   [ 13.5 , 14.0 [     kappa(s,d)=  0.005    [  0.003 ,  0.007 ]
I V   [ 14.0 , 14.5 [     kappa(s,d)=  0.003    [  0.002 ,  0.004 ]
I V   [ 14.5 , 15.0 [     kappa(s,d)=  0.002    [  0.001 ,  0.003 ]
I V   [ 15.0 , 15.5 [     kappa(s,d)=  0.002    [  0.001 ,  0.002 ]
I V   [ 15.5 , 16.0 [     kappa(s,d)=  0.001    [  0.001 ,  0.001 ]
I V   [ 16.0 , 16.5 [     kappa(s,d)=  0.001    [  0.001 ,  0.002 ]
I V   [ 16.5 ,  inf [     kappa(s,d)=  0.000    [  0.000 ,  0.000 ]
I W   [  0.0 ,  4.0 [     kappa(s,d)=  3.770    [  1.769 ,  3.727 ]
I W   [  4.0 ,  4.5 [     kappa(s,d)=  3.007    [  1.255 ,  8.613 ]
I W   [  4.5 ,  5.0 [     kappa(s,d)=  5.797    [  3.548 , 18.414 ]
I W   [  5.0 ,  5.5 [     kappa(s,d)=  6.224    [  3.770 ,  8.694 ]
I W   [  5.5 ,  6.0 [     kappa(s,d)=  5.907    [  3.548 , 11.881 ]
I W   [  6.0 ,  6.5 [     kappa(s,d)=  1.889    [  1.021 ,  2.918 ]
I W   [  6.5 ,  7.0 [     kappa(s,d)=  1.166    [  0.581 ,  2.557 ]
I W   [  7.0 ,  7.5 [     kappa(s,d)=  0.095    [  0.047 ,  0.262 ]
I W   [  7.5 ,  8.0 [     kappa(s,d)=  0.040    [  0.009 ,  0.182 ]
I W   [  8.0 ,  8.5 [     kappa(s,d)=  0.571    [  0.260 ,  1.492 ]
I W   [  8.5 ,  9.0 [     kappa(s,d)=  0.135    [  0.081 ,  0.312 ]
I W   [  9.0 ,  9.5 [     kappa(s,d)=  0.089    [  0.050 ,  0.213 ]
I W   [  9.5 , 10.0 [     kappa(s,d)=  0.115    [  0.058 ,  0.237 ]
I W   [ 10.0 , 10.5 [     kappa(s,d)=  0.143    [  0.056 ,  0.294 ]
I W   [ 10.5 , 11.0 [     kappa(s,d)=  0.196    [  0.080 ,  0.399 ]
I W   [ 11.0 , 11.5 [     kappa(s,d)=  0.025    [  0.012 ,  0.043 ]
I W   [ 11.5 , 12.0 [     kappa(s,d)=  0.025    [  0.011 ,  0.056 ]
I W   [ 12.0 , 12.5 [     kappa(s,d)=  0.018    [  0.010 ,  0.031 ]
I W   [ 12.5 , 13.0 [     kappa(s,d)=  0.005    [  0.001 ,  0.015 ]
I W   [ 13.0 , 13.5 [     kappa(s,d)=  0.010    [  0.006 ,  0.020 ]
I W   [ 13.5 , 14.0 [     kappa(s,d)=  0.004    [  0.001 ,  0.009 ]
I W   [ 14.0 , 14.5 [     kappa(s,d)=  0.009    [  0.005 ,  0.018 ]
I W   [ 14.5 , 15.0 [     kappa(s,d)=  0.001    [  0.001 ,  0.004 ]
I W   [ 15.0 , 15.5 [     kappa(s,d)=  0.002    [  0.001 ,  0.003 ]
I W   [ 15.5 , 16.0 [     kappa(s,d)=  0.001    [  0.001 ,  0.002 ]
I W   [ 16.0 , 16.5 [     kappa(s,d)=  0.002    [  0.001 ,  0.004 ]
I W   [ 16.5 ,  inf [     kappa(s,d)=  0.000    [  0.000 ,  0.000 ]
I Y   [  0.0 ,  4.0 [     kappa(s,d)=  5.298    [  0.207 , 53.620 ]
I Y   [  4.0 ,  4.5 [     kappa(s,d)=  6.810    [  4.026 , 13.988 ]
I Y   [  4.5 ,  5.0 [     kappa(s,d)=  6.024    [  4.169 ,  9.239 ]
I Y   [  5.0 ,  5.5 [     kappa(s,d)=  4.516    [  2.878 ,  6.328 ]
I Y   [  5.5 ,  6.0 [     kappa(s,d)=  3.982    [  2.513 ,  6.082 ]
I Y   [  6.0 ,  6.5 [     kappa(s,d)=  1.678    [  1.086 ,  2.186 ]
I Y   [  6.5 ,  7.0 [     kappa(s,d)=  1.533    [  0.697 ,  2.612 ]
I Y   [  7.0 ,  7.5 [     kappa(s,d)=  0.349    [  0.188 ,  0.785 ]
I Y   [  7.5 ,  8.0 [     kappa(s,d)=  0.067    [  0.035 ,  0.128 ]
I Y   [  8.0 ,  8.5 [     kappa(s,d)=  0.084    [  0.049 ,  0.150 ]
I Y   [  8.5 ,  9.0 [     kappa(s,d)=  0.083    [  0.037 ,  0.139 ]
I Y   [  9.0 ,  9.5 [     kappa(s,d)=  0.062    [  0.024 ,  0.143 ]
I Y   [  9.5 , 10.0 [     kappa(s,d)=  0.077    [  0.047 ,  0.119 ]
I Y   [ 10.0 , 10.5 [     kappa(s,d)=  0.106    [  0.056 ,  0.149 ]
I Y   [ 10.5 , 11.0 [     kappa(s,d)=  0.041    [  0.025 ,  0.061 ]
I Y   [ 11.0 , 11.5 [     kappa(s,d)=  0.017    [  0.011 ,  0.028 ]
I Y   [ 11.5 , 12.0 [     kappa(s,d)=  0.017    [  0.009 ,  0.025 ]
I Y   [ 12.0 , 12.5 [     kappa(s,d)=  0.014    [  0.008 ,  0.020 ]
I Y   [ 12.5 , 13.0 [     kappa(s,d)=  0.009    [  0.006 ,  0.014 ]
I Y   [ 13.0 , 13.5 [     kappa(s,d)=  0.009    [  0.005 ,  0.013 ]
I Y   [ 13.5 , 14.0 [     kappa(s,d)=  0.006    [  0.004 ,  0.008 ]
I Y   [ 14.0 , 14.5 [     kappa(s,d)=  0.004    [  0.002 ,  0.006 ]
I Y   [ 14.5 , 15.0 [     kappa(s,d)=  0.003    [  0.002 ,  0.006 ]
I Y   [ 15.0 , 15.5 [     kappa(s,d)=  0.002    [  0.001 ,  0.002 ]
I Y   [ 15.5 , 16.0 [     kappa(s,d)=  0.001    [  0.001 ,  0.002 ]
I Y   [ 16.0 , 16.5 [     kappa(s,d)=  0.002    [  0.001 ,  0.004 ]
I Y   [ 16.5 ,  inf [     kappa(s,d)=  0.000    [  0.000 ,  0.000 ]
K K   [  0.0 ,  4.0 [     kappa(s,d)=  3.167    [  0.453 ,  3.833 ]
K K   [  4.0 ,  4.5 [     kappa(s,d)=  5.894    [  1.563 , 52.018 ]
K K   [  4.5 ,  5.0 [     kappa(s,d)=  1.985    [  0.848 ,  4.362 ]
K K   [  5.0 ,  5.5 [     kappa(s,d)=  5.587    [  3.767 ,  8.565 ]
K K   [  5.5 ,  6.0 [     kappa(s,d)=  1.988    [  1.180 ,  2.844 ]
K K   [  6.0 ,  6.5 [     kappa(s,d)=  0.587    [  0.323 ,  0.948 ]
K K   [  6.5 ,  7.0 [     kappa(s,d)=  2.507    [  0.646 ,  8.119 ]
K K   [  7.0 ,  7.5 [     kappa(s,d)=  0.034    [  0.016 ,  0.052 ]
K K   [  7.5 ,  8.0 [     kappa(s,d)=  0.011    [  0.006 ,  0.015 ]
K K   [  8.0 ,  8.5 [     kappa(s,d)=  0.031    [  0.011 ,  0.076 ]
K K   [  8.5 ,  9.0 [     kappa(s,d)=  0.048    [  0.027 ,  0.069 ]
K K   [  9.0 ,  9.5 [     kappa(s,d)=  0.022    [  0.012 ,  0.031 ]
K K   [  9.5 , 10.0 [     kappa(s,d)=  0.045    [  0.019 ,  0.128 ]
K K   [ 10.0 , 10.5 [     kappa(s,d)=  0.028    [  0.015 ,  0.061 ]
K K   [ 10.5 , 11.0 [     kappa(s,d)=  0.016    [  0.009 ,  0.025 ]
K K   [ 11.0 , 11.5 [     kappa(s,d)=  0.008    [  0.004 ,  0.012 ]
K K   [ 11.5 , 12.0 [     kappa(s,d)=  0.009    [  0.004 ,  0.015 ]
K K   [ 12.0 , 12.5 [     kappa(s,d)=  0.006    [  0.003 ,  0.014 ]
K K   [ 12.5 , 13.0 [     kappa(s,d)=  0.004    [  0.002 ,  0.007 ]
K K   [ 13.0 , 13.5 [     kappa(s,d)=  0.004    [  0.002 ,  0.008 ]
K K   [ 13.5 , 14.0 [     kappa(s,d)=  0.002    [  0.001 ,  0.003 ]
K K   [ 14.0 , 14.5 [     kappa(s,d)=  0.002    [  0.001 ,  0.003 ]
K K   [ 14.5 , 15.0 [     kappa(s,d)=  0.001    [  0.001 ,  0.002 ]
K K   [ 15.0 , 15.5 [     kappa(s,d)=  0.001    [  0.001 ,  0.003 ]
K K   [ 15.5 , 16.0 [     kappa(s,d)=  0.001    [  0.001 ,  0.002 ]
K K   [ 16.0 , 16.5 [     kappa(s,d)=  0.001    [  0.001 ,  0.001 ]
K K   [ 16.5 ,  inf [     kappa(s,d)=  0.000    [  0.000 ,  0.000 ]
K L   [  0.0 ,  4.0 [     kappa(s,d)=  3.693    [  2.183 ,  4.153 ]
K L   [  4.0 ,  4.5 [     kappa(s,d)=  5.508    [  2.882 , 12.593 ]
K L   [  4.5 ,  5.0 [     kappa(s,d)=  4.461    [  2.914 ,  5.878 ]
K L   [  5.0 ,  5.5 [     kappa(s,d)=  7.274    [  5.337 ,  8.920 ]
K L   [  5.5 ,  6.0 [     kappa(s,d)=  1.826    [  1.234 ,  2.507 ]
K L   [  6.0 ,  6.5 [     kappa(s,d)=  0.946    [  0.647 ,  1.149 ]
K L   [  6.5 ,  7.0 [     kappa(s,d)=  0.775    [  0.476 ,  0.965 ]
K L   [  7.0 ,  7.5 [     kappa(s,d)=  0.074    [  0.044 ,  0.107 ]
K L   [  7.5 ,  8.0 [     kappa(s,d)=  0.051    [  0.031 ,  0.082 ]
K L   [  8.0 ,  8.5 [     kappa(s,d)=  0.032    [  0.019 ,  0.045 ]
K L   [  8.5 ,  9.0 [     kappa(s,d)=  0.059    [  0.037 ,  0.073 ]
K L   [  9.0 ,  9.5 [     kappa(s,d)=  0.038    [  0.023 ,  0.055 ]
K L   [  9.5 , 10.0 [     kappa(s,d)=  0.049    [  0.034 ,  0.070 ]
K L   [ 10.0 , 10.5 [     kappa(s,d)=  0.047    [  0.029 ,  0.063 ]
K L   [ 10.5 , 11.0 [     kappa(s,d)=  0.022    [  0.015 ,  0.028 ]
K L   [ 11.0 , 11.5 [     kappa(s,d)=  0.022    [  0.015 ,  0.028 ]
K L   [ 11.5 , 12.0 [     kappa(s,d)=  0.009    [  0.006 ,  0.013 ]
K L   [ 12.0 , 12.5 [     kappa(s,d)=  0.008    [  0.005 ,  0.009 ]
K L   [ 12.5 , 13.0 [     kappa(s,d)=  0.005    [  0.004 ,  0.007 ]
K L   [ 13.0 , 13.5 [     kappa(s,d)=  0.004    [  0.003 ,  0.005 ]
K L   [ 13.5 , 14.0 [     kappa(s,d)=  0.003    [  0.002 ,  0.004 ]
K L   [ 14.0 , 14.5 [     kappa(s,d)=  0.002    [  0.001 ,  0.003 ]
K L   [ 14.5 , 15.0 [     kappa(s,d)=  0.001    [  0.001 ,  0.003 ]
K L   [ 15.0 , 15.5 [     kappa(s,d)=  0.002    [  0.001 ,  0.002 ]
K L   [ 15.5 , 16.0 [     kappa(s,d)=  0.001    [  0.001 ,  0.002 ]
K L   [ 16.0 , 16.5 [     kappa(s,d)=  0.001    [  0.001 ,  0.001 ]
K L   [ 16.5 ,  inf [     kappa(s,d)=  0.000    [  0.000 ,  0.000 ]
K M   [  0.0 ,  4.0 [     kappa(s,d)=  3.909    [  2.473 ,  4.313 ]
K M   [  4.0 ,  4.5 [     kappa(s,d)=  1.664    [  0.131 ,  3.092 ]
K M   [  4.5 ,  5.0 [     kappa(s,d)=  6.985    [  4.235 , 16.400 ]
K M   [  5.0 ,  5.5 [     kappa(s,d)=  7.276    [  4.549 ,  8.858 ]
K M   [  5.5 ,  6.0 [     kappa(s,d)=  1.980    [  1.001 ,  2.834 ]
K M   [  6.0 ,  6.5 [     kappa(s,d)=  1.669    [  0.626 ,  3.685 ]
K M   [  6.5 ,  7.0 [     kappa(s,d)=  0.411    [  0.178 ,  0.738 ]
K M   [  7.0 ,  7.5 [     kappa(s,d)=  0.084    [  0.031 ,  0.238 ]
K M   [  7.5 ,  8.0 [     kappa(s,d)=  0.032    [  0.010 ,  0.109 ]
K M   [  8.0 ,  8.5 [     kappa(s,d)=  0.022    [  0.006 ,  0.055 ]
K M   [  8.5 ,  9.0 [     kappa(s,d)=  0.038    [  0.021 ,  0.076 ]
K M   [  9.0 ,  9.5 [     kappa(s,d)=  0.017    [  0.007 ,  0.032 ]
K M   [  9.5 , 10.0 [     kappa(s,d)=  0.032    [  0.016 ,  0.056 ]
K M   [ 10.0 , 10.5 [     kappa(s,d)=  0.025    [  0.012 ,  0.041 ]
K M   [ 10.5 , 11.0 [     kappa(s,d)=  0.018    [  0.009 ,  0.028 ]
K M   [ 11.0 , 11.5 [     kappa(s,d)=  0.019    [  0.011 ,  0.030 ]
K M   [ 11.5 , 12.0 [     kappa(s,d)=  0.010    [  0.005 ,  0.015 ]
K M   [ 12.0 , 12.5 [     kappa(s,d)=  0.005    [  0.002 ,  0.007 ]
K M   [ 12.5 , 13.0 [     kappa(s,d)=  0.003    [  0.001 ,  0.006 ]
K M   [ 13.0 , 13.5 [     kappa(s,d)=  0.003    [  0.002 ,  0.005 ]
K M   [ 13.5 , 14.0 [     kappa(s,d)=  0.002    [  0.001 ,  0.004 ]
K M   [ 14.0 , 14.5 [     kappa(s,d)=  0.001    [  0.001 ,  0.002 ]
K M   [ 14.5 , 15.0 [     kappa(s,d)=  0.001    [  0.001 ,  0.002 ]
K M   [ 15.0 , 15.5 [     kappa(s,d)=  0.001    [  0.001 ,  0.001 ]
K M   [ 15.5 , 16.0 [     kappa(s,d)=  0.001    [  0.001 ,  0.004 ]
K M   [ 16.0 , 16.5 [     kappa(s,d)=  0.002    [  0.001 ,  0.008 ]
K M   [ 16.5 ,  inf [     kappa(s,d)=  0.000    [  0.000 ,  0.000 ]
K N   [  0.0 ,  4.0 [     kappa(s,d)=  4.613    [  2.702 ,  9.894 ]
K N   [  4.0 ,  4.5 [     kappa(s,d)=  2.696    [  0.830 ,  8.505 ]
K N   [  4.5 ,  5.0 [     kappa(s,d)=  2.515    [  1.491 ,  3.645 ]
K N   [  5.0 ,  5.5 [     kappa(s,d)=  8.116    [  4.900 , 11.941 ]
K N   [  5.5 ,  6.0 [     kappa(s,d)=  1.405    [  0.887 ,  1.980 ]
K N   [  6.0 ,  6.5 [     kappa(s,d)=  0.448    [  0.298 ,  0.630 ]
K N   [  6.5 ,  7.0 [     kappa(s,d)=  1.304    [  0.552 ,  2.951 ]
K N   [  7.0 ,  7.5 [     kappa(s,d)=  0.053    [  0.026 ,  0.082 ]
K N   [  7.5 ,  8.0 [     kappa(s,d)=  0.032    [  0.015 ,  0.063 ]
K N   [  8.0 ,  8.5 [     kappa(s,d)=  0.026    [  0.012 ,  0.047 ]
K N   [  8.5 ,  9.0 [     kappa(s,d)=  0.043    [  0.024 ,  0.076 ]
K N   [  9.0 ,  9.5 [     kappa(s,d)=  0.023    [  0.013 ,  0.037 ]
K N   [  9.5 , 10.0 [     kappa(s,d)=  0.017    [  0.010 ,  0.026 ]
K N   [ 10.0 , 10.5 [     kappa(s,d)=  0.017    [  0.011 ,  0.025 ]
K N   [ 10.5 , 11.0 [     kappa(s,d)=  0.012    [  0.007 ,  0.017 ]
K N   [ 11.0 , 11.5 [     kappa(s,d)=  0.012    [  0.007 ,  0.018 ]
K N   [ 11.5 , 12.0 [     kappa(s,d)=  0.006    [  0.003 ,  0.008 ]
K N   [ 12.0 , 12.5 [     kappa(s,d)=  0.004    [  0.002 ,  0.005 ]
K N   [ 12.5 , 13.0 [     kappa(s,d)=  0.003    [  0.002 ,  0.005 ]
K N   [ 13.0 , 13.5 [     kappa(s,d)=  0.002    [  0.001 ,  0.003 ]
K N   [ 13.5 , 14.0 [     kappa(s,d)=  0.003    [  0.002 ,  0.004 ]
K N   [ 14.0 , 14.5 [     kappa(s,d)=  0.002    [  0.001 ,  0.003 ]
K N   [ 14.5 , 15.0 [     kappa(s,d)=  0.001    [  0.001 ,  0.002 ]
K N   [ 15.0 , 15.5 [     kappa(s,d)=  0.002    [  0.001 ,  0.003 ]
K N   [ 15.5 , 16.0 [     kappa(s,d)=  0.001    [  0.001 ,  0.003 ]
K N   [ 16.0 , 16.5 [     kappa(s,d)=  0.001    [  0.001 ,  0.001 ]
K N   [ 16.5 ,  inf [     kappa(s,d)=  0.000    [  0.000 ,  0.000 ]
K P   [  0.0 ,  4.0 [     kappa(s,d)=  3.940    [  1.561 , 13.197 ]
K P   [  4.0 ,  4.5 [     kappa(s,d)=  1.794    [  0.852 ,  2.819 ]
K P   [  4.5 ,  5.0 [     kappa(s,d)=  1.686    [  0.781 ,  3.015 ]
K P   [  5.0 ,  5.5 [     kappa(s,d)=  3.426    [  1.871 ,  5.846 ]
K P   [  5.5 ,  6.0 [     kappa(s,d)=  1.002    [  0.602 ,  1.477 ]
K P   [  6.0 ,  6.5 [     kappa(s,d)=  1.257    [  0.764 ,  1.786 ]
K P   [  6.5 ,  7.0 [     kappa(s,d)=  0.803    [  0.458 ,  1.394 ]
K P   [  7.0 ,  7.5 [     kappa(s,d)=  0.061    [  0.032 ,  0.120 ]
K P   [  7.5 ,  8.0 [     kappa(s,d)=  0.015    [  0.007 ,  0.024 ]
K P   [  8.0 ,  8.5 [     kappa(s,d)=  0.018    [  0.008 ,  0.037 ]
K P   [  8.5 ,  9.0 [     kappa(s,d)=  0.037    [  0.021 ,  0.053 ]
K P   [  9.0 ,  9.5 [     kappa(s,d)=  0.029    [  0.016 ,  0.045 ]
K P   [  9.5 , 10.0 [     kappa(s,d)=  0.047    [  0.018 ,  0.101 ]
K P   [ 10.0 , 10.5 [     kappa(s,d)=  0.017    [  0.008 ,  0.025 ]
K P   [ 10.5 , 11.0 [     kappa(s,d)=  0.006    [  0.004 ,  0.009 ]
K P   [ 11.0 , 11.5 [     kappa(s,d)=  0.015    [  0.008 ,  0.029 ]
K P   [ 11.5 , 12.0 [     kappa(s,d)=  0.004    [  0.002 ,  0.007 ]
K P   [ 12.0 , 12.5 [     kappa(s,d)=  0.006    [  0.003 ,  0.011 ]
K P   [ 12.5 , 13.0 [     kappa(s,d)=  0.002    [  0.001 ,  0.003 ]
K P   [ 13.0 , 13.5 [     kappa(s,d)=  0.004    [  0.002 ,  0.006 ]
K P   [ 13.5 , 14.0 [     kappa(s,d)=  0.002    [  0.001 ,  0.003 ]
K P   [ 14.0 , 14.5 [     kappa(s,d)=  0.001    [  0.001 ,  0.001 ]
K P   [ 14.5 , 15.0 [     kappa(s,d)=  0.001    [  0.001 ,  0.001 ]
K P   [ 15.0 , 15.5 [     kappa(s,d)=  0.001    [  0.001 ,  0.002 ]
K P   [ 15.5 , 16.0 [     kappa(s,d)=  0.001    [  0.001 ,  0.001 ]
K P   [ 16.0 , 16.5 [     kappa(s,d)=  0.001    [  0.001 ,  0.001 ]
K P   [ 16.5 ,  inf [     kappa(s,d)=  0.000    [  0.000 ,  0.000 ]
K Q   [  0.0 ,  4.0 [     kappa(s,d)=  3.834    [  0.704 ,  8.309 ]
K Q   [  4.0 ,  4.5 [     kappa(s,d)=  2.521    [  0.911 ,  5.028 ]
K Q   [  4.5 ,  5.0 [     kappa(s,d)=  4.613    [  3.268 ,  6.174 ]
K Q   [  5.0 ,  5.5 [     kappa(s,d)=  4.873    [  3.140 ,  6.025 ]
K Q   [  5.5 ,  6.0 [     kappa(s,d)=  1.232    [  0.805 ,  1.695 ]
K Q   [  6.0 ,  6.5 [     kappa(s,d)=  0.854    [  0.600 ,  1.103 ]
K Q   [  6.5 ,  7.0 [     kappa(s,d)=  0.428    [  0.248 ,  0.611 ]
K Q   [  7.0 ,  7.5 [     kappa(s,d)=  0.043    [  0.020 ,  0.083 ]
K Q   [  7.5 ,  8.0 [     kappa(s,d)=  0.021    [  0.011 ,  0.040 ]
K Q   [  8.0 ,  8.5 [     kappa(s,d)=  0.015    [  0.009 ,  0.023 ]
K Q   [  8.5 ,  9.0 [     kappa(s,d)=  0.012    [  0.006 ,  0.019 ]
K Q   [  9.0 ,  9.5 [     kappa(s,d)=  0.018    [  0.010 ,  0.027 ]
K Q   [  9.5 , 10.0 [     kappa(s,d)=  0.027    [  0.014 ,  0.044 ]
K Q   [ 10.0 , 10.5 [     kappa(s,d)=  0.013    [  0.007 ,  0.020 ]
K Q   [ 10.5 , 11.0 [     kappa(s,d)=  0.008    [  0.005 ,  0.013 ]
K Q   [ 11.0 , 11.5 [     kappa(s,d)=  0.007    [  0.004 ,  0.013 ]
K Q   [ 11.5 , 12.0 [     kappa(s,d)=  0.003    [  0.002 ,  0.005 ]
K Q   [ 12.0 , 12.5 [     kappa(s,d)=  0.004    [  0.002 ,  0.006 ]
K Q   [ 12.5 , 13.0 [     kappa(s,d)=  0.003    [  0.002 ,  0.004 ]
K Q   [ 13.0 , 13.5 [     kappa(s,d)=  0.002    [  0.001 ,  0.003 ]
K Q   [ 13.5 , 14.0 [     kappa(s,d)=  0.002    [  0.001 ,  0.003 ]
K Q   [ 14.0 , 14.5 [     kappa(s,d)=  0.001    [  0.001 ,  0.002 ]
K Q   [ 14.5 , 15.0 [     kappa(s,d)=  0.001    [  0.001 ,  0.002 ]
K Q   [ 15.0 , 15.5 [     kappa(s,d)=  0.001    [  0.001 ,  0.001 ]
K Q   [ 15.5 , 16.0 [     kappa(s,d)=  0.001    [  0.001 ,  0.001 ]
K Q   [ 16.0 , 16.5 [     kappa(s,d)=  0.001    [  0.001 ,  0.001 ]
K Q   [ 16.5 ,  inf [     kappa(s,d)=  0.000    [  0.000 ,  0.000 ]
K R   [  0.0 ,  4.0 [     kappa(s,d)=  0.883    [  0.015 ,  3.201 ]
K R   [  4.0 ,  4.5 [     kappa(s,d)=  2.831    [  1.200 ,  6.694 ]
K R   [  4.5 ,  5.0 [     kappa(s,d)=  1.286    [  0.612 ,  2.258 ]
K R   [  5.0 ,  5.5 [     kappa(s,d)=  7.243    [  5.150 ,  9.317 ]
K R   [  5.5 ,  6.0 [     kappa(s,d)=  1.278    [  0.760 ,  1.881 ]
K R   [  6.0 ,  6.5 [     kappa(s,d)=  0.663    [  0.396 ,  1.074 ]
K R   [  6.5 ,  7.0 [     kappa(s,d)=  0.279    [  0.138 ,  0.439 ]
K R   [  7.0 ,  7.5 [     kappa(s,d)=  0.070    [  0.020 ,  0.168 ]
K R   [  7.5 ,  8.0 [     kappa(s,d)=  0.019    [  0.010 ,  0.031 ]
K R   [  8.0 ,  8.5 [     kappa(s,d)=  0.019    [  0.008 ,  0.037 ]
K R   [  8.5 ,  9.0 [     kappa(s,d)=  0.032    [  0.016 ,  0.043 ]
K R   [  9.0 ,  9.5 [     kappa(s,d)=  0.015    [  0.009 ,  0.024 ]
K R   [  9.5 , 10.0 [     kappa(s,d)=  0.021    [  0.011 ,  0.030 ]
K R   [ 10.0 , 10.5 [     kappa(s,d)=  0.012    [  0.005 ,  0.018 ]
K R   [ 10.5 , 11.0 [     kappa(s,d)=  0.009    [  0.005 ,  0.015 ]
K R   [ 11.0 , 11.5 [     kappa(s,d)=  0.004    [  0.002 ,  0.006 ]
K R   [ 11.5 , 12.0 [     kappa(s,d)=  0.004    [  0.002 ,  0.006 ]
K R   [ 12.0 , 12.5 [     kappa(s,d)=  0.006    [  0.003 ,  0.009 ]
K R   [ 12.5 , 13.0 [     kappa(s,d)=  0.002    [  0.001 ,  0.003 ]
K R   [ 13.0 , 13.5 [     kappa(s,d)=  0.003    [  0.002 ,  0.003 ]
K R   [ 13.5 , 14.0 [     kappa(s,d)=  0.002    [  0.001 ,  0.003 ]
K R   [ 14.0 , 14.5 [     kappa(s,d)=  0.001    [  0.001 ,  0.001 ]
K R   [ 14.5 , 15.0 [     kappa(s,d)=  0.001    [  0.001 ,  0.003 ]
K R   [ 15.0 , 15.5 [     kappa(s,d)=  0.001    [  0.001 ,  0.001 ]
K R   [ 15.5 , 16.0 [     kappa(s,d)=  0.001    [  0.001 ,  0.001 ]
K R   [ 16.0 , 16.5 [     kappa(s,d)=  0.001    [  0.001 ,  0.001 ]
K R   [ 16.5 ,  inf [     kappa(s,d)=  0.000    [  0.000 ,  0.000 ]
K S   [  0.0 ,  4.0 [     kappa(s,d)=  3.661    [  1.331 ,  6.866 ]
K S   [  4.0 ,  4.5 [     kappa(s,d)=  2.251    [  1.235 ,  3.273 ]
K S   [  4.5 ,  5.0 [     kappa(s,d)=  2.420    [  1.511 ,  3.622 ]
K S   [  5.0 ,  5.5 [     kappa(s,d)=  4.323    [  2.406 ,  6.166 ]
K S   [  5.5 ,  6.0 [     kappa(s,d)=  1.587    [  0.996 ,  1.986 ]
K S   [  6.0 ,  6.5 [     kappa(s,d)=  0.666    [  0.398 ,  0.962 ]
K S   [  6.5 ,  7.0 [     kappa(s,d)=  0.466    [  0.250 ,  0.729 ]
K S   [  7.0 ,  7.5 [     kappa(s,d)=  0.013    [  0.007 ,  0.022 ]
K S   [  7.5 ,  8.0 [     kappa(s,d)=  0.008    [  0.004 ,  0.012 ]
K S   [  8.0 ,  8.5 [     kappa(s,d)=  0.011    [  0.005 ,  0.016 ]
K S   [  8.5 ,  9.0 [     kappa(s,d)=  0.018    [  0.010 ,  0.029 ]
K S   [  9.0 ,  9.5 [     kappa(s,d)=  0.017    [  0.010 ,  0.029 ]
K S   [  9.5 , 10.0 [     kappa(s,d)=  0.014    [  0.008 ,  0.022 ]
K S   [ 10.0 , 10.5 [     kappa(s,d)=  0.011    [  0.006 ,  0.015 ]
K S   [ 10.5 , 11.0 [     kappa(s,d)=  0.005    [  0.003 ,  0.007 ]
K S   [ 11.0 , 11.5 [     kappa(s,d)=  0.004    [  0.002 ,  0.006 ]
K S   [ 11.5 , 12.0 [     kappa(s,d)=  0.003    [  0.002 ,  0.004 ]
K S   [ 12.0 , 12.5 [     kappa(s,d)=  0.003    [  0.002 ,  0.004 ]
K S   [ 12.5 , 13.0 [     kappa(s,d)=  0.002    [  0.001 ,  0.004 ]
K S   [ 13.0 , 13.5 [     kappa(s,d)=  0.002    [  0.001 ,  0.003 ]
K S   [ 13.5 , 14.0 [     kappa(s,d)=  0.001    [  0.001 ,  0.002 ]
K S   [ 14.0 , 14.5 [     kappa(s,d)=  0.001    [  0.001 ,  0.001 ]
K S   [ 14.5 , 15.0 [     kappa(s,d)=  0.001    [  0.001 ,  0.001 ]
K S   [ 15.0 , 15.5 [     kappa(s,d)=  0.001    [  0.001 ,  0.001 ]
K S   [ 15.5 , 16.0 [     kappa(s,d)=  0.001    [  0.001 ,  0.001 ]
K S   [ 16.0 , 16.5 [     kappa(s,d)=  0.001    [  0.001 ,  0.001 ]
K S   [ 16.5 ,  inf [     kappa(s,d)=  0.000    [  0.000 ,  0.000 ]
K T   [  0.0 ,  4.0 [     kappa(s,d)=  4.283    [  1.525 ,  9.365 ]
K T   [  4.0 ,  4.5 [     kappa(s,d)=  2.937    [  1.459 ,  5.024 ]
K T   [  4.5 ,  5.0 [     kappa(s,d)=  2.520    [  1.686 ,  3.546 ]
K T   [  5.0 ,  5.5 [     kappa(s,d)=  6.008    [  3.930 ,  8.470 ]
K T   [  5.5 ,  6.0 [     kappa(s,d)=  1.836    [  1.204 ,  2.330 ]
K T   [  6.0 ,  6.5 [     kappa(s,d)=  0.801    [  0.438 ,  1.369 ]
K T   [  6.5 ,  7.0 [     kappa(s,d)=  0.648    [  0.353 ,  0.901 ]
K T   [  7.0 ,  7.5 [     kappa(s,d)=  0.042    [  0.020 ,  0.071 ]
K T   [  7.5 ,  8.0 [     kappa(s,d)=  0.020    [  0.008 ,  0.036 ]
K T   [  8.0 ,  8.5 [     kappa(s,d)=  0.013    [  0.007 ,  0.020 ]
K T   [  8.5 ,  9.0 [     kappa(s,d)=  0.033    [  0.016 ,  0.053 ]
K T   [  9.0 ,  9.5 [     kappa(s,d)=  0.029    [  0.013 ,  0.044 ]
K T   [  9.5 , 10.0 [     kappa(s,d)=  0.037    [  0.018 ,  0.056 ]
K T   [ 10.0 , 10.5 [     kappa(s,d)=  0.009    [  0.005 ,  0.013 ]
K T   [ 10.5 , 11.0 [     kappa(s,d)=  0.012    [  0.007 ,  0.021 ]
K T   [ 11.0 , 11.5 [     kappa(s,d)=  0.010    [  0.006 ,  0.016 ]
K T   [ 11.5 , 12.0 [     kappa(s,d)=  0.006    [  0.003 ,  0.010 ]
K T   [ 12.0 , 12.5 [     kappa(s,d)=  0.003    [  0.002 ,  0.004 ]
K T   [ 12.5 , 13.0 [     kappa(s,d)=  0.003    [  0.002 ,  0.005 ]
K T   [ 13.0 , 13.5 [     kappa(s,d)=  0.002    [  0.001 ,  0.003 ]
K T   [ 13.5 , 14.0 [     kappa(s,d)=  0.002    [  0.001 ,  0.003 ]
K T   [ 14.0 , 14.5 [     kappa(s,d)=  0.001    [  0.001 ,  0.002 ]
K T   [ 14.5 , 15.0 [     kappa(s,d)=  0.001    [  0.001 ,  0.002 ]
K T   [ 15.0 , 15.5 [     kappa(s,d)=  0.001    [  0.001 ,  0.001 ]
K T   [ 15.5 , 16.0 [     kappa(s,d)=  0.001    [  0.001 ,  0.003 ]
K T   [ 16.0 , 16.5 [     kappa(s,d)=  0.001    [  0.001 ,  0.001 ]
K T   [ 16.5 ,  inf [     kappa(s,d)=  0.000    [  0.000 ,  0.000 ]
K V   [  0.0 ,  4.0 [     kappa(s,d)=  5.477    [  2.383 , 35.406 ]
K V   [  4.0 ,  4.5 [     kappa(s,d)=  2.539    [  1.070 ,  4.035 ]
K V   [  4.5 ,  5.0 [     kappa(s,d)=  3.903    [  2.509 ,  6.124 ]
K V   [  5.0 ,  5.5 [     kappa(s,d)=  7.322    [  5.293 ,  8.804 ]
K V   [  5.5 ,  6.0 [     kappa(s,d)=  2.667    [  1.875 ,  3.214 ]
K V   [  6.0 ,  6.5 [     kappa(s,d)=  1.217    [  0.779 ,  1.574 ]
K V   [  6.5 ,  7.0 [     kappa(s,d)=  1.116    [  0.804 ,  1.396 ]
K V   [  7.0 ,  7.5 [     kappa(s,d)=  0.060    [  0.028 ,  0.104 ]
K V   [  7.5 ,  8.0 [     kappa(s,d)=  0.030    [  0.018 ,  0.043 ]
K V   [  8.0 ,  8.5 [     kappa(s,d)=  0.029    [  0.016 ,  0.037 ]
K V   [  8.5 ,  9.0 [     kappa(s,d)=  0.042    [  0.023 ,  0.059 ]
K V   [  9.0 ,  9.5 [     kappa(s,d)=  0.033    [  0.020 ,  0.048 ]
K V   [  9.5 , 10.0 [     kappa(s,d)=  0.044    [  0.027 ,  0.062 ]
K V   [ 10.0 , 10.5 [     kappa(s,d)=  0.037    [  0.022 ,  0.047 ]
K V   [ 10.5 , 11.0 [     kappa(s,d)=  0.022    [  0.015 ,  0.028 ]
K V   [ 11.0 , 11.5 [     kappa(s,d)=  0.018    [  0.012 ,  0.027 ]
K V   [ 11.5 , 12.0 [     kappa(s,d)=  0.007    [  0.004 ,  0.010 ]
K V   [ 12.0 , 12.5 [     kappa(s,d)=  0.005    [  0.003 ,  0.007 ]
K V   [ 12.5 , 13.0 [     kappa(s,d)=  0.006    [  0.004 ,  0.009 ]
K V   [ 13.0 , 13.5 [     kappa(s,d)=  0.004    [  0.003 ,  0.005 ]
K V   [ 13.5 , 14.0 [     kappa(s,d)=  0.003    [  0.002 ,  0.006 ]
K V   [ 14.0 , 14.5 [     kappa(s,d)=  0.002    [  0.001 ,  0.003 ]
K V   [ 14.5 , 15.0 [     kappa(s,d)=  0.001    [  0.001 ,  0.002 ]
K V   [ 15.0 , 15.5 [     kappa(s,d)=  0.001    [  0.001 ,  0.001 ]
K V   [ 15.5 , 16.0 [     kappa(s,d)=  0.001    [  0.001 ,  0.002 ]
K V   [ 16.0 , 16.5 [     kappa(s,d)=  0.001    [  0.001 ,  0.001 ]
K V   [ 16.5 ,  inf [     kappa(s,d)=  0.000    [  0.000 ,  0.000 ]
K W   [  0.0 ,  4.0 [     kappa(s,d)=  3.440    [  0.313 ,  6.629 ]
K W   [  4.0 ,  4.5 [     kappa(s,d)=  3.154    [  1.297 ,  7.448 ]
K W   [  4.5 ,  5.0 [     kappa(s,d)=  4.817    [  2.741 ,  8.833 ]
K W   [  5.0 ,  5.5 [     kappa(s,d)=  5.704    [  3.054 , 10.096 ]
K W   [  5.5 ,  6.0 [     kappa(s,d)=  1.993    [  1.004 ,  3.158 ]
K W   [  6.0 ,  6.5 [     kappa(s,d)=  0.711    [  0.379 ,  1.139 ]
K W   [  6.5 ,  7.0 [     kappa(s,d)=  0.797    [  0.326 ,  1.774 ]
K W   [  7.0 ,  7.5 [     kappa(s,d)=  0.091    [  0.034 ,  0.195 ]
K W   [  7.5 ,  8.0 [     kappa(s,d)=  0.052    [  0.024 ,  0.151 ]
K W   [  8.0 ,  8.5 [     kappa(s,d)=  0.034    [  0.008 ,  0.118 ]
K W   [  8.5 ,  9.0 [     kappa(s,d)=  0.122    [  0.052 ,  0.260 ]
K W   [  9.0 ,  9.5 [     kappa(s,d)=  0.062    [  0.018 ,  0.202 ]
K W   [  9.5 , 10.0 [     kappa(s,d)=  0.058    [  0.025 ,  0.217 ]
K W   [ 10.0 , 10.5 [     kappa(s,d)=  0.067    [  0.025 ,  0.161 ]
K W   [ 10.5 , 11.0 [     kappa(s,d)=  0.034    [  0.016 ,  0.055 ]
K W   [ 11.0 , 11.5 [     kappa(s,d)=  0.027    [  0.011 ,  0.070 ]
K W   [ 11.5 , 12.0 [     kappa(s,d)=  0.018    [  0.005 ,  0.056 ]
K W   [ 12.0 , 12.5 [     kappa(s,d)=  0.010    [  0.003 ,  0.021 ]
K W   [ 12.5 , 13.0 [     kappa(s,d)=  0.003    [  0.002 ,  0.006 ]
K W   [ 13.0 , 13.5 [     kappa(s,d)=  0.002    [  0.001 ,  0.003 ]
K W   [ 13.5 , 14.0 [     kappa(s,d)=  0.002    [  0.001 ,  0.004 ]
K W   [ 14.0 , 14.5 [     kappa(s,d)=  0.002    [  0.001 ,  0.004 ]
K W   [ 14.5 , 15.0 [     kappa(s,d)=  0.002    [  0.001 ,  0.005 ]
K W   [ 15.0 , 15.5 [     kappa(s,d)=  0.002    [  0.001 ,  0.004 ]
K W   [ 15.5 , 16.0 [     kappa(s,d)=  0.001    [  0.001 ,  0.001 ]
K W   [ 16.0 , 16.5 [     kappa(s,d)=  0.001    [  0.001 ,  0.001 ]
K W   [ 16.5 ,  inf [     kappa(s,d)=  0.000    [  0.000 ,  0.000 ]
K Y   [  0.0 ,  4.0 [     kappa(s,d)=  5.971    [  2.516 , 62.909 ]
K Y   [  4.0 ,  4.5 [     kappa(s,d)=  2.522    [  1.077 ,  4.608 ]
K Y   [  4.5 ,  5.0 [     kappa(s,d)=  2.908    [  1.704 ,  3.931 ]
K Y   [  5.0 ,  5.5 [     kappa(s,d)=  7.702    [  5.449 , 10.038 ]
K Y   [  5.5 ,  6.0 [     kappa(s,d)=  2.006    [  1.200 ,  2.842 ]
K Y   [  6.0 ,  6.5 [     kappa(s,d)=  1.230    [  0.626 ,  1.910 ]
K Y   [  6.5 ,  7.0 [     kappa(s,d)=  0.677    [  0.312 ,  1.133 ]
K Y   [  7.0 ,  7.5 [     kappa(s,d)=  0.077    [  0.024 ,  0.149 ]
K Y   [  7.5 ,  8.0 [     kappa(s,d)=  0.039    [  0.017 ,  0.087 ]
K Y   [  8.0 ,  8.5 [     kappa(s,d)=  0.021    [  0.008 ,  0.047 ]
K Y   [  8.5 ,  9.0 [     kappa(s,d)=  0.082    [  0.041 ,  0.153 ]
K Y   [  9.0 ,  9.5 [     kappa(s,d)=  0.032    [  0.017 ,  0.052 ]
K Y   [  9.5 , 10.0 [     kappa(s,d)=  0.045    [  0.026 ,  0.076 ]
K Y   [ 10.0 , 10.5 [     kappa(s,d)=  0.060    [  0.028 ,  0.099 ]
K Y   [ 10.5 , 11.0 [     kappa(s,d)=  0.020    [  0.011 ,  0.033 ]
K Y   [ 11.0 , 11.5 [     kappa(s,d)=  0.014    [  0.009 ,  0.022 ]
K Y   [ 11.5 , 12.0 [     kappa(s,d)=  0.012    [  0.005 ,  0.022 ]
K Y   [ 12.0 , 12.5 [     kappa(s,d)=  0.006    [  0.003 ,  0.009 ]
K Y   [ 12.5 , 13.0 [     kappa(s,d)=  0.004    [  0.002 ,  0.006 ]
K Y   [ 13.0 , 13.5 [     kappa(s,d)=  0.003    [  0.002 ,  0.005 ]
K Y   [ 13.5 , 14.0 [     kappa(s,d)=  0.003    [  0.002 ,  0.004 ]
K Y   [ 14.0 , 14.5 [     kappa(s,d)=  0.003    [  0.001 ,  0.004 ]
K Y   [ 14.5 , 15.0 [     kappa(s,d)=  0.001    [  0.001 ,  0.002 ]
K Y   [ 15.0 , 15.5 [     kappa(s,d)=  0.002    [  0.001 ,  0.004 ]
K Y   [ 15.5 , 16.0 [     kappa(s,d)=  0.001    [  0.001 ,  0.002 ]
K Y   [ 16.0 , 16.5 [     kappa(s,d)=  0.001    [  0.001 ,  0.001 ]
K Y   [ 16.5 ,  inf [     kappa(s,d)=  0.000    [  0.000 ,  0.000 ]
L L   [  0.0 ,  4.0 [     kappa(s,d)=  8.150    [  2.214 , 56.058 ]
L L   [  4.0 ,  4.5 [     kappa(s,d)=  7.200    [  4.659 , 11.040 ]
L L   [  4.5 ,  5.0 [     kappa(s,d)=  5.206    [  3.701 ,  6.506 ]
L L   [  5.0 ,  5.5 [     kappa(s,d)=  6.226    [  4.530 ,  6.977 ]
L L   [  5.5 ,  6.0 [     kappa(s,d)=  2.228    [  1.387 ,  3.040 ]
L L   [  6.0 ,  6.5 [     kappa(s,d)=  1.412    [  1.083 ,  1.677 ]
L L   [  6.5 ,  7.0 [     kappa(s,d)=  1.215    [  0.821 ,  1.655 ]
L L   [  7.0 ,  7.5 [     kappa(s,d)=  0.161    [  0.090 ,  0.228 ]
L L   [  7.5 ,  8.0 [     kappa(s,d)=  0.139    [  0.084 ,  0.225 ]
L L   [  8.0 ,  8.5 [     kappa(s,d)=  0.128    [  0.086 ,  0.177 ]
L L   [  8.5 ,  9.0 [     kappa(s,d)=  0.086    [  0.050 ,  0.131 ]
L L   [  9.0 ,  9.5 [     kappa(s,d)=  0.062    [  0.044 ,  0.075 ]
L L   [  9.5 , 10.0 [     kappa(s,d)=  0.080    [  0.053 ,  0.091 ]
L L   [ 10.0 , 10.5 [     kappa(s,d)=  0.069    [  0.039 ,  0.100 ]
L L   [ 10.5 , 11.0 [     kappa(s,d)=  0.032    [  0.020 ,  0.042 ]
L L   [ 11.0 , 11.5 [     kappa(s,d)=  0.023    [  0.014 ,  0.030 ]
L L   [ 11.5 , 12.0 [     kappa(s,d)=  0.012    [  0.008 ,  0.015 ]
L L   [ 12.0 , 12.5 [     kappa(s,d)=  0.011    [  0.007 ,  0.014 ]
L L   [ 12.5 , 13.0 [     kappa(s,d)=  0.010    [  0.007 ,  0.013 ]
L L   [ 13.0 , 13.5 [     kappa(s,d)=  0.006    [  0.004 ,  0.008 ]
L L   [ 13.5 , 14.0 [     kappa(s,d)=  0.004    [  0.003 ,  0.006 ]
L L   [ 14.0 , 14.5 [     kappa(s,d)=  0.002    [  0.001 ,  0.003 ]
L L   [ 14.5 , 15.0 [     kappa(s,d)=  0.002    [  0.001 ,  0.004 ]
L L   [ 15.0 , 15.5 [     kappa(s,d)=  0.001    [  0.001 ,  0.002 ]
L L   [ 15.5 , 16.0 [     kappa(s,d)=  0.001    [  0.001 ,  0.002 ]
L L   [ 16.0 , 16.5 [     kappa(s,d)=  0.001    [  0.001 ,  0.001 ]
L L   [ 16.5 ,  inf [     kappa(s,d)=  0.000    [  0.000 ,  0.000 ]
L M   [  0.0 ,  4.0 [     kappa(s,d)=  3.863    [  1.987 ,  6.737 ]
L M   [  4.0 ,  4.5 [     kappa(s,d)=  5.782    [  3.214 , 24.235 ]
L M   [  4.5 ,  5.0 [     kappa(s,d)=  5.535    [  3.625 ,  7.427 ]
L M   [  5.0 ,  5.5 [     kappa(s,d)=  6.860    [  4.544 ,  8.942 ]
L M   [  5.5 ,  6.0 [     kappa(s,d)=  1.685    [  1.035 ,  2.201 ]
L M   [  6.0 ,  6.5 [     kappa(s,d)=  0.749    [  0.424 ,  1.088 ]
L M   [  6.5 ,  7.0 [     kappa(s,d)=  0.987    [  0.497 ,  1.701 ]
L M   [  7.0 ,  7.5 [     kappa(s,d)=  0.061    [  0.026 ,  0.116 ]
L M   [  7.5 ,  8.0 [     kappa(s,d)=  0.061    [  0.032 ,  0.108 ]
L M   [  8.0 ,  8.5 [     kappa(s,d)=  0.094    [  0.054 ,  0.149 ]
L M   [  8.5 ,  9.0 [     kappa(s,d)=  0.089    [  0.050 ,  0.129 ]
L M   [  9.0 ,  9.5 [     kappa(s,d)=  0.046    [  0.026 ,  0.071 ]
L M   [  9.5 , 10.0 [     kappa(s,d)=  0.030    [  0.015 ,  0.053 ]
L M   [ 10.0 , 10.5 [     kappa(s,d)=  0.044    [  0.022 ,  0.063 ]
L M   [ 10.5 , 11.0 [     kappa(s,d)=  0.029    [  0.016 ,  0.043 ]
L M   [ 11.0 , 11.5 [     kappa(s,d)=  0.015    [  0.009 ,  0.024 ]
L M   [ 11.5 , 12.0 [     kappa(s,d)=  0.011    [  0.006 ,  0.016 ]
L M   [ 12.0 , 12.5 [     kappa(s,d)=  0.010    [  0.007 ,  0.014 ]
L M   [ 12.5 , 13.0 [     kappa(s,d)=  0.003    [  0.001 ,  0.005 ]
L M   [ 13.0 , 13.5 [     kappa(s,d)=  0.005    [  0.003 ,  0.007 ]
L M   [ 13.5 , 14.0 [     kappa(s,d)=  0.003    [  0.001 ,  0.004 ]
L M   [ 14.0 , 14.5 [     kappa(s,d)=  0.002    [  0.001 ,  0.003 ]
L M   [ 14.5 , 15.0 [     kappa(s,d)=  0.001    [  0.001 ,  0.002 ]
L M   [ 15.0 , 15.5 [     kappa(s,d)=  0.001    [  0.001 ,  0.001 ]
L M   [ 15.5 , 16.0 [     kappa(s,d)=  0.001    [  0.001 ,  0.002 ]
L M   [ 16.0 , 16.5 [     kappa(s,d)=  0.001    [  0.001 ,  0.001 ]
L M   [ 16.5 ,  inf [     kappa(s,d)=  0.000    [  0.000 ,  0.000 ]
L N   [  0.0 ,  4.0 [     kappa(s,d)=  4.035    [  2.750 ,  5.348 ]
L N   [  4.0 ,  4.5 [     kappa(s,d)=  5.413    [  2.810 , 10.965 ]
L N   [  4.5 ,  5.0 [     kappa(s,d)=  3.148    [  2.064 ,  4.520 ]
L N   [  5.0 ,  5.5 [     kappa(s,d)=  6.129    [  4.172 ,  8.323 ]
L N   [  5.5 ,  6.0 [     kappa(s,d)=  1.842    [  1.206 ,  2.339 ]
L N   [  6.0 ,  6.5 [     kappa(s,d)=  0.991    [  0.669 ,  1.284 ]
L N   [  6.5 ,  7.0 [     kappa(s,d)=  0.627    [  0.311 ,  1.008 ]
L N   [  7.0 ,  7.5 [     kappa(s,d)=  0.070    [  0.038 ,  0.123 ]
L N   [  7.5 ,  8.0 [     kappa(s,d)=  0.028    [  0.012 ,  0.058 ]
L N   [  8.0 ,  8.5 [     kappa(s,d)=  0.031    [  0.018 ,  0.046 ]
L N   [  8.5 ,  9.0 [     kappa(s,d)=  0.056    [  0.031 ,  0.078 ]
L N   [  9.0 ,  9.5 [     kappa(s,d)=  0.053    [  0.026 ,  0.091 ]
L N   [  9.5 , 10.0 [     kappa(s,d)=  0.028    [  0.017 ,  0.038 ]
L N   [ 10.0 , 10.5 [     kappa(s,d)=  0.038    [  0.021 ,  0.054 ]
L N   [ 10.5 , 11.0 [     kappa(s,d)=  0.016    [  0.010 ,  0.023 ]
L N   [ 11.0 , 11.5 [     kappa(s,d)=  0.011    [  0.007 ,  0.014 ]
L N   [ 11.5 , 12.0 [     kappa(s,d)=  0.008    [  0.005 ,  0.011 ]
L N   [ 12.0 , 12.5 [     kappa(s,d)=  0.008    [  0.004 ,  0.010 ]
L N   [ 12.5 , 13.0 [     kappa(s,d)=  0.005    [  0.003 ,  0.008 ]
L N   [ 13.0 , 13.5 [     kappa(s,d)=  0.003    [  0.002 ,  0.004 ]
L N   [ 13.5 , 14.0 [     kappa(s,d)=  0.002    [  0.001 ,  0.003 ]
L N   [ 14.0 , 14.5 [     kappa(s,d)=  0.002    [  0.001 ,  0.003 ]
L N   [ 14.5 , 15.0 [     kappa(s,d)=  0.001    [  0.001 ,  0.002 ]
L N   [ 15.0 , 15.5 [     kappa(s,d)=  0.001    [  0.001 ,  0.002 ]
L N   [ 15.5 , 16.0 [     kappa(s,d)=  0.001    [  0.001 ,  0.001 ]
L N   [ 16.0 , 16.5 [     kappa(s,d)=  0.001    [  0.001 ,  0.001 ]
L N   [ 16.5 ,  inf [     kappa(s,d)=  0.000    [  0.000 ,  0.000 ]
L P   [  0.0 ,  4.0 [     kappa(s,d)=  5.453    [  2.186 , 101.712 ]
L P   [  4.0 ,  4.5 [     kappa(s,d)=  4.274    [  2.023 ,  8.174 ]
L P   [  4.5 ,  5.0 [     kappa(s,d)=  3.240    [  1.812 ,  5.161 ]
L P   [  5.0 ,  5.5 [     kappa(s,d)=  4.451    [  2.490 ,  6.623 ]
L P   [  5.5 ,  6.0 [     kappa(s,d)=  1.584    [  1.016 ,  2.038 ]
L P   [  6.0 ,  6.5 [     kappa(s,d)=  1.781    [  1.251 ,  2.363 ]
L P   [  6.5 ,  7.0 [     kappa(s,d)=  0.751    [  0.486 ,  0.963 ]
L P   [  7.0 ,  7.5 [     kappa(s,d)=  0.086    [  0.050 ,  0.130 ]
L P   [  7.5 ,  8.0 [     kappa(s,d)=  0.061    [  0.031 ,  0.094 ]
L P   [  8.0 ,  8.5 [     kappa(s,d)=  0.027    [  0.016 ,  0.043 ]
L P   [  8.5 ,  9.0 [     kappa(s,d)=  0.055    [  0.029 ,  0.082 ]
L P   [  9.0 ,  9.5 [     kappa(s,d)=  0.040    [  0.024 ,  0.058 ]
L P   [  9.5 , 10.0 [     kappa(s,d)=  0.027    [  0.016 ,  0.038 ]
L P   [ 10.0 , 10.5 [     kappa(s,d)=  0.018    [  0.011 ,  0.025 ]
L P   [ 10.5 , 11.0 [     kappa(s,d)=  0.014    [  0.008 ,  0.019 ]
L P   [ 11.0 , 11.5 [     kappa(s,d)=  0.008    [  0.005 ,  0.011 ]
L P   [ 11.5 , 12.0 [     kappa(s,d)=  0.005    [  0.003 ,  0.006 ]
L P   [ 12.0 , 12.5 [     kappa(s,d)=  0.004    [  0.003 ,  0.006 ]
L P   [ 12.5 , 13.0 [     kappa(s,d)=  0.002    [  0.001 ,  0.004 ]
L P   [ 13.0 , 13.5 [     kappa(s,d)=  0.003    [  0.002 ,  0.003 ]
L P   [ 13.5 , 14.0 [     kappa(s,d)=  0.002    [  0.001 ,  0.003 ]
L P   [ 14.0 , 14.5 [     kappa(s,d)=  0.001    [  0.001 ,  0.002 ]
L P   [ 14.5 , 15.0 [     kappa(s,d)=  0.001    [  0.001 ,  0.002 ]
L P   [ 15.0 , 15.5 [     kappa(s,d)=  0.001    [  0.001 ,  0.001 ]
L P   [ 15.5 , 16.0 [     kappa(s,d)=  0.001    [  0.001 ,  0.001 ]
L P   [ 16.0 , 16.5 [     kappa(s,d)=  0.001    [  0.001 ,  0.001 ]
L P   [ 16.5 ,  inf [     kappa(s,d)=  0.000    [  0.000 ,  0.000 ]
L Q   [  0.0 ,  4.0 [     kappa(s,d)=  0.875    [  0.025 ,  4.015 ]
L Q   [  4.0 ,  4.5 [     kappa(s,d)=  1.636    [  0.620 ,  3.043 ]
L Q   [  4.5 ,  5.0 [     kappa(s,d)=  5.384    [  3.475 ,  8.770 ]
L Q   [  5.0 ,  5.5 [     kappa(s,d)=  5.940    [  3.940 ,  8.014 ]
L Q   [  5.5 ,  6.0 [     kappa(s,d)=  2.493    [  1.763 ,  3.115 ]
L Q   [  6.0 ,  6.5 [     kappa(s,d)=  0.825    [  0.572 ,  1.060 ]
L Q   [  6.5 ,  7.0 [     kappa(s,d)=  0.604    [  0.248 ,  1.002 ]
L Q   [  7.0 ,  7.5 [     kappa(s,d)=  0.055    [  0.028 ,  0.092 ]
L Q   [  7.5 ,  8.0 [     kappa(s,d)=  0.021    [  0.012 ,  0.033 ]
L Q   [  8.0 ,  8.5 [     kappa(s,d)=  0.018    [  0.009 ,  0.028 ]
L Q   [  8.5 ,  9.0 [     kappa(s,d)=  0.042    [  0.025 ,  0.054 ]
L Q   [  9.0 ,  9.5 [     kappa(s,d)=  0.020    [  0.012 ,  0.026 ]
L Q   [  9.5 , 10.0 [     kappa(s,d)=  0.045    [  0.026 ,  0.070 ]
L Q   [ 10.0 , 10.5 [     kappa(s,d)=  0.040    [  0.023 ,  0.058 ]
L Q   [ 10.5 , 11.0 [     kappa(s,d)=  0.016    [  0.011 ,  0.022 ]
L Q   [ 11.0 , 11.5 [     kappa(s,d)=  0.009    [  0.006 ,  0.012 ]
L Q   [ 11.5 , 12.0 [     kappa(s,d)=  0.009    [  0.005 ,  0.013 ]
L Q   [ 12.0 , 12.5 [     kappa(s,d)=  0.006    [  0.004 ,  0.010 ]
L Q   [ 12.5 , 13.0 [     kappa(s,d)=  0.005    [  0.003 ,  0.006 ]
L Q   [ 13.0 , 13.5 [     kappa(s,d)=  0.003    [  0.002 ,  0.004 ]
L Q   [ 13.5 , 14.0 [     kappa(s,d)=  0.002    [  0.001 ,  0.002 ]
L Q   [ 14.0 , 14.5 [     kappa(s,d)=  0.001    [  0.001 ,  0.001 ]
L Q   [ 14.5 , 15.0 [     kappa(s,d)=  0.001    [  0.001 ,  0.002 ]
L Q   [ 15.0 , 15.5 [     kappa(s,d)=  0.002    [  0.001 ,  0.003 ]
L Q   [ 15.5 , 16.0 [     kappa(s,d)=  0.001    [  0.001 ,  0.001 ]
L Q   [ 16.0 , 16.5 [     kappa(s,d)=  0.001    [  0.001 ,  0.001 ]
L Q   [ 16.5 ,  inf [     kappa(s,d)=  0.000    [  0.000 ,  0.000 ]
L R   [  0.0 ,  4.0 [     kappa(s,d)=  7.130    [  1.046 , 77.917 ]
L R   [  4.0 ,  4.5 [     kappa(s,d)=  1.262    [  0.338 ,  1.865 ]
L R   [  4.5 ,  5.0 [     kappa(s,d)=  3.309    [  2.199 ,  4.248 ]
L R   [  5.0 ,  5.5 [     kappa(s,d)=  6.600    [  4.487 ,  7.847 ]
L R   [  5.5 ,  6.0 [     kappa(s,d)=  2.135    [  1.523 ,  2.606 ]
L R   [  6.0 ,  6.5 [     kappa(s,d)=  0.837    [  0.521 ,  1.031 ]
L R   [  6.5 ,  7.0 [     kappa(s,d)=  0.624    [  0.368 ,  0.876 ]
L R   [  7.0 ,  7.5 [     kappa(s,d)=  0.058    [  0.034 ,  0.084 ]
L R   [  7.5 ,  8.0 [     kappa(s,d)=  0.037    [  0.018 ,  0.063 ]
L R   [  8.0 ,  8.5 [     kappa(s,d)=  0.029    [  0.017 ,  0.041 ]
L R   [  8.5 ,  9.0 [     kappa(s,d)=  0.041    [  0.026 ,  0.052 ]
L R   [  9.0 ,  9.5 [     kappa(s,d)=  0.029    [  0.017 ,  0.041 ]
L R   [  9.5 , 10.0 [     kappa(s,d)=  0.044    [  0.029 ,  0.055 ]
L R   [ 10.0 , 10.5 [     kappa(s,d)=  0.042    [  0.024 ,  0.054 ]
L R   [ 10.5 , 11.0 [     kappa(s,d)=  0.017    [  0.011 ,  0.022 ]
L R   [ 11.0 , 11.5 [     kappa(s,d)=  0.010    [  0.007 ,  0.014 ]
L R   [ 11.5 , 12.0 [     kappa(s,d)=  0.008    [  0.005 ,  0.010 ]
L R   [ 12.0 , 12.5 [     kappa(s,d)=  0.006    [  0.003 ,  0.007 ]
L R   [ 12.5 , 13.0 [     kappa(s,d)=  0.004    [  0.003 ,  0.005 ]
L R   [ 13.0 , 13.5 [     kappa(s,d)=  0.004    [  0.002 ,  0.005 ]
L R   [ 13.5 , 14.0 [     kappa(s,d)=  0.002    [  0.001 ,  0.003 ]
L R   [ 14.0 , 14.5 [     kappa(s,d)=  0.002    [  0.001 ,  0.002 ]
L R   [ 14.5 , 15.0 [     kappa(s,d)=  0.001    [  0.001 ,  0.001 ]
L R   [ 15.0 , 15.5 [     kappa(s,d)=  0.001    [  0.001 ,  0.001 ]
L R   [ 15.5 , 16.0 [     kappa(s,d)=  0.001    [  0.001 ,  0.001 ]
L R   [ 16.0 , 16.5 [     kappa(s,d)=  0.001    [  0.001 ,  0.001 ]
L R   [ 16.5 ,  inf [     kappa(s,d)=  0.000    [  0.000 ,  0.000 ]
L S   [  0.0 ,  4.0 [     kappa(s,d)=  5.034    [  2.921 , 11.159 ]
L S   [  4.0 ,  4.5 [     kappa(s,d)=  3.447    [  2.001 ,  5.866 ]
L S   [  4.5 ,  5.0 [     kappa(s,d)=  2.013    [  1.071 ,  3.327 ]
L S   [  5.0 ,  5.5 [     kappa(s,d)=  6.473    [  4.810 ,  7.948 ]
L S   [  5.5 ,  6.0 [     kappa(s,d)=  2.041    [  1.364 ,  2.563 ]
L S   [  6.0 ,  6.5 [     kappa(s,d)=  0.960    [  0.647 ,  1.233 ]
L S   [  6.5 ,  7.0 [     kappa(s,d)=  0.482    [  0.285 ,  0.819 ]
L S   [  7.0 ,  7.5 [     kappa(s,d)=  0.055    [  0.031 ,  0.081 ]
L S   [  7.5 ,  8.0 [     kappa(s,d)=  0.034    [  0.018 ,  0.050 ]
L S   [  8.0 ,  8.5 [     kappa(s,d)=  0.018    [  0.011 ,  0.027 ]
L S   [  8.5 ,  9.0 [     kappa(s,d)=  0.037    [  0.022 ,  0.048 ]
L S   [  9.0 ,  9.5 [     kappa(s,d)=  0.015    [  0.008 ,  0.025 ]
L S   [  9.5 , 10.0 [     kappa(s,d)=  0.023    [  0.015 ,  0.031 ]
L S   [ 10.0 , 10.5 [     kappa(s,d)=  0.016    [  0.009 ,  0.023 ]
L S   [ 10.5 , 11.0 [     kappa(s,d)=  0.009    [  0.006 ,  0.013 ]
L S   [ 11.0 , 11.5 [     kappa(s,d)=  0.008    [  0.005 ,  0.009 ]
L S   [ 11.5 , 12.0 [     kappa(s,d)=  0.007    [  0.004 ,  0.008 ]
L S   [ 12.0 , 12.5 [     kappa(s,d)=  0.003    [  0.002 ,  0.003 ]
L S   [ 12.5 , 13.0 [     kappa(s,d)=  0.003    [  0.002 ,  0.005 ]
L S   [ 13.0 , 13.5 [     kappa(s,d)=  0.002    [  0.001 ,  0.003 ]
L S   [ 13.5 , 14.0 [     kappa(s,d)=  0.002    [  0.001 ,  0.002 ]
L S   [ 14.0 , 14.5 [     kappa(s,d)=  0.001    [  0.001 ,  0.002 ]
L S   [ 14.5 , 15.0 [     kappa(s,d)=  0.001    [  0.001 ,  0.002 ]
L S   [ 15.0 , 15.5 [     kappa(s,d)=  0.001    [  0.001 ,  0.001 ]
L S   [ 15.5 , 16.0 [     kappa(s,d)=  0.001    [  0.001 ,  0.001 ]
L S   [ 16.0 , 16.5 [     kappa(s,d)=  0.001    [  0.001 ,  0.001 ]
L S   [ 16.5 ,  inf [     kappa(s,d)=  0.000    [  0.000 ,  0.000 ]
L T   [  0.0 ,  4.0 [     kappa(s,d)=  7.488    [  0.732 , 72.021 ]
L T   [  4.0 ,  4.5 [     kappa(s,d)=  3.324    [  1.749 ,  4.768 ]
L T   [  4.5 ,  5.0 [     kappa(s,d)=  4.383    [  3.040 ,  5.869 ]
L T   [  5.0 ,  5.5 [     kappa(s,d)=  6.954    [  4.837 ,  8.057 ]
L T   [  5.5 ,  6.0 [     kappa(s,d)=  2.492    [  1.558 ,  3.029 ]
L T   [  6.0 ,  6.5 [     kappa(s,d)=  1.322    [  0.887 ,  1.599 ]
L T   [  6.5 ,  7.0 [     kappa(s,d)=  1.455    [  0.806 ,  2.408 ]
L T   [  7.0 ,  7.5 [     kappa(s,d)=  0.164    [  0.099 ,  0.247 ]
L T   [  7.5 ,  8.0 [     kappa(s,d)=  0.047    [  0.025 ,  0.081 ]
L T   [  8.0 ,  8.5 [     kappa(s,d)=  0.032    [  0.019 ,  0.046 ]
L T   [  8.5 ,  9.0 [     kappa(s,d)=  0.069    [  0.036 ,  0.107 ]
L T   [  9.0 ,  9.5 [     kappa(s,d)=  0.035    [  0.022 ,  0.051 ]
L T   [  9.5 , 10.0 [     kappa(s,d)=  0.035    [  0.019 ,  0.051 ]
L T   [ 10.0 , 10.5 [     kappa(s,d)=  0.027    [  0.017 ,  0.032 ]
L T   [ 10.5 , 11.0 [     kappa(s,d)=  0.020    [  0.012 ,  0.027 ]
L T   [ 11.0 , 11.5 [     kappa(s,d)=  0.011    [  0.007 ,  0.015 ]
L T   [ 11.5 , 12.0 [     kappa(s,d)=  0.009    [  0.006 ,  0.011 ]
L T   [ 12.0 , 12.5 [     kappa(s,d)=  0.008    [  0.005 ,  0.011 ]
L T   [ 12.5 , 13.0 [     kappa(s,d)=  0.005    [  0.003 ,  0.006 ]
L T   [ 13.0 , 13.5 [     kappa(s,d)=  0.004    [  0.003 ,  0.005 ]
L T   [ 13.5 , 14.0 [     kappa(s,d)=  0.003    [  0.002 ,  0.004 ]
L T   [ 14.0 , 14.5 [     kappa(s,d)=  0.002    [  0.001 ,  0.003 ]
L T   [ 14.5 , 15.0 [     kappa(s,d)=  0.002    [  0.001 ,  0.002 ]
L T   [ 15.0 , 15.5 [     kappa(s,d)=  0.001    [  0.001 ,  0.001 ]
L T   [ 15.5 , 16.0 [     kappa(s,d)=  0.001    [  0.001 ,  0.001 ]
L T   [ 16.0 , 16.5 [     kappa(s,d)=  0.001    [  0.001 ,  0.001 ]
L T   [ 16.5 ,  inf [     kappa(s,d)=  0.000    [  0.000 ,  0.000 ]
L V   [  0.0 ,  4.0 [     kappa(s,d)=  3.693    [  1.059 ,  9.730 ]
L V   [  4.0 ,  4.5 [     kappa(s,d)=  6.012    [  3.891 ,  8.547 ]
L V   [  4.5 ,  5.0 [     kappa(s,d)=  6.740    [  4.865 ,  8.262 ]
L V   [  5.0 ,  5.5 [     kappa(s,d)=  6.224    [  4.631 ,  7.032 ]
L V   [  5.5 ,  6.0 [     kappa(s,d)=  3.493    [  2.364 ,  4.248 ]
L V   [  6.0 ,  6.5 [     kappa(s,d)=  2.355    [  1.691 ,  2.793 ]
L V   [  6.5 ,  7.0 [     kappa(s,d)=  1.392    [  1.011 ,  1.618 ]
L V   [  7.0 ,  7.5 [     kappa(s,d)=  0.180    [  0.110 ,  0.253 ]
L V   [  7.5 ,  8.0 [     kappa(s,d)=  0.098    [  0.062 ,  0.136 ]
L V   [  8.0 ,  8.5 [     kappa(s,d)=  0.078    [  0.053 ,  0.102 ]
L V   [  8.5 ,  9.0 [     kappa(s,d)=  0.129    [  0.088 ,  0.160 ]
L V   [  9.0 ,  9.5 [     kappa(s,d)=  0.057    [  0.037 ,  0.082 ]
L V   [  9.5 , 10.0 [     kappa(s,d)=  0.071    [  0.048 ,  0.085 ]
L V   [ 10.0 , 10.5 [     kappa(s,d)=  0.056    [  0.040 ,  0.066 ]
L V   [ 10.5 , 11.0 [     kappa(s,d)=  0.033    [  0.023 ,  0.044 ]
L V   [ 11.0 , 11.5 [     kappa(s,d)=  0.021    [  0.015 ,  0.026 ]
L V   [ 11.5 , 12.0 [     kappa(s,d)=  0.025    [  0.017 ,  0.030 ]
L V   [ 12.0 , 12.5 [     kappa(s,d)=  0.010    [  0.006 ,  0.013 ]
L V   [ 12.5 , 13.0 [     kappa(s,d)=  0.007    [  0.005 ,  0.010 ]
L V   [ 13.0 , 13.5 [     kappa(s,d)=  0.006    [  0.004 ,  0.007 ]
L V   [ 13.5 , 14.0 [     kappa(s,d)=  0.005    [  0.003 ,  0.006 ]
L V   [ 14.0 , 14.5 [     kappa(s,d)=  0.003    [  0.002 ,  0.003 ]
L V   [ 14.5 , 15.0 [     kappa(s,d)=  0.002    [  0.002 ,  0.004 ]
L V   [ 15.0 , 15.5 [     kappa(s,d)=  0.002    [  0.001 ,  0.002 ]
L V   [ 15.5 , 16.0 [     kappa(s,d)=  0.001    [  0.001 ,  0.002 ]
L V   [ 16.0 , 16.5 [     kappa(s,d)=  0.001    [  0.001 ,  0.001 ]
L V   [ 16.5 ,  inf [     kappa(s,d)=  0.000    [  0.000 ,  0.000 ]
L W   [  0.0 ,  4.0 [     kappa(s,d)=  2.099    [  0.106 ,  3.893 ]
L W   [  4.0 ,  4.5 [     kappa(s,d)=  6.904    [  5.159 , 12.903 ]
L W   [  4.5 ,  5.0 [     kappa(s,d)=  3.879    [  2.382 ,  5.257 ]
L W   [  5.0 ,  5.5 [     kappa(s,d)=  6.609    [  3.757 ,  8.492 ]
L W   [  5.5 ,  6.0 [     kappa(s,d)=  1.838    [  1.074 ,  2.637 ]
L W   [  6.0 ,  6.5 [     kappa(s,d)=  1.672    [  1.018 ,  2.453 ]
L W   [  6.5 ,  7.0 [     kappa(s,d)=  0.896    [  0.369 ,  1.818 ]
L W   [  7.0 ,  7.5 [     kappa(s,d)=  0.250    [  0.129 ,  0.686 ]
L W   [  7.5 ,  8.0 [     kappa(s,d)=  0.181    [  0.045 ,  0.884 ]
L W   [  8.0 ,  8.5 [     kappa(s,d)=  0.060    [  0.029 ,  0.157 ]
L W   [  8.5 ,  9.0 [     kappa(s,d)=  0.179    [  0.095 ,  0.335 ]
L W   [  9.0 ,  9.5 [     kappa(s,d)=  0.042    [  0.015 ,  0.093 ]
L W   [  9.5 , 10.0 [     kappa(s,d)=  0.086    [  0.046 ,  0.158 ]
L W   [ 10.0 , 10.5 [     kappa(s,d)=  0.068    [  0.038 ,  0.093 ]
L W   [ 10.5 , 11.0 [     kappa(s,d)=  0.051    [  0.027 ,  0.085 ]
L W   [ 11.0 , 11.5 [     kappa(s,d)=  0.013    [  0.007 ,  0.023 ]
L W   [ 11.5 , 12.0 [     kappa(s,d)=  0.021    [  0.011 ,  0.036 ]
L W   [ 12.0 , 12.5 [     kappa(s,d)=  0.009    [  0.005 ,  0.015 ]
L W   [ 12.5 , 13.0 [     kappa(s,d)=  0.007    [  0.003 ,  0.013 ]
L W   [ 13.0 , 13.5 [     kappa(s,d)=  0.004    [  0.002 ,  0.008 ]
L W   [ 13.5 , 14.0 [     kappa(s,d)=  0.003    [  0.001 ,  0.005 ]
L W   [ 14.0 , 14.5 [     kappa(s,d)=  0.003    [  0.001 ,  0.005 ]
L W   [ 14.5 , 15.0 [     kappa(s,d)=  0.003    [  0.002 ,  0.007 ]
L W   [ 15.0 , 15.5 [     kappa(s,d)=  0.001    [  0.001 ,  0.002 ]
L W   [ 15.5 , 16.0 [     kappa(s,d)=  0.001    [  0.001 ,  0.002 ]
L W   [ 16.0 , 16.5 [     kappa(s,d)=  0.001    [  0.001 ,  0.002 ]
L W   [ 16.5 ,  inf [     kappa(s,d)=  0.000    [  0.000 ,  0.000 ]
L Y   [  0.0 ,  4.0 [     kappa(s,d)=  4.659    [  3.522 , 15.166 ]
L Y   [  4.0 ,  4.5 [     kappa(s,d)=  3.686    [  1.700 ,  7.531 ]
L Y   [  4.5 ,  5.0 [     kappa(s,d)=  5.555    [  3.840 ,  7.207 ]
L Y   [  5.0 ,  5.5 [     kappa(s,d)=  4.694    [  3.088 ,  6.001 ]
L Y   [  5.5 ,  6.0 [     kappa(s,d)=  2.330    [  1.242 ,  3.300 ]
L Y   [  6.0 ,  6.5 [     kappa(s,d)=  1.697    [  1.147 ,  2.451 ]
L Y   [  6.5 ,  7.0 [     kappa(s,d)=  1.630    [  1.027 ,  2.210 ]
L Y   [  7.0 ,  7.5 [     kappa(s,d)=  0.090    [  0.047 ,  0.152 ]
L Y   [  7.5 ,  8.0 [     kappa(s,d)=  0.063    [  0.032 ,  0.113 ]
L Y   [  8.0 ,  8.5 [     kappa(s,d)=  0.150    [  0.092 ,  0.230 ]
L Y   [  8.5 ,  9.0 [     kappa(s,d)=  0.111    [  0.061 ,  0.160 ]
L Y   [  9.0 ,  9.5 [     kappa(s,d)=  0.058    [  0.032 ,  0.079 ]
L Y   [  9.5 , 10.0 [     kappa(s,d)=  0.123    [  0.081 ,  0.155 ]
L Y   [ 10.0 , 10.5 [     kappa(s,d)=  0.093    [  0.046 ,  0.157 ]
L Y   [ 10.5 , 11.0 [     kappa(s,d)=  0.039    [  0.021 ,  0.057 ]
L Y   [ 11.0 , 11.5 [     kappa(s,d)=  0.028    [  0.015 ,  0.045 ]
L Y   [ 11.5 , 12.0 [     kappa(s,d)=  0.024    [  0.015 ,  0.031 ]
L Y   [ 12.0 , 12.5 [     kappa(s,d)=  0.010    [  0.006 ,  0.013 ]
L Y   [ 12.5 , 13.0 [     kappa(s,d)=  0.006    [  0.003 ,  0.009 ]
L Y   [ 13.0 , 13.5 [     kappa(s,d)=  0.005    [  0.003 ,  0.008 ]
L Y   [ 13.5 , 14.0 [     kappa(s,d)=  0.004    [  0.002 ,  0.005 ]
L Y   [ 14.0 , 14.5 [     kappa(s,d)=  0.005    [  0.003 ,  0.007 ]
L Y   [ 14.5 , 15.0 [     kappa(s,d)=  0.002    [  0.001 ,  0.003 ]
L Y   [ 15.0 , 15.5 [     kappa(s,d)=  0.002    [  0.001 ,  0.003 ]
L Y   [ 15.5 , 16.0 [     kappa(s,d)=  0.001    [  0.001 ,  0.002 ]
L Y   [ 16.0 , 16.5 [     kappa(s,d)=  0.001    [  0.001 ,  0.001 ]
L Y   [ 16.5 ,  inf [     kappa(s,d)=  0.000    [  0.000 ,  0.000 ]
M M   [  0.0 ,  4.0 [     kappa(s,d)=  5.075    [  2.369 , 17.514 ]
M M   [  4.0 ,  4.5 [     kappa(s,d)=  3.225    [  1.029 , 11.535 ]
M M   [  4.5 ,  5.0 [     kappa(s,d)=  1.524    [  0.086 ,  7.329 ]
M M   [  5.0 ,  5.5 [     kappa(s,d)=  1.945    [  0.706 ,  4.294 ]
M M   [  5.5 ,  6.0 [     kappa(s,d)=  0.888    [  0.304 ,  2.144 ]
M M   [  6.0 ,  6.5 [     kappa(s,d)=  0.699    [  0.174 ,  2.072 ]
M M   [  6.5 ,  7.0 [     kappa(s,d)=  1.024    [  0.440 ,  3.070 ]
M M   [  7.0 ,  7.5 [     kappa(s,d)=  0.118    [  0.078 ,  0.493 ]
M M   [  7.5 ,  8.0 [     kappa(s,d)=  0.057    [  0.006 ,  0.907 ]
M M   [  8.0 ,  8.5 [     kappa(s,d)=  0.009    [  0.002 ,  0.030 ]
M M   [  8.5 ,  9.0 [     kappa(s,d)=  0.157    [  0.047 ,  0.678 ]
M M   [  9.0 ,  9.5 [     kappa(s,d)=  0.060    [  0.027 ,  0.168 ]
M M   [  9.5 , 10.0 [     kappa(s,d)=  0.032    [  0.007 ,  0.114 ]
M M   [ 10.0 , 10.5 [     kappa(s,d)=  0.061    [  0.015 ,  0.218 ]
M M   [ 10.5 , 11.0 [     kappa(s,d)=  0.011    [  0.004 ,  0.030 ]
M M   [ 11.0 , 11.5 [     kappa(s,d)=  0.011    [  0.003 ,  0.047 ]
M M   [ 11.5 , 12.0 [     kappa(s,d)=  0.007    [  0.003 ,  0.016 ]
M M   [ 12.0 , 12.5 [     kappa(s,d)=  0.009    [  0.004 ,  0.019 ]
M M   [ 12.5 , 13.0 [     kappa(s,d)=  0.008    [  0.003 ,  0.026 ]
M M   [ 13.0 , 13.5 [     kappa(s,d)=  0.003    [  0.001 ,  0.011 ]
M M   [ 13.5 , 14.0 [     kappa(s,d)=  0.001    [  0.001 ,  0.003 ]
M M   [ 14.0 , 14.5 [     kappa(s,d)=  0.001    [  0.001 ,  0.004 ]
M M   [ 14.5 , 15.0 [     kappa(s,d)=  0.003    [  0.002 ,  0.008 ]
M M   [ 15.0 , 15.5 [     kappa(s,d)=  0.003    [  0.001 ,  0.015 ]
M M   [ 15.5 , 16.0 [     kappa(s,d)=  0.001    [  0.001 ,  0.002 ]
M M   [ 16.0 , 16.5 [     kappa(s,d)=  0.001    [  0.001 ,  0.001 ]
M M   [ 16.5 ,  inf [     kappa(s,d)=  0.000    [  0.000 ,  0.000 ]
M N   [  0.0 ,  4.0 [     kappa(s,d)=  3.320    [  2.353 ,  4.126 ]
M N   [  4.0 ,  4.5 [     kappa(s,d)=  9.984    [  9.394 , 107.549 ]
M N   [  4.5 ,  5.0 [     kappa(s,d)=  4.149    [  1.173 , 21.414 ]
M N   [  5.0 ,  5.5 [     kappa(s,d)=  6.263    [  3.486 ,  9.873 ]
M N   [  5.5 ,  6.0 [     kappa(s,d)=  2.030    [  1.180 ,  3.696 ]
M N   [  6.0 ,  6.5 [     kappa(s,d)=  0.364    [  0.160 ,  0.616 ]
M N   [  6.5 ,  7.0 [     kappa(s,d)=  0.844    [  0.342 ,  2.345 ]
M N   [  7.0 ,  7.5 [     kappa(s,d)=  0.026    [  0.009 ,  0.054 ]
M N   [  7.5 ,  8.0 [     kappa(s,d)=  0.009    [  0.001 ,  0.062 ]
M N   [  8.0 ,  8.5 [     kappa(s,d)=  0.020    [  0.009 ,  0.040 ]
M N   [  8.5 ,  9.0 [     kappa(s,d)=  0.023    [  0.011 ,  0.041 ]
M N   [  9.0 ,  9.5 [     kappa(s,d)=  0.017    [  0.007 ,  0.037 ]
M N   [  9.5 , 10.0 [     kappa(s,d)=  0.018    [  0.008 ,  0.033 ]
M N   [ 10.0 , 10.5 [     kappa(s,d)=  0.034    [  0.016 ,  0.062 ]
M N   [ 10.5 , 11.0 [     kappa(s,d)=  0.013    [  0.007 ,  0.018 ]
M N   [ 11.0 , 11.5 [     kappa(s,d)=  0.005    [  0.002 ,  0.010 ]
M N   [ 11.5 , 12.0 [     kappa(s,d)=  0.011    [  0.005 ,  0.020 ]
M N   [ 12.0 , 12.5 [     kappa(s,d)=  0.007    [  0.003 ,  0.014 ]
M N   [ 12.5 , 13.0 [     kappa(s,d)=  0.002    [  0.001 ,  0.005 ]
M N   [ 13.0 , 13.5 [     kappa(s,d)=  0.002    [  0.001 ,  0.004 ]
M N   [ 13.5 , 14.0 [     kappa(s,d)=  0.001    [  0.001 ,  0.004 ]
M N   [ 14.0 , 14.5 [     kappa(s,d)=  0.001    [  0.001 ,  0.003 ]
M N   [ 14.5 , 15.0 [     kappa(s,d)=  0.001    [  0.001 ,  0.002 ]
M N   [ 15.0 , 15.5 [     kappa(s,d)=  0.001    [  0.001 ,  0.002 ]
M N   [ 15.5 , 16.0 [     kappa(s,d)=  0.001    [  0.001 ,  0.001 ]
M N   [ 16.0 , 16.5 [     kappa(s,d)=  0.001    [  0.001 ,  0.001 ]
M N   [ 16.5 ,  inf [     kappa(s,d)=  0.000    [  0.000 ,  0.000 ]
M P   [  0.0 ,  4.0 [     kappa(s,d)=  4.192    [  1.638 ,  8.510 ]
M P   [  4.0 ,  4.5 [     kappa(s,d)=  1.452    [  0.245 ,  3.499 ]
M P   [  4.5 ,  5.0 [     kappa(s,d)=  2.187    [  0.845 ,  4.337 ]
M P   [  5.0 ,  5.5 [     kappa(s,d)=  2.972    [  1.271 ,  5.944 ]
M P   [  5.5 ,  6.0 [     kappa(s,d)=  1.078    [  0.597 ,  1.747 ]
M P   [  6.0 ,  6.5 [     kappa(s,d)=  0.992    [  0.422 ,  1.740 ]
M P   [  6.5 ,  7.0 [     kappa(s,d)=  0.460    [  0.140 ,  1.232 ]
M P   [  7.0 ,  7.5 [     kappa(s,d)=  0.032    [  0.007 ,  0.113 ]
M P   [  7.5 ,  8.0 [     kappa(s,d)=  0.023    [  0.006 ,  0.067 ]
M P   [  8.0 ,  8.5 [     kappa(s,d)=  0.008    [  0.003 ,  0.012 ]
M P   [  8.5 ,  9.0 [     kappa(s,d)=  0.038    [  0.013 ,  0.066 ]
M P   [  9.0 ,  9.5 [     kappa(s,d)=  0.009    [  0.004 ,  0.016 ]
M P   [  9.5 , 10.0 [     kappa(s,d)=  0.024    [  0.009 ,  0.049 ]
M P   [ 10.0 , 10.5 [     kappa(s,d)=  0.009    [  0.004 ,  0.015 ]
M P   [ 10.5 , 11.0 [     kappa(s,d)=  0.011    [  0.003 ,  0.025 ]
M P   [ 11.0 , 11.5 [     kappa(s,d)=  0.006    [  0.003 ,  0.012 ]
M P   [ 11.5 , 12.0 [     kappa(s,d)=  0.005    [  0.002 ,  0.009 ]
M P   [ 12.0 , 12.5 [     kappa(s,d)=  0.003    [  0.001 ,  0.005 ]
M P   [ 12.5 , 13.0 [     kappa(s,d)=  0.003    [  0.001 ,  0.005 ]
M P   [ 13.0 , 13.5 [     kappa(s,d)=  0.004    [  0.002 ,  0.008 ]
M P   [ 13.5 , 14.0 [     kappa(s,d)=  0.003    [  0.001 ,  0.005 ]
M P   [ 14.0 , 14.5 [     kappa(s,d)=  0.001    [  0.001 ,  0.001 ]
M P   [ 14.5 , 15.0 [     kappa(s,d)=  0.001    [  0.001 ,  0.003 ]
M P   [ 15.0 , 15.5 [     kappa(s,d)=  0.001    [  0.001 ,  0.001 ]
M P   [ 15.5 , 16.0 [     kappa(s,d)=  0.001    [  0.001 ,  0.003 ]
M P   [ 16.0 , 16.5 [     kappa(s,d)=  0.001    [  0.001 ,  0.001 ]
M P   [ 16.5 ,  inf [     kappa(s,d)=  0.000    [  0.000 ,  0.000 ]
M Q   [  0.0 ,  4.0 [     kappa(s,d)=  3.320    [  2.299 ,  4.032 ]
M Q   [  4.0 ,  4.5 [     kappa(s,d)=  1.552    [  0.135 ,  2.818 ]
M Q   [  4.5 ,  5.0 [     kappa(s,d)=  2.678    [  1.274 ,  8.229 ]
M Q   [  5.0 ,  5.5 [     kappa(s,d)=  5.891    [  2.972 ,  9.005 ]
M Q   [  5.5 ,  6.0 [     kappa(s,d)=  2.916    [  1.616 ,  5.082 ]
M Q   [  6.0 ,  6.5 [     kappa(s,d)=  0.486    [  0.271 ,  0.713 ]
M Q   [  6.5 ,  7.0 [     kappa(s,d)=  0.853    [  0.360 ,  1.810 ]
M Q   [  7.0 ,  7.5 [     kappa(s,d)=  0.053    [  0.013 ,  0.156 ]
M Q   [  7.5 ,  8.0 [     kappa(s,d)=  0.011    [  0.004 ,  0.036 ]
M Q   [  8.0 ,  8.5 [     kappa(s,d)=  0.069    [  0.014 ,  0.242 ]
M Q   [  8.5 ,  9.0 [     kappa(s,d)=  0.015    [  0.007 ,  0.030 ]
M Q   [  9.0 ,  9.5 [     kappa(s,d)=  0.017    [  0.007 ,  0.032 ]
M Q   [  9.5 , 10.0 [     kappa(s,d)=  0.018    [  0.009 ,  0.034 ]
M Q   [ 10.0 , 10.5 [     kappa(s,d)=  0.060    [  0.031 ,  0.134 ]
M Q   [ 10.5 , 11.0 [     kappa(s,d)=  0.007    [  0.002 ,  0.012 ]
M Q   [ 11.0 , 11.5 [     kappa(s,d)=  0.005    [  0.002 ,  0.009 ]
M Q   [ 11.5 , 12.0 [     kappa(s,d)=  0.003    [  0.002 ,  0.007 ]
M Q   [ 12.0 , 12.5 [     kappa(s,d)=  0.003    [  0.001 ,  0.005 ]
M Q   [ 12.5 , 13.0 [     kappa(s,d)=  0.002    [  0.001 ,  0.003 ]
M Q   [ 13.0 , 13.5 [     kappa(s,d)=  0.002    [  0.001 ,  0.004 ]
M Q   [ 13.5 , 14.0 [     kappa(s,d)=  0.002    [  0.001 ,  0.004 ]
M Q   [ 14.0 , 14.5 [     kappa(s,d)=  0.001    [  0.001 ,  0.003 ]
M Q   [ 14.5 , 15.0 [     kappa(s,d)=  0.001    [  0.001 ,  0.002 ]
M Q   [ 15.0 , 15.5 [     kappa(s,d)=  0.001    [  0.001 ,  0.001 ]
M Q   [ 15.5 , 16.0 [     kappa(s,d)=  0.001    [  0.001 ,  0.002 ]
M Q   [ 16.0 , 16.5 [     kappa(s,d)=  0.002    [  0.001 ,  0.005 ]
M Q   [ 16.5 ,  inf [     kappa(s,d)=  0.000    [  0.000 ,  0.000 ]
M R   [  0.0 ,  4.0 [     kappa(s,d)=  4.001    [  2.389 ,  6.159 ]
M R   [  4.0 ,  4.5 [     kappa(s,d)=  1.923    [  0.399 ,  3.607 ]
M R   [  4.5 ,  5.0 [     kappa(s,d)=  2.874    [  1.615 ,  4.526 ]
M R   [  5.0 ,  5.5 [     kappa(s,d)=  5.568    [  3.265 ,  8.760 ]
M R   [  5.5 ,  6.0 [     kappa(s,d)=  2.518    [  1.340 ,  3.995 ]
M R   [  6.0 ,  6.5 [     kappa(s,d)=  0.637    [  0.344 ,  0.928 ]
M R   [  6.5 ,  7.0 [     kappa(s,d)=  0.231    [  0.076 ,  0.404 ]
M R   [  7.0 ,  7.5 [     kappa(s,d)=  0.050    [  0.018 ,  0.114 ]
M R   [  7.5 ,  8.0 [     kappa(s,d)=  0.023    [  0.007 ,  0.084 ]
M R   [  8.0 ,  8.5 [     kappa(s,d)=  0.017    [  0.008 ,  0.028 ]
M R   [  8.5 ,  9.0 [     kappa(s,d)=  0.023    [  0.011 ,  0.039 ]
M R   [  9.0 ,  9.5 [     kappa(s,d)=  0.020    [  0.008 ,  0.048 ]
M R   [  9.5 , 10.0 [     kappa(s,d)=  0.051    [  0.026 ,  0.091 ]
M R   [ 10.0 , 10.5 [     kappa(s,d)=  0.031    [  0.014 ,  0.054 ]
M R   [ 10.5 , 11.0 [     kappa(s,d)=  0.007    [  0.004 ,  0.012 ]
M R   [ 11.0 , 11.5 [     kappa(s,d)=  0.007    [  0.003 ,  0.012 ]
M R   [ 11.5 , 12.0 [     kappa(s,d)=  0.007    [  0.004 ,  0.013 ]
M R   [ 12.0 , 12.5 [     kappa(s,d)=  0.003    [  0.002 ,  0.005 ]
M R   [ 12.5 , 13.0 [     kappa(s,d)=  0.009    [  0.004 ,  0.018 ]
M R   [ 13.0 , 13.5 [     kappa(s,d)=  0.002    [  0.001 ,  0.003 ]
M R   [ 13.5 , 14.0 [     kappa(s,d)=  0.001    [  0.001 ,  0.002 ]
M R   [ 14.0 , 14.5 [     kappa(s,d)=  0.002    [  0.001 ,  0.003 ]
M R   [ 14.5 , 15.0 [     kappa(s,d)=  0.001    [  0.001 ,  0.001 ]
M R   [ 15.0 , 15.5 [     kappa(s,d)=  0.001    [  0.001 ,  0.001 ]
M R   [ 15.5 , 16.0 [     kappa(s,d)=  0.001    [  0.001 ,  0.001 ]
M R   [ 16.0 , 16.5 [     kappa(s,d)=  0.001    [  0.001 ,  0.001 ]
M R   [ 16.5 ,  inf [     kappa(s,d)=  0.000    [  0.000 ,  0.000 ]
M S   [  0.0 ,  4.0 [     kappa(s,d)=  3.625    [  1.318 ,  3.833 ]
M S   [  4.0 ,  4.5 [     kappa(s,d)=  3.027    [  1.523 ,  6.684 ]
M S   [  4.5 ,  5.0 [     kappa(s,d)=  1.030    [  0.415 ,  2.049 ]
M S   [  5.0 ,  5.5 [     kappa(s,d)=  6.329    [  3.472 , 10.962 ]
M S   [  5.5 ,  6.0 [     kappa(s,d)=  1.381    [  0.790 ,  2.060 ]
M S   [  6.0 ,  6.5 [     kappa(s,d)=  0.331    [  0.147 ,  0.619 ]
M S   [  6.5 ,  7.0 [     kappa(s,d)=  0.872    [  0.441 ,  1.687 ]
M S   [  7.0 ,  7.5 [     kappa(s,d)=  0.030    [  0.012 ,  0.049 ]
M S   [  7.5 ,  8.0 [     kappa(s,d)=  0.006    [  0.002 ,  0.015 ]
M S   [  8.0 ,  8.5 [     kappa(s,d)=  0.008    [  0.004 ,  0.025 ]
M S   [  8.5 ,  9.0 [     kappa(s,d)=  0.026    [  0.012 ,  0.047 ]
M S   [  9.0 ,  9.5 [     kappa(s,d)=  0.018    [  0.007 ,  0.034 ]
M S   [  9.5 , 10.0 [     kappa(s,d)=  0.019    [  0.007 ,  0.032 ]
M S   [ 10.0 , 10.5 [     kappa(s,d)=  0.011    [  0.004 ,  0.020 ]
M S   [ 10.5 , 11.0 [     kappa(s,d)=  0.011    [  0.005 ,  0.016 ]
M S   [ 11.0 , 11.5 [     kappa(s,d)=  0.006    [  0.003 ,  0.013 ]
M S   [ 11.5 , 12.0 [     kappa(s,d)=  0.003    [  0.001 ,  0.004 ]
M S   [ 12.0 , 12.5 [     kappa(s,d)=  0.002    [  0.001 ,  0.003 ]
M S   [ 12.5 , 13.0 [     kappa(s,d)=  0.002    [  0.001 ,  0.005 ]
M S   [ 13.0 , 13.5 [     kappa(s,d)=  0.001    [  0.001 ,  0.002 ]
M S   [ 13.5 , 14.0 [     kappa(s,d)=  0.001    [  0.001 ,  0.002 ]
M S   [ 14.0 , 14.5 [     kappa(s,d)=  0.001    [  0.001 ,  0.001 ]
M S   [ 14.5 , 15.0 [     kappa(s,d)=  0.001    [  0.001 ,  0.001 ]
M S   [ 15.0 , 15.5 [     kappa(s,d)=  0.001    [  0.001 ,  0.001 ]
M S   [ 15.5 , 16.0 [     kappa(s,d)=  0.001    [  0.001 ,  0.001 ]
M S   [ 16.0 , 16.5 [     kappa(s,d)=  0.001    [  0.001 ,  0.001 ]
M S   [ 16.5 ,  inf [     kappa(s,d)=  0.000    [  0.000 ,  0.000 ]
M T   [  0.0 ,  4.0 [     kappa(s,d)=  4.264    [  2.971 ,  9.441 ]
M T   [  4.0 ,  4.5 [     kappa(s,d)=  2.133    [  0.441 ,  7.406 ]
M T   [  4.5 ,  5.0 [     kappa(s,d)=  1.994    [  0.901 ,  4.782 ]
M T   [  5.0 ,  5.5 [     kappa(s,d)=  6.088    [  3.685 ,  8.630 ]
M T   [  5.5 ,  6.0 [     kappa(s,d)=  2.044    [  1.278 ,  4.133 ]
M T   [  6.0 ,  6.5 [     kappa(s,d)=  0.614    [  0.290 ,  0.966 ]
M T   [  6.5 ,  7.0 [     kappa(s,d)=  0.282    [  0.110 ,  0.596 ]
M T   [  7.0 ,  7.5 [     kappa(s,d)=  0.059    [  0.020 ,  0.205 ]
M T   [  7.5 ,  8.0 [     kappa(s,d)=  0.030    [  0.013 ,  0.060 ]
M T   [  8.0 ,  8.5 [     kappa(s,d)=  0.015    [  0.005 ,  0.034 ]
M T   [  8.5 ,  9.0 [     kappa(s,d)=  0.014    [  0.005 ,  0.027 ]
M T   [  9.0 ,  9.5 [     kappa(s,d)=  0.030    [  0.012 ,  0.059 ]
M T   [  9.5 , 10.0 [     kappa(s,d)=  0.049    [  0.009 ,  0.113 ]
M T   [ 10.0 , 10.5 [     kappa(s,d)=  0.034    [  0.016 ,  0.048 ]
M T   [ 10.5 , 11.0 [     kappa(s,d)=  0.010    [  0.005 ,  0.017 ]
M T   [ 11.0 , 11.5 [     kappa(s,d)=  0.006    [  0.003 ,  0.011 ]
M T   [ 11.5 , 12.0 [     kappa(s,d)=  0.005    [  0.002 ,  0.009 ]
M T   [ 12.0 , 12.5 [     kappa(s,d)=  0.005    [  0.003 ,  0.007 ]
M T   [ 12.5 , 13.0 [     kappa(s,d)=  0.002    [  0.001 ,  0.004 ]
M T   [ 13.0 , 13.5 [     kappa(s,d)=  0.005    [  0.001 ,  0.007 ]
M T   [ 13.5 , 14.0 [     kappa(s,d)=  0.002    [  0.001 ,  0.004 ]
M T   [ 14.0 , 14.5 [     kappa(s,d)=  0.001    [  0.001 ,  0.002 ]
M T   [ 14.5 , 15.0 [     kappa(s,d)=  0.001    [  0.001 ,  0.001 ]
M T   [ 15.0 , 15.5 [     kappa(s,d)=  0.001    [  0.001 ,  0.001 ]
M T   [ 15.5 , 16.0 [     kappa(s,d)=  0.001    [  0.001 ,  0.003 ]
M T   [ 16.0 , 16.5 [     kappa(s,d)=  0.001    [  0.001 ,  0.001 ]
M T   [ 16.5 ,  inf [     kappa(s,d)=  0.000    [  0.000 ,  0.000 ]
M V   [  0.0 ,  4.0 [     kappa(s,d)=  4.343    [  1.618 , 15.083 ]
M V   [  4.0 ,  4.5 [     kappa(s,d)=  2.447    [  1.018 ,  3.231 ]
M V   [  4.5 ,  5.0 [     kappa(s,d)=  4.130    [  2.104 ,  7.763 ]
M V   [  5.0 ,  5.5 [     kappa(s,d)=  6.909    [  4.196 ,  9.170 ]
M V   [  5.5 ,  6.0 [     kappa(s,d)=  1.975    [  1.208 ,  2.664 ]
M V   [  6.0 ,  6.5 [     kappa(s,d)=  2.296    [  1.062 ,  5.605 ]
M V   [  6.5 ,  7.0 [     kappa(s,d)=  0.540    [  0.247 ,  0.846 ]
M V   [  7.0 ,  7.5 [     kappa(s,d)=  0.138    [  0.078 ,  0.223 ]
M V   [  7.5 ,  8.0 [     kappa(s,d)=  0.059    [  0.026 ,  0.102 ]
M V   [  8.0 ,  8.5 [     kappa(s,d)=  0.081    [  0.043 ,  0.131 ]
M V   [  8.5 ,  9.0 [     kappa(s,d)=  0.062    [  0.024 ,  0.103 ]
M V   [  9.0 ,  9.5 [     kappa(s,d)=  0.054    [  0.033 ,  0.080 ]
M V   [  9.5 , 10.0 [     kappa(s,d)=  0.042    [  0.019 ,  0.067 ]
M V   [ 10.0 , 10.5 [     kappa(s,d)=  0.063    [  0.038 ,  0.107 ]
M V   [ 10.5 , 11.0 [     kappa(s,d)=  0.026    [  0.013 ,  0.040 ]
M V   [ 11.0 , 11.5 [     kappa(s,d)=  0.017    [  0.007 ,  0.031 ]
M V   [ 11.5 , 12.0 [     kappa(s,d)=  0.012    [  0.006 ,  0.018 ]
M V   [ 12.0 , 12.5 [     kappa(s,d)=  0.009    [  0.003 ,  0.017 ]
M V   [ 12.5 , 13.0 [     kappa(s,d)=  0.008    [  0.005 ,  0.014 ]
M V   [ 13.0 , 13.5 [     kappa(s,d)=  0.003    [  0.002 ,  0.005 ]
M V   [ 13.5 , 14.0 [     kappa(s,d)=  0.002    [  0.001 ,  0.003 ]
M V   [ 14.0 , 14.5 [     kappa(s,d)=  0.002    [  0.001 ,  0.004 ]
M V   [ 14.5 , 15.0 [     kappa(s,d)=  0.001    [  0.001 ,  0.003 ]
M V   [ 15.0 , 15.5 [     kappa(s,d)=  0.001    [  0.001 ,  0.001 ]
M V   [ 15.5 , 16.0 [     kappa(s,d)=  0.001    [  0.001 ,  0.002 ]
M V   [ 16.0 , 16.5 [     kappa(s,d)=  0.001    [  0.001 ,  0.001 ]
M V   [ 16.5 ,  inf [     kappa(s,d)=  0.000    [  0.000 ,  0.000 ]
M W   [  0.0 ,  4.0 [     kappa(s,d)=  4.405    [  2.582 , 18.290 ]
M W   [  4.0 ,  4.5 [     kappa(s,d)=  0.639    [  0.011 ,  6.007 ]
M W   [  4.5 ,  5.0 [     kappa(s,d)=  3.268    [  1.811 ,  6.987 ]
M W   [  5.0 ,  5.5 [     kappa(s,d)=  6.033    [  2.028 ,  9.539 ]
M W   [  5.5 ,  6.0 [     kappa(s,d)=  3.158    [  1.145 ,  6.922 ]
M W   [  6.0 ,  6.5 [     kappa(s,d)=  0.663    [  0.152 ,  1.685 ]
M W   [  6.5 ,  7.0 [     kappa(s,d)=  2.934    [  2.491 ,  6.880 ]
M W   [  7.0 ,  7.5 [     kappa(s,d)=  0.087    [  0.015 ,  0.374 ]
M W   [  7.5 ,  8.0 [     kappa(s,d)=  0.027    [  0.009 ,  0.068 ]
M W   [  8.0 ,  8.5 [     kappa(s,d)=  0.024    [  0.006 ,  0.135 ]
M W   [  8.5 ,  9.0 [     kappa(s,d)=  0.053    [  0.012 ,  0.173 ]
M W   [  9.0 ,  9.5 [     kappa(s,d)=  0.063    [  0.032 ,  0.243 ]
M W   [  9.5 , 10.0 [     kappa(s,d)=  0.022    [  0.006 ,  0.060 ]
M W   [ 10.0 , 10.5 [     kappa(s,d)=  0.025    [  0.008 ,  0.085 ]
M W   [ 10.5 , 11.0 [     kappa(s,d)=  0.015    [  0.005 ,  0.031 ]
M W   [ 11.0 , 11.5 [     kappa(s,d)=  0.010    [  0.004 ,  0.024 ]
M W   [ 11.5 , 12.0 [     kappa(s,d)=  0.006    [  0.002 ,  0.017 ]
M W   [ 12.0 , 12.5 [     kappa(s,d)=  0.006    [  0.002 ,  0.014 ]
M W   [ 12.5 , 13.0 [     kappa(s,d)=  0.005    [  0.001 ,  0.031 ]
M W   [ 13.0 , 13.5 [     kappa(s,d)=  0.003    [  0.001 ,  0.007 ]
M W   [ 13.5 , 14.0 [     kappa(s,d)=  0.002    [  0.001 ,  0.007 ]
M W   [ 14.0 , 14.5 [     kappa(s,d)=  0.001    [  0.001 ,  0.002 ]
M W   [ 14.5 , 15.0 [     kappa(s,d)=  0.001    [  0.001 ,  0.003 ]
M W   [ 15.0 , 15.5 [     kappa(s,d)=  0.002    [  0.001 ,  0.005 ]
M W   [ 15.5 , 16.0 [     kappa(s,d)=  0.001    [  0.001 ,  0.002 ]
M W   [ 16.0 , 16.5 [     kappa(s,d)=  0.001    [  0.001 ,  0.003 ]
M W   [ 16.5 ,  inf [     kappa(s,d)=  0.000    [  0.000 ,  0.000 ]
M Y   [  0.0 ,  4.0 [     kappa(s,d)=  4.072    [  2.814 ,  9.343 ]
M Y   [  4.0 ,  4.5 [     kappa(s,d)=  6.685    [  2.903 , 28.911 ]
M Y   [  4.5 ,  5.0 [     kappa(s,d)=  3.950    [  2.432 ,  6.397 ]
M Y   [  5.0 ,  5.5 [     kappa(s,d)=  4.590    [  2.392 ,  7.078 ]
M Y   [  5.5 ,  6.0 [     kappa(s,d)=  2.703    [  1.740 ,  4.323 ]
M Y   [  6.0 ,  6.5 [     kappa(s,d)=  1.069    [  0.407 ,  2.086 ]
M Y   [  6.5 ,  7.0 [     kappa(s,d)=  0.932    [  0.474 ,  1.585 ]
M Y   [  7.0 ,  7.5 [     kappa(s,d)=  0.024    [  0.005 ,  0.059 ]
M Y   [  7.5 ,  8.0 [     kappa(s,d)=  0.084    [  0.036 ,  0.302 ]
M Y   [  8.0 ,  8.5 [     kappa(s,d)=  0.026    [  0.009 ,  0.057 ]
M Y   [  8.5 ,  9.0 [     kappa(s,d)=  0.083    [  0.035 ,  0.212 ]
M Y   [  9.0 ,  9.5 [     kappa(s,d)=  0.026    [  0.011 ,  0.057 ]
M Y   [  9.5 , 10.0 [     kappa(s,d)=  0.103    [  0.049 ,  0.188 ]
M Y   [ 10.0 , 10.5 [     kappa(s,d)=  0.030    [  0.012 ,  0.069 ]
M Y   [ 10.5 , 11.0 [     kappa(s,d)=  0.034    [  0.016 ,  0.064 ]
M Y   [ 11.0 , 11.5 [     kappa(s,d)=  0.011    [  0.005 ,  0.021 ]
M Y   [ 11.5 , 12.0 [     kappa(s,d)=  0.011    [  0.006 ,  0.018 ]
M Y   [ 12.0 , 12.5 [     kappa(s,d)=  0.003    [  0.001 ,  0.006 ]
M Y   [ 12.5 , 13.0 [     kappa(s,d)=  0.011    [  0.006 ,  0.023 ]
M Y   [ 13.0 , 13.5 [     kappa(s,d)=  0.004    [  0.002 ,  0.006 ]
M Y   [ 13.5 , 14.0 [     kappa(s,d)=  0.005    [  0.002 ,  0.009 ]
M Y   [ 14.0 , 14.5 [     kappa(s,d)=  0.002    [  0.001 ,  0.004 ]
M Y   [ 14.5 , 15.0 [     kappa(s,d)=  0.001    [  0.001 ,  0.004 ]
M Y   [ 15.0 , 15.5 [     kappa(s,d)=  0.001    [  0.001 ,  0.002 ]
M Y   [ 15.5 , 16.0 [     kappa(s,d)=  0.001    [  0.001 ,  0.001 ]
M Y   [ 16.0 , 16.5 [     kappa(s,d)=  0.001    [  0.001 ,  0.002 ]
M Y   [ 16.5 ,  inf [     kappa(s,d)=  0.000    [  0.000 ,  0.000 ]
N N   [  0.0 ,  4.0 [     kappa(s,d)=  3.932    [  1.559 , 25.042 ]
N N   [  4.0 ,  4.5 [     kappa(s,d)=  4.138    [  0.813 , 15.031 ]
N N   [  4.5 ,  5.0 [     kappa(s,d)=  1.151    [  0.372 ,  2.135 ]
N N   [  5.0 ,  5.5 [     kappa(s,d)=  6.275    [  3.325 , 17.589 ]
N N   [  5.5 ,  6.0 [     kappa(s,d)=  2.338    [  0.879 ,  4.607 ]
N N   [  6.0 ,  6.5 [     kappa(s,d)=  1.675    [  0.489 ,  7.520 ]
N N   [  6.5 ,  7.0 [     kappa(s,d)=  0.840    [  0.343 ,  1.423 ]
N N   [  7.0 ,  7.5 [     kappa(s,d)=  0.036    [  0.006 ,  0.168 ]
N N   [  7.5 ,  8.0 [     kappa(s,d)=  0.079    [  0.009 ,  0.429 ]
N N   [  8.0 ,  8.5 [     kappa(s,d)=  0.003    [  0.001 ,  0.006 ]
N N   [  8.5 ,  9.0 [     kappa(s,d)=  0.037    [  0.012 ,  0.087 ]
N N   [  9.0 ,  9.5 [     kappa(s,d)=  0.018    [  0.006 ,  0.045 ]
N N   [  9.5 , 10.0 [     kappa(s,d)=  0.029    [  0.010 ,  0.052 ]
N N   [ 10.0 , 10.5 [     kappa(s,d)=  0.015    [  0.006 ,  0.023 ]
N N   [ 10.5 , 11.0 [     kappa(s,d)=  0.015    [  0.004 ,  0.039 ]
N N   [ 11.0 , 11.5 [     kappa(s,d)=  0.007    [  0.002 ,  0.018 ]
N N   [ 11.5 , 12.0 [     kappa(s,d)=  0.005    [  0.001 ,  0.015 ]
N N   [ 12.0 , 12.5 [     kappa(s,d)=  0.004    [  0.002 ,  0.007 ]
N N   [ 12.5 , 13.0 [     kappa(s,d)=  0.004    [  0.001 ,  0.012 ]
N N   [ 13.0 , 13.5 [     kappa(s,d)=  0.010    [  0.004 ,  0.020 ]
N N   [ 13.5 , 14.0 [     kappa(s,d)=  0.004    [  0.001 ,  0.008 ]
N N   [ 14.0 , 14.5 [     kappa(s,d)=  0.002    [  0.001 ,  0.006 ]
N N   [ 14.5 , 15.0 [     kappa(s,d)=  0.001    [  0.001 ,  0.001 ]
N N   [ 15.0 , 15.5 [     kappa(s,d)=  0.001    [  0.001 ,  0.002 ]
N N   [ 15.5 , 16.0 [     kappa(s,d)=  0.001    [  0.001 ,  0.001 ]
N N   [ 16.0 , 16.5 [     kappa(s,d)=  0.001    [  0.001 ,  0.002 ]
N N   [ 16.5 ,  inf [     kappa(s,d)=  0.000    [  0.000 ,  0.000 ]
N P   [  0.0 ,  4.0 [     kappa(s,d)=  3.765    [  1.877 ,  3.727 ]
N P   [  4.0 ,  4.5 [     kappa(s,d)=  1.945    [  0.816 ,  3.202 ]
N P   [  4.5 ,  5.0 [     kappa(s,d)=  2.130    [  0.968 ,  3.860 ]
N P   [  5.0 ,  5.5 [     kappa(s,d)=  2.750    [  1.367 ,  5.332 ]
N P   [  5.5 ,  6.0 [     kappa(s,d)=  0.685    [  0.325 ,  0.989 ]
N P   [  6.0 ,  6.5 [     kappa(s,d)=  0.672    [  0.346 ,  1.167 ]
N P   [  6.5 ,  7.0 [     kappa(s,d)=  2.221    [  0.871 ,  6.060 ]
N P   [  7.0 ,  7.5 [     kappa(s,d)=  0.032    [  0.010 ,  0.068 ]
N P   [  7.5 ,  8.0 [     kappa(s,d)=  0.016    [  0.007 ,  0.037 ]
N P   [  8.0 ,  8.5 [     kappa(s,d)=  0.012    [  0.004 ,  0.026 ]
N P   [  8.5 ,  9.0 [     kappa(s,d)=  0.028    [  0.011 ,  0.056 ]
N P   [  9.0 ,  9.5 [     kappa(s,d)=  0.008    [  0.004 ,  0.015 ]
N P   [  9.5 , 10.0 [     kappa(s,d)=  0.030    [  0.015 ,  0.050 ]
N P   [ 10.0 , 10.5 [     kappa(s,d)=  0.011    [  0.005 ,  0.019 ]
N P   [ 10.5 , 11.0 [     kappa(s,d)=  0.009    [  0.004 ,  0.018 ]
N P   [ 11.0 , 11.5 [     kappa(s,d)=  0.003    [  0.001 ,  0.005 ]
N P   [ 11.5 , 12.0 [     kappa(s,d)=  0.004    [  0.002 ,  0.006 ]
N P   [ 12.0 , 12.5 [     kappa(s,d)=  0.002    [  0.001 ,  0.003 ]
N P   [ 12.5 , 13.0 [     kappa(s,d)=  0.002    [  0.001 ,  0.004 ]
N P   [ 13.0 , 13.5 [     kappa(s,d)=  0.001    [  0.001 ,  0.002 ]
N P   [ 13.5 , 14.0 [     kappa(s,d)=  0.001    [  0.001 ,  0.002 ]
N P   [ 14.0 , 14.5 [     kappa(s,d)=  0.003    [  0.001 ,  0.007 ]
N P   [ 14.5 , 15.0 [     kappa(s,d)=  0.001    [  0.001 ,  0.001 ]
N P   [ 15.0 , 15.5 [     kappa(s,d)=  0.001    [  0.001 ,  0.002 ]
N P   [ 15.5 , 16.0 [     kappa(s,d)=  0.001    [  0.001 ,  0.001 ]
N P   [ 16.0 , 16.5 [     kappa(s,d)=  0.001    [  0.001 ,  0.001 ]
N P   [ 16.5 ,  inf [     kappa(s,d)=  0.000    [  0.000 ,  0.000 ]
N Q   [  0.0 ,  4.0 [     kappa(s,d)=  4.524    [  3.023 ,  9.784 ]
N Q   [  4.0 ,  4.5 [     kappa(s,d)=  2.314    [  0.701 ,  9.327 ]
N Q   [  4.5 ,  5.0 [     kappa(s,d)=  2.874    [  1.895 ,  4.682 ]
N Q   [  5.0 ,  5.5 [     kappa(s,d)=  6.722    [  4.001 ,  9.139 ]
N Q   [  5.5 ,  6.0 [     kappa(s,d)=  1.171    [  0.696 ,  1.601 ]
N Q   [  6.0 ,  6.5 [     kappa(s,d)=  0.591    [  0.345 ,  0.915 ]
N Q   [  6.5 ,  7.0 [     kappa(s,d)=  0.883    [  0.445 ,  1.414 ]
N Q   [  7.0 ,  7.5 [     kappa(s,d)=  0.064    [  0.018 ,  0.207 ]
N Q   [  7.5 ,  8.0 [     kappa(s,d)=  0.023    [  0.006 ,  0.057 ]
N Q   [  8.0 ,  8.5 [     kappa(s,d)=  0.014    [  0.007 ,  0.026 ]
N Q   [  8.5 ,  9.0 [     kappa(s,d)=  0.031    [  0.011 ,  0.073 ]
N Q   [  9.0 ,  9.5 [     kappa(s,d)=  0.021    [  0.010 ,  0.044 ]
N Q   [  9.5 , 10.0 [     kappa(s,d)=  0.023    [  0.010 ,  0.045 ]
N Q   [ 10.0 , 10.5 [     kappa(s,d)=  0.019    [  0.007 ,  0.033 ]
N Q   [ 10.5 , 11.0 [     kappa(s,d)=  0.007    [  0.003 ,  0.011 ]
N Q   [ 11.0 , 11.5 [     kappa(s,d)=  0.003    [  0.001 ,  0.006 ]
N Q   [ 11.5 , 12.0 [     kappa(s,d)=  0.005    [  0.002 ,  0.008 ]
N Q   [ 12.0 , 12.5 [     kappa(s,d)=  0.006    [  0.003 ,  0.010 ]
N Q   [ 12.5 , 13.0 [     kappa(s,d)=  0.003    [  0.001 ,  0.005 ]
N Q   [ 13.0 , 13.5 [     kappa(s,d)=  0.004    [  0.001 ,  0.011 ]
N Q   [ 13.5 , 14.0 [     kappa(s,d)=  0.002    [  0.001 ,  0.004 ]
N Q   [ 14.0 , 14.5 [     kappa(s,d)=  0.001    [  0.001 ,  0.001 ]
N Q   [ 14.5 , 15.0 [     kappa(s,d)=  0.001    [  0.001 ,  0.002 ]
N Q   [ 15.0 , 15.5 [     kappa(s,d)=  0.001    [  0.001 ,  0.001 ]
N Q   [ 15.5 , 16.0 [     kappa(s,d)=  0.001    [  0.001 ,  0.001 ]
N Q   [ 16.0 , 16.5 [     kappa(s,d)=  0.001    [  0.001 ,  0.002 ]
N Q   [ 16.5 ,  inf [     kappa(s,d)=  0.000    [  0.000 ,  0.000 ]
N R   [  0.0 ,  4.0 [     kappa(s,d)=  4.021    [  2.298 ,  6.969 ]
N R   [  4.0 ,  4.5 [     kappa(s,d)=  5.461    [  2.421 , 14.745 ]
N R   [  4.5 ,  5.0 [     kappa(s,d)=  1.922    [  0.789 ,  3.035 ]
N R   [  5.0 ,  5.5 [     kappa(s,d)=  6.063    [  4.189 ,  8.848 ]
N R   [  5.5 ,  6.0 [     kappa(s,d)=  1.732    [  1.002 ,  2.436 ]
N R   [  6.0 ,  6.5 [     kappa(s,d)=  0.341    [  0.197 ,  0.525 ]
N R   [  6.5 ,  7.0 [     kappa(s,d)=  0.255    [  0.137 ,  0.367 ]
N R   [  7.0 ,  7.5 [     kappa(s,d)=  0.019    [  0.007 ,  0.046 ]
N R   [  7.5 ,  8.0 [     kappa(s,d)=  0.026    [  0.012 ,  0.047 ]
N R   [  8.0 ,  8.5 [     kappa(s,d)=  0.018    [  0.006 ,  0.036 ]
N R   [  8.5 ,  9.0 [     kappa(s,d)=  0.030    [  0.013 ,  0.063 ]
N R   [  9.0 ,  9.5 [     kappa(s,d)=  0.011    [  0.006 ,  0.018 ]
N R   [  9.5 , 10.0 [     kappa(s,d)=  0.016    [  0.007 ,  0.023 ]
N R   [ 10.0 , 10.5 [     kappa(s,d)=  0.007    [  0.003 ,  0.014 ]
N R   [ 10.5 , 11.0 [     kappa(s,d)=  0.006    [  0.003 ,  0.010 ]
N R   [ 11.0 , 11.5 [     kappa(s,d)=  0.004    [  0.002 ,  0.008 ]
N R   [ 11.5 , 12.0 [     kappa(s,d)=  0.005    [  0.002 ,  0.009 ]
N R   [ 12.0 , 12.5 [     kappa(s,d)=  0.004    [  0.002 ,  0.006 ]
N R   [ 12.5 , 13.0 [     kappa(s,d)=  0.003    [  0.001 ,  0.006 ]
N R   [ 13.0 , 13.5 [     kappa(s,d)=  0.002    [  0.001 ,  0.003 ]
N R   [ 13.5 , 14.0 [     kappa(s,d)=  0.001    [  0.001 ,  0.002 ]
N R   [ 14.0 , 14.5 [     kappa(s,d)=  0.001    [  0.001 ,  0.001 ]
N R   [ 14.5 , 15.0 [     kappa(s,d)=  0.001    [  0.001 ,  0.001 ]
N R   [ 15.0 , 15.5 [     kappa(s,d)=  0.001    [  0.001 ,  0.001 ]
N R   [ 15.5 , 16.0 [     kappa(s,d)=  0.001    [  0.001 ,  0.001 ]
N R   [ 16.0 , 16.5 [     kappa(s,d)=  0.001    [  0.001 ,  0.001 ]
N R   [ 16.5 ,  inf [     kappa(s,d)=  0.000    [  0.000 ,  0.000 ]
N S   [  0.0 ,  4.0 [     kappa(s,d)=  2.571    [  0.413 ,  5.403 ]
N S   [  4.0 ,  4.5 [     kappa(s,d)=  7.215    [  3.203 , 46.504 ]
N S   [  4.5 ,  5.0 [     kappa(s,d)=  1.685    [  0.807 ,  2.819 ]
N S   [  5.0 ,  5.5 [     kappa(s,d)=  5.803    [  3.891 ,  7.977 ]
N S   [  5.5 ,  6.0 [     kappa(s,d)=  0.969    [  0.602 ,  1.303 ]
N S   [  6.0 ,  6.5 [     kappa(s,d)=  0.789    [  0.439 ,  1.356 ]
N S   [  6.5 ,  7.0 [     kappa(s,d)=  0.467    [  0.255 ,  0.807 ]
N S   [  7.0 ,  7.5 [     kappa(s,d)=  0.045    [  0.019 ,  0.089 ]
N S   [  7.5 ,  8.0 [     kappa(s,d)=  0.008    [  0.003 ,  0.015 ]
N S   [  8.0 ,  8.5 [     kappa(s,d)=  0.005    [  0.003 ,  0.010 ]
N S   [  8.5 ,  9.0 [     kappa(s,d)=  0.019    [  0.010 ,  0.028 ]
N S   [  9.0 ,  9.5 [     kappa(s,d)=  0.018    [  0.008 ,  0.032 ]
N S   [  9.5 , 10.0 [     kappa(s,d)=  0.004    [  0.002 ,  0.006 ]
N S   [ 10.0 , 10.5 [     kappa(s,d)=  0.020    [  0.011 ,  0.030 ]
N S   [ 10.5 , 11.0 [     kappa(s,d)=  0.011    [  0.004 ,  0.020 ]
N S   [ 11.0 , 11.5 [     kappa(s,d)=  0.003    [  0.001 ,  0.004 ]
N S   [ 11.5 , 12.0 [     kappa(s,d)=  0.003    [  0.001 ,  0.004 ]
N S   [ 12.0 , 12.5 [     kappa(s,d)=  0.002    [  0.001 ,  0.003 ]
N S   [ 12.5 , 13.0 [     kappa(s,d)=  0.003    [  0.001 ,  0.006 ]
N S   [ 13.0 , 13.5 [     kappa(s,d)=  0.002    [  0.001 ,  0.002 ]
N S   [ 13.5 , 14.0 [     kappa(s,d)=  0.002    [  0.001 ,  0.002 ]
N S   [ 14.0 , 14.5 [     kappa(s,d)=  0.001    [  0.001 ,  0.001 ]
N S   [ 14.5 , 15.0 [     kappa(s,d)=  0.001    [  0.001 ,  0.001 ]
N S   [ 15.0 , 15.5 [     kappa(s,d)=  0.001    [  0.001 ,  0.001 ]
N S   [ 15.5 , 16.0 [     kappa(s,d)=  0.001    [  0.001 ,  0.001 ]
N S   [ 16.0 , 16.5 [     kappa(s,d)=  0.001    [  0.001 ,  0.001 ]
N S   [ 16.5 ,  inf [     kappa(s,d)=  0.000    [  0.000 ,  0.000 ]
N T   [  0.0 ,  4.0 [     kappa(s,d)=  1.378    [  0.081 ,  8.138 ]
N T   [  4.0 ,  4.5 [     kappa(s,d)=  3.572    [  1.486 , 16.250 ]
N T   [  4.5 ,  5.0 [     kappa(s,d)=  2.313    [  1.292 ,  3.977 ]
N T   [  5.0 ,  5.5 [     kappa(s,d)=  5.734    [  3.478 ,  8.785 ]
N T   [  5.5 ,  6.0 [     kappa(s,d)=  2.926    [  1.286 ,  7.356 ]
N T   [  6.0 ,  6.5 [     kappa(s,d)=  1.018    [  0.605 ,  2.002 ]
N T   [  6.5 ,  7.0 [     kappa(s,d)=  0.857    [  0.378 ,  1.325 ]
N T   [  7.0 ,  7.5 [     kappa(s,d)=  0.034    [  0.013 ,  0.059 ]
N T   [  7.5 ,  8.0 [     kappa(s,d)=  0.028    [  0.013 ,  0.045 ]
N T   [  8.0 ,  8.5 [     kappa(s,d)=  0.011    [  0.005 ,  0.024 ]
N T   [  8.5 ,  9.0 [     kappa(s,d)=  0.025    [  0.009 ,  0.048 ]
N T   [  9.0 ,  9.5 [     kappa(s,d)=  0.022    [  0.011 ,  0.031 ]
N T   [  9.5 , 10.0 [     kappa(s,d)=  0.019    [  0.008 ,  0.031 ]
N T   [ 10.0 , 10.5 [     kappa(s,d)=  0.018    [  0.010 ,  0.028 ]
N T   [ 10.5 , 11.0 [     kappa(s,d)=  0.016    [  0.006 ,  0.032 ]
N T   [ 11.0 , 11.5 [     kappa(s,d)=  0.012    [  0.003 ,  0.036 ]
N T   [ 11.5 , 12.0 [     kappa(s,d)=  0.005    [  0.003 ,  0.008 ]
N T   [ 12.0 , 12.5 [     kappa(s,d)=  0.003    [  0.001 ,  0.005 ]
N T   [ 12.5 , 13.0 [     kappa(s,d)=  0.002    [  0.001 ,  0.003 ]
N T   [ 13.0 , 13.5 [     kappa(s,d)=  0.002    [  0.001 ,  0.003 ]
N T   [ 13.5 , 14.0 [     kappa(s,d)=  0.002    [  0.001 ,  0.004 ]
N T   [ 14.0 , 14.5 [     kappa(s,d)=  0.001    [  0.001 ,  0.002 ]
N T   [ 14.5 , 15.0 [     kappa(s,d)=  0.001    [  0.001 ,  0.002 ]
N T   [ 15.0 , 15.5 [     kappa(s,d)=  0.001    [  0.001 ,  0.001 ]
N T   [ 15.5 , 16.0 [     kappa(s,d)=  0.001    [  0.001 ,  0.001 ]
N T   [ 16.0 , 16.5 [     kappa(s,d)=  0.001    [  0.001 ,  0.001 ]
N T   [ 16.5 ,  inf [     kappa(s,d)=  0.000    [  0.000 ,  0.000 ]
N V   [  0.0 ,  4.0 [     kappa(s,d)=  4.491    [  3.154 , 12.826 ]
N V   [  4.0 ,  4.5 [     kappa(s,d)=  4.132    [  2.132 ,  8.065 ]
N V   [  4.5 ,  5.0 [     kappa(s,d)=  3.095    [  1.752 ,  4.942 ]
N V   [  5.0 ,  5.5 [     kappa(s,d)=  6.695    [  3.563 , 11.696 ]
N V   [  5.5 ,  6.0 [     kappa(s,d)=  1.860    [  1.322 ,  2.239 ]
N V   [  6.0 ,  6.5 [     kappa(s,d)=  0.643    [  0.383 ,  0.884 ]
N V   [  6.5 ,  7.0 [     kappa(s,d)=  0.889    [  0.512 ,  1.298 ]
N V   [  7.0 ,  7.5 [     kappa(s,d)=  0.102    [  0.027 ,  0.290 ]
N V   [  7.5 ,  8.0 [     kappa(s,d)=  0.034    [  0.012 ,  0.076 ]
N V   [  8.0 ,  8.5 [     kappa(s,d)=  0.024    [  0.008 ,  0.056 ]
N V   [  8.5 ,  9.0 [     kappa(s,d)=  0.037    [  0.019 ,  0.061 ]
N V   [  9.0 ,  9.5 [     kappa(s,d)=  0.027    [  0.011 ,  0.046 ]
N V   [  9.5 , 10.0 [     kappa(s,d)=  0.033    [  0.018 ,  0.055 ]
N V   [ 10.0 , 10.5 [     kappa(s,d)=  0.022    [  0.010 ,  0.032 ]
N V   [ 10.5 , 11.0 [     kappa(s,d)=  0.014    [  0.008 ,  0.024 ]
N V   [ 11.0 , 11.5 [     kappa(s,d)=  0.010    [  0.006 ,  0.015 ]
N V   [ 11.5 , 12.0 [     kappa(s,d)=  0.007    [  0.004 ,  0.010 ]
N V   [ 12.0 , 12.5 [     kappa(s,d)=  0.006    [  0.003 ,  0.011 ]
N V   [ 12.5 , 13.0 [     kappa(s,d)=  0.005    [  0.003 ,  0.007 ]
N V   [ 13.0 , 13.5 [     kappa(s,d)=  0.004    [  0.002 ,  0.005 ]
N V   [ 13.5 , 14.0 [     kappa(s,d)=  0.003    [  0.002 ,  0.005 ]
N V   [ 14.0 , 14.5 [     kappa(s,d)=  0.001    [  0.001 ,  0.002 ]
N V   [ 14.5 , 15.0 [     kappa(s,d)=  0.001    [  0.001 ,  0.002 ]
N V   [ 15.0 , 15.5 [     kappa(s,d)=  0.001    [  0.001 ,  0.001 ]
N V   [ 15.5 , 16.0 [     kappa(s,d)=  0.001    [  0.001 ,  0.002 ]
N V   [ 16.0 , 16.5 [     kappa(s,d)=  0.001    [  0.001 ,  0.001 ]
N V   [ 16.5 ,  inf [     kappa(s,d)=  0.000    [  0.000 ,  0.000 ]
N W   [  0.0 ,  4.0 [     kappa(s,d)=  3.597    [  1.176 ,  4.891 ]
N W   [  4.0 ,  4.5 [     kappa(s,d)=  0.796    [  0.043 ,  4.402 ]
N W   [  4.5 ,  5.0 [     kappa(s,d)=  3.212    [  0.803 , 12.837 ]
N W   [  5.0 ,  5.5 [     kappa(s,d)=  4.150    [  1.768 ,  9.326 ]
N W   [  5.5 ,  6.0 [     kappa(s,d)=  1.334    [  0.670 ,  2.251 ]
N W   [  6.0 ,  6.5 [     kappa(s,d)=  0.565    [  0.253 ,  1.122 ]
N W   [  6.5 ,  7.0 [     kappa(s,d)=  0.946    [  0.237 ,  2.968 ]
N W   [  7.0 ,  7.5 [     kappa(s,d)=  0.098    [  0.043 ,  0.548 ]
N W   [  7.5 ,  8.0 [     kappa(s,d)=  0.302    [  0.033 ,  1.214 ]
N W   [  8.0 ,  8.5 [     kappa(s,d)=  0.021    [  0.003 ,  0.074 ]
N W   [  8.5 ,  9.0 [     kappa(s,d)=  0.021    [  0.006 ,  0.054 ]
N W   [  9.0 ,  9.5 [     kappa(s,d)=  0.054    [  0.006 ,  0.288 ]
N W   [  9.5 , 10.0 [     kappa(s,d)=  0.024    [  0.007 ,  0.077 ]
N W   [ 10.0 , 10.5 [     kappa(s,d)=  0.014    [  0.004 ,  0.054 ]
N W   [ 10.5 , 11.0 [     kappa(s,d)=  0.016    [  0.004 ,  0.055 ]
N W   [ 11.0 , 11.5 [     kappa(s,d)=  0.008    [  0.003 ,  0.018 ]
N W   [ 11.5 , 12.0 [     kappa(s,d)=  0.006    [  0.002 ,  0.011 ]
N W   [ 12.0 , 12.5 [     kappa(s,d)=  0.005    [  0.002 ,  0.012 ]
N W   [ 12.5 , 13.0 [     kappa(s,d)=  0.007    [  0.003 ,  0.016 ]
N W   [ 13.0 , 13.5 [     kappa(s,d)=  0.011    [  0.002 ,  0.030 ]
N W   [ 13.5 , 14.0 [     kappa(s,d)=  0.005    [  0.002 ,  0.008 ]
N W   [ 14.0 , 14.5 [     kappa(s,d)=  0.003    [  0.001 ,  0.007 ]
N W   [ 14.5 , 15.0 [     kappa(s,d)=  0.001    [  0.001 ,  0.003 ]
N W   [ 15.0 , 15.5 [     kappa(s,d)=  0.003    [  0.001 ,  0.006 ]
N W   [ 15.5 , 16.0 [     kappa(s,d)=  0.001    [  0.001 ,  0.002 ]
N W   [ 16.0 , 16.5 [     kappa(s,d)=  0.001    [  0.001 ,  0.002 ]
N W   [ 16.5 ,  inf [     kappa(s,d)=  0.000    [  0.000 ,  0.000 ]
N Y   [  0.0 ,  4.0 [     kappa(s,d)=  1.789    [  0.060 ,  3.938 ]
N Y   [  4.0 ,  4.5 [     kappa(s,d)=  5.027    [  2.467 , 14.252 ]
N Y   [  4.5 ,  5.0 [     kappa(s,d)=  5.282    [  2.811 ,  9.407 ]
N Y   [  5.0 ,  5.5 [     kappa(s,d)=  3.166    [  1.881 ,  4.007 ]
N Y   [  5.5 ,  6.0 [     kappa(s,d)=  2.065    [  1.058 ,  3.050 ]
N Y   [  6.0 ,  6.5 [     kappa(s,d)=  0.923    [  0.368 ,  1.656 ]
N Y   [  6.5 ,  7.0 [     kappa(s,d)=  0.455    [  0.199 ,  0.694 ]
N Y   [  7.0 ,  7.5 [     kappa(s,d)=  0.016    [  0.004 ,  0.036 ]
N Y   [  7.5 ,  8.0 [     kappa(s,d)=  0.020    [  0.008 ,  0.043 ]
N Y   [  8.0 ,  8.5 [     kappa(s,d)=  0.034    [  0.014 ,  0.079 ]
N Y   [  8.5 ,  9.0 [     kappa(s,d)=  0.059    [  0.024 ,  0.136 ]
N Y   [  9.0 ,  9.5 [     kappa(s,d)=  0.037    [  0.018 ,  0.070 ]
N Y   [  9.5 , 10.0 [     kappa(s,d)=  0.038    [  0.017 ,  0.060 ]
N Y   [ 10.0 , 10.5 [     kappa(s,d)=  0.015    [  0.008 ,  0.021 ]
N Y   [ 10.5 , 11.0 [     kappa(s,d)=  0.019    [  0.009 ,  0.039 ]
N Y   [ 11.0 , 11.5 [     kappa(s,d)=  0.017    [  0.007 ,  0.037 ]
N Y   [ 11.5 , 12.0 [     kappa(s,d)=  0.011    [  0.005 ,  0.020 ]
N Y   [ 12.0 , 12.5 [     kappa(s,d)=  0.006    [  0.004 ,  0.009 ]
N Y   [ 12.5 , 13.0 [     kappa(s,d)=  0.005    [  0.003 ,  0.007 ]
N Y   [ 13.0 , 13.5 [     kappa(s,d)=  0.003    [  0.001 ,  0.004 ]
N Y   [ 13.5 , 14.0 [     kappa(s,d)=  0.003    [  0.002 ,  0.004 ]
N Y   [ 14.0 , 14.5 [     kappa(s,d)=  0.002    [  0.001 ,  0.003 ]
N Y   [ 14.5 , 15.0 [     kappa(s,d)=  0.001    [  0.001 ,  0.001 ]
N Y   [ 15.0 , 15.5 [     kappa(s,d)=  0.001    [  0.001 ,  0.001 ]
N Y   [ 15.5 , 16.0 [     kappa(s,d)=  0.001    [  0.001 ,  0.001 ]
N Y   [ 16.0 , 16.5 [     kappa(s,d)=  0.001    [  0.001 ,  0.001 ]
N Y   [ 16.5 ,  inf [     kappa(s,d)=  0.000    [  0.000 ,  0.000 ]
P P   [  0.0 ,  4.0 [     kappa(s,d)=  2.173    [  0.209 , 10.578 ]
P P   [  4.0 ,  4.5 [     kappa(s,d)=  3.673    [  1.534 , 12.226 ]
P P   [  4.5 ,  5.0 [     kappa(s,d)=  2.272    [  0.582 ,  6.288 ]
P P   [  5.0 ,  5.5 [     kappa(s,d)=  2.738    [  0.853 ,  4.709 ]
P P   [  5.5 ,  6.0 [     kappa(s,d)=  0.608    [  0.277 ,  1.108 ]
P P   [  6.0 ,  6.5 [     kappa(s,d)=  1.384    [  0.891 ,  2.261 ]
P P   [  6.5 ,  7.0 [     kappa(s,d)=  1.146    [  0.497 ,  2.077 ]
P P   [  7.0 ,  7.5 [     kappa(s,d)=  0.085    [  0.029 ,  0.166 ]
P P   [  7.5 ,  8.0 [     kappa(s,d)=  0.048    [  0.014 ,  0.154 ]
P P   [  8.0 ,  8.5 [     kappa(s,d)=  0.019    [  0.009 ,  0.034 ]
P P   [  8.5 ,  9.0 [     kappa(s,d)=  0.025    [  0.012 ,  0.046 ]
P P   [  9.0 ,  9.5 [     kappa(s,d)=  0.045    [  0.022 ,  0.098 ]
P P   [  9.5 , 10.0 [     kappa(s,d)=  0.055    [  0.016 ,  0.112 ]
P P   [ 10.0 , 10.5 [     kappa(s,d)=  0.015    [  0.005 ,  0.034 ]
P P   [ 10.5 , 11.0 [     kappa(s,d)=  0.008    [  0.004 ,  0.012 ]
P P   [ 11.0 , 11.5 [     kappa(s,d)=  0.004    [  0.001 ,  0.010 ]
P P   [ 11.5 , 12.0 [     kappa(s,d)=  0.011    [  0.005 ,  0.019 ]
P P   [ 12.0 , 12.5 [     kappa(s,d)=  0.005    [  0.003 ,  0.008 ]
P P   [ 12.5 , 13.0 [     kappa(s,d)=  0.001    [  0.001 ,  0.003 ]
P P   [ 13.0 , 13.5 [     kappa(s,d)=  0.002    [  0.001 ,  0.003 ]
P P   [ 13.5 , 14.0 [     kappa(s,d)=  0.002    [  0.001 ,  0.003 ]
P P   [ 14.0 , 14.5 [     kappa(s,d)=  0.001    [  0.001 ,  0.005 ]
P P   [ 14.5 , 15.0 [     kappa(s,d)=  0.001    [  0.001 ,  0.003 ]
P P   [ 15.0 , 15.5 [     kappa(s,d)=  0.001    [  0.001 ,  0.007 ]
P P   [ 15.5 , 16.0 [     kappa(s,d)=  0.001    [  0.001 ,  0.001 ]
P P   [ 16.0 , 16.5 [     kappa(s,d)=  0.001    [  0.001 ,  0.001 ]
P P   [ 16.5 ,  inf [     kappa(s,d)=  0.000    [  0.000 ,  0.000 ]
P Q   [  0.0 ,  4.0 [     kappa(s,d)=  3.278    [  0.522 , 11.646 ]
P Q   [  4.0 ,  4.5 [     kappa(s,d)=  3.914    [  1.424 , 10.533 ]
P Q   [  4.5 ,  5.0 [     kappa(s,d)=  1.509    [  0.534 ,  3.885 ]
P Q   [  5.0 ,  5.5 [     kappa(s,d)=  3.270    [  1.569 ,  5.962 ]
P Q   [  5.5 ,  6.0 [     kappa(s,d)=  0.989    [  0.550 ,  1.688 ]
P Q   [  6.0 ,  6.5 [     kappa(s,d)=  0.679    [  0.438 ,  0.972 ]
P Q   [  6.5 ,  7.0 [     kappa(s,d)=  0.651    [  0.389 ,  0.983 ]
P Q   [  7.0 ,  7.5 [     kappa(s,d)=  0.082    [  0.028 ,  0.198 ]
P Q   [  7.5 ,  8.0 [     kappa(s,d)=  0.012    [  0.006 ,  0.020 ]
P Q   [  8.0 ,  8.5 [     kappa(s,d)=  0.012    [  0.006 ,  0.019 ]
P Q   [  8.5 ,  9.0 [     kappa(s,d)=  0.023    [  0.012 ,  0.031 ]
P Q   [  9.0 ,  9.5 [     kappa(s,d)=  0.026    [  0.013 ,  0.049 ]
P Q   [  9.5 , 10.0 [     kappa(s,d)=  0.014    [  0.007 ,  0.025 ]
P Q   [ 10.0 , 10.5 [     kappa(s,d)=  0.010    [  0.005 ,  0.016 ]
P Q   [ 10.5 , 11.0 [     kappa(s,d)=  0.006    [  0.003 ,  0.009 ]
P Q   [ 11.0 , 11.5 [     kappa(s,d)=  0.005    [  0.003 ,  0.008 ]
P Q   [ 11.5 , 12.0 [     kappa(s,d)=  0.002    [  0.001 ,  0.003 ]
P Q   [ 12.0 , 12.5 [     kappa(s,d)=  0.003    [  0.002 ,  0.004 ]
P Q   [ 12.5 , 13.0 [     kappa(s,d)=  0.002    [  0.001 ,  0.004 ]
P Q   [ 13.0 , 13.5 [     kappa(s,d)=  0.001    [  0.001 ,  0.001 ]
P Q   [ 13.5 , 14.0 [     kappa(s,d)=  0.001    [  0.001 ,  0.001 ]
P Q   [ 14.0 , 14.5 [     kappa(s,d)=  0.001    [  0.001 ,  0.001 ]
P Q   [ 14.5 , 15.0 [     kappa(s,d)=  0.001    [  0.001 ,  0.001 ]
P Q   [ 15.0 , 15.5 [     kappa(s,d)=  0.001    [  0.001 ,  0.001 ]
P Q   [ 15.5 , 16.0 [     kappa(s,d)=  0.001    [  0.001 ,  0.001 ]
P Q   [ 16.0 , 16.5 [     kappa(s,d)=  0.001    [  0.001 ,  0.001 ]
P Q   [ 16.5 ,  inf [     kappa(s,d)=  0.000    [  0.000 ,  0.000 ]
P R   [  0.0 ,  4.0 [     kappa(s,d)=  3.019    [  0.867 ,  4.322 ]
P R   [  4.0 ,  4.5 [     kappa(s,d)=  6.783    [  2.213 , 26.469 ]
P R   [  4.5 ,  5.0 [     kappa(s,d)=  1.404    [  0.630 ,  2.751 ]
P R   [  5.0 ,  5.5 [     kappa(s,d)=  3.723    [  2.350 ,  5.480 ]
P R   [  5.5 ,  6.0 [     kappa(s,d)=  1.359    [  0.587 ,  2.393 ]
P R   [  6.0 ,  6.5 [     kappa(s,d)=  1.040    [  0.515 ,  1.549 ]
P R   [  6.5 ,  7.0 [     kappa(s,d)=  0.355    [  0.171 ,  0.584 ]
P R   [  7.0 ,  7.5 [     kappa(s,d)=  0.039    [  0.015 ,  0.081 ]
P R   [  7.5 ,  8.0 [     kappa(s,d)=  0.012    [  0.006 ,  0.022 ]
P R   [  8.0 ,  8.5 [     kappa(s,d)=  0.051    [  0.012 ,  0.132 ]
P R   [  8.5 ,  9.0 [     kappa(s,d)=  0.013    [  0.005 ,  0.022 ]
P R   [  9.0 ,  9.5 [     kappa(s,d)=  0.009    [  0.004 ,  0.015 ]
P R   [  9.5 , 10.0 [     kappa(s,d)=  0.017    [  0.010 ,  0.025 ]
P R   [ 10.0 , 10.5 [     kappa(s,d)=  0.016    [  0.008 ,  0.027 ]
P R   [ 10.5 , 11.0 [     kappa(s,d)=  0.014    [  0.006 ,  0.021 ]
P R   [ 11.0 , 11.5 [     kappa(s,d)=  0.005    [  0.003 ,  0.008 ]
P R   [ 11.5 , 12.0 [     kappa(s,d)=  0.004    [  0.002 ,  0.006 ]
P R   [ 12.0 , 12.5 [     kappa(s,d)=  0.004    [  0.002 ,  0.006 ]
P R   [ 12.5 , 13.0 [     kappa(s,d)=  0.001    [  0.001 ,  0.002 ]
P R   [ 13.0 , 13.5 [     kappa(s,d)=  0.001    [  0.001 ,  0.002 ]
P R   [ 13.5 , 14.0 [     kappa(s,d)=  0.002    [  0.001 ,  0.002 ]
P R   [ 14.0 , 14.5 [     kappa(s,d)=  0.001    [  0.001 ,  0.001 ]
P R   [ 14.5 , 15.0 [     kappa(s,d)=  0.001    [  0.001 ,  0.001 ]
P R   [ 15.0 , 15.5 [     kappa(s,d)=  0.001    [  0.001 ,  0.002 ]
P R   [ 15.5 , 16.0 [     kappa(s,d)=  0.001    [  0.001 ,  0.001 ]
P R   [ 16.0 , 16.5 [     kappa(s,d)=  0.001    [  0.001 ,  0.001 ]
P R   [ 16.5 ,  inf [     kappa(s,d)=  0.000    [  0.000 ,  0.000 ]
P S   [  0.0 ,  4.0 [     kappa(s,d)=  4.214    [  1.188 ,  9.743 ]
P S   [  4.0 ,  4.5 [     kappa(s,d)=  2.785    [  0.965 ,  8.403 ]
P S   [  4.5 ,  5.0 [     kappa(s,d)=  2.064    [  0.713 ,  4.338 ]
P S   [  5.0 ,  5.5 [     kappa(s,d)=  3.675    [  2.184 ,  5.668 ]
P S   [  5.5 ,  6.0 [     kappa(s,d)=  0.791    [  0.446 ,  1.023 ]
P S   [  6.0 ,  6.5 [     kappa(s,d)=  0.630    [  0.387 ,  0.848 ]
P S   [  6.5 ,  7.0 [     kappa(s,d)=  0.788    [  0.406 ,  1.253 ]
P S   [  7.0 ,  7.5 [     kappa(s,d)=  0.071    [  0.030 ,  0.149 ]
P S   [  7.5 ,  8.0 [     kappa(s,d)=  0.017    [  0.008 ,  0.032 ]
P S   [  8.0 ,  8.5 [     kappa(s,d)=  0.006    [  0.003 ,  0.008 ]
P S   [  8.5 ,  9.0 [     kappa(s,d)=  0.027    [  0.017 ,  0.043 ]
P S   [  9.0 ,  9.5 [     kappa(s,d)=  0.015    [  0.008 ,  0.025 ]
P S   [  9.5 , 10.0 [     kappa(s,d)=  0.016    [  0.009 ,  0.029 ]
P S   [ 10.0 , 10.5 [     kappa(s,d)=  0.010    [  0.005 ,  0.014 ]
P S   [ 10.5 , 11.0 [     kappa(s,d)=  0.004    [  0.002 ,  0.007 ]
P S   [ 11.0 , 11.5 [     kappa(s,d)=  0.007    [  0.004 ,  0.010 ]
P S   [ 11.5 , 12.0 [     kappa(s,d)=  0.005    [  0.002 ,  0.007 ]
P S   [ 12.0 , 12.5 [     kappa(s,d)=  0.004    [  0.001 ,  0.010 ]
P S   [ 12.5 , 13.0 [     kappa(s,d)=  0.001    [  0.001 ,  0.001 ]
P S   [ 13.0 , 13.5 [     kappa(s,d)=  0.002    [  0.001 ,  0.002 ]
P S   [ 13.5 , 14.0 [     kappa(s,d)=  0.001    [  0.001 ,  0.002 ]
P S   [ 14.0 , 14.5 [     kappa(s,d)=  0.001    [  0.001 ,  0.001 ]
P S   [ 14.5 , 15.0 [     kappa(s,d)=  0.002    [  0.001 ,  0.006 ]
P S   [ 15.0 , 15.5 [     kappa(s,d)=  0.001    [  0.001 ,  0.001 ]
P S   [ 15.5 , 16.0 [     kappa(s,d)=  0.001    [  0.001 ,  0.001 ]
P S   [ 16.0 , 16.5 [     kappa(s,d)=  0.001    [  0.001 ,  0.001 ]
P S   [ 16.5 ,  inf [     kappa(s,d)=  0.000    [  0.000 ,  0.000 ]
P T   [  0.0 ,  4.0 [     kappa(s,d)=  4.120    [  2.137 ,  6.924 ]
P T   [  4.0 ,  4.5 [     kappa(s,d)=  7.003    [  3.284 , 34.203 ]
P T   [  4.5 ,  5.0 [     kappa(s,d)=  1.063    [  0.350 ,  2.279 ]
P T   [  5.0 ,  5.5 [     kappa(s,d)=  5.577    [  3.013 , 10.179 ]
P T   [  5.5 ,  6.0 [     kappa(s,d)=  1.591    [  0.668 ,  3.291 ]
P T   [  6.0 ,  6.5 [     kappa(s,d)=  0.872    [  0.529 ,  1.459 ]
P T   [  6.5 ,  7.0 [     kappa(s,d)=  0.748    [  0.450 ,  1.161 ]
P T   [  7.0 ,  7.5 [     kappa(s,d)=  0.047    [  0.022 ,  0.091 ]
P T   [  7.5 ,  8.0 [     kappa(s,d)=  0.015    [  0.008 ,  0.025 ]
P T   [  8.0 ,  8.5 [     kappa(s,d)=  0.019    [  0.010 ,  0.037 ]
P T   [  8.5 ,  9.0 [     kappa(s,d)=  0.018    [  0.010 ,  0.025 ]
P T   [  9.0 ,  9.5 [     kappa(s,d)=  0.020    [  0.009 ,  0.043 ]
P T   [  9.5 , 10.0 [     kappa(s,d)=  0.030    [  0.014 ,  0.074 ]
P T   [ 10.0 , 10.5 [     kappa(s,d)=  0.020    [  0.007 ,  0.031 ]
P T   [ 10.5 , 11.0 [     kappa(s,d)=  0.011    [  0.005 ,  0.022 ]
P T   [ 11.0 , 11.5 [     kappa(s,d)=  0.007    [  0.004 ,  0.010 ]
P T   [ 11.5 , 12.0 [     kappa(s,d)=  0.004    [  0.002 ,  0.007 ]
P T   [ 12.0 , 12.5 [     kappa(s,d)=  0.004    [  0.002 ,  0.007 ]
P T   [ 12.5 , 13.0 [     kappa(s,d)=  0.002    [  0.001 ,  0.003 ]
P T   [ 13.0 , 13.5 [     kappa(s,d)=  0.002    [  0.001 ,  0.004 ]
P T   [ 13.5 , 14.0 [     kappa(s,d)=  0.002    [  0.001 ,  0.002 ]
P T   [ 14.0 , 14.5 [     kappa(s,d)=  0.001    [  0.001 ,  0.002 ]
P T   [ 14.5 , 15.0 [     kappa(s,d)=  0.001    [  0.001 ,  0.001 ]
P T   [ 15.0 , 15.5 [     kappa(s,d)=  0.001    [  0.001 ,  0.001 ]
P T   [ 15.5 , 16.0 [     kappa(s,d)=  0.001    [  0.001 ,  0.002 ]
P T   [ 16.0 , 16.5 [     kappa(s,d)=  0.001    [  0.001 ,  0.001 ]
P T   [ 16.5 ,  inf [     kappa(s,d)=  0.000    [  0.000 ,  0.000 ]
P V   [  0.0 ,  4.0 [     kappa(s,d)=  4.460    [  2.556 , 15.961 ]
P V   [  4.0 ,  4.5 [     kappa(s,d)=  2.450    [  1.040 ,  5.229 ]
P V   [  4.5 ,  5.0 [     kappa(s,d)=  4.192    [  2.052 ,  6.573 ]
P V   [  5.0 ,  5.5 [     kappa(s,d)=  6.181    [  3.674 ,  8.618 ]
P V   [  5.5 ,  6.0 [     kappa(s,d)=  2.191    [  1.483 ,  3.125 ]
P V   [  6.0 ,  6.5 [     kappa(s,d)=  1.695    [  1.096 ,  2.156 ]
P V   [  6.5 ,  7.0 [     kappa(s,d)=  1.187    [  0.691 ,  1.632 ]
P V   [  7.0 ,  7.5 [     kappa(s,d)=  0.064    [  0.032 ,  0.133 ]
P V   [  7.5 ,  8.0 [     kappa(s,d)=  0.029    [  0.015 ,  0.050 ]
P V   [  8.0 ,  8.5 [     kappa(s,d)=  0.038    [  0.016 ,  0.079 ]
P V   [  8.5 ,  9.0 [     kappa(s,d)=  0.023    [  0.013 ,  0.036 ]
P V   [  9.0 ,  9.5 [     kappa(s,d)=  0.021    [  0.013 ,  0.033 ]
P V   [  9.5 , 10.0 [     kappa(s,d)=  0.025    [  0.014 ,  0.042 ]
P V   [ 10.0 , 10.5 [     kappa(s,d)=  0.026    [  0.016 ,  0.036 ]
P V   [ 10.5 , 11.0 [     kappa(s,d)=  0.013    [  0.008 ,  0.022 ]
P V   [ 11.0 , 11.5 [     kappa(s,d)=  0.008    [  0.005 ,  0.011 ]
P V   [ 11.5 , 12.0 [     kappa(s,d)=  0.004    [  0.002 ,  0.005 ]
P V   [ 12.0 , 12.5 [     kappa(s,d)=  0.005    [  0.003 ,  0.007 ]
P V   [ 12.5 , 13.0 [     kappa(s,d)=  0.004    [  0.002 ,  0.006 ]
P V   [ 13.0 , 13.5 [     kappa(s,d)=  0.003    [  0.001 ,  0.004 ]
P V   [ 13.5 , 14.0 [     kappa(s,d)=  0.004    [  0.002 ,  0.007 ]
P V   [ 14.0 , 14.5 [     kappa(s,d)=  0.002    [  0.001 ,  0.004 ]
P V   [ 14.5 , 15.0 [     kappa(s,d)=  0.001    [  0.001 ,  0.001 ]
P V   [ 15.0 , 15.5 [     kappa(s,d)=  0.001    [  0.001 ,  0.001 ]
P V   [ 15.5 , 16.0 [     kappa(s,d)=  0.001    [  0.001 ,  0.001 ]
P V   [ 16.0 , 16.5 [     kappa(s,d)=  0.001    [  0.001 ,  0.002 ]
P V   [ 16.5 ,  inf [     kappa(s,d)=  0.000    [  0.000 ,  0.000 ]
P W   [  0.0 ,  4.0 [     kappa(s,d)=  5.658    [  0.779 , 29.913 ]
P W   [  4.0 ,  4.5 [     kappa(s,d)=  3.402    [  1.250 ,  7.272 ]
P W   [  4.5 ,  5.0 [     kappa(s,d)=  3.654    [  1.419 , 11.643 ]
P W   [  5.0 ,  5.5 [     kappa(s,d)=  4.970    [  2.687 ,  8.372 ]
P W   [  5.5 ,  6.0 [     kappa(s,d)=  3.280    [  2.288 ,  5.200 ]
P W   [  6.0 ,  6.5 [     kappa(s,d)=  2.085    [  0.774 ,  5.275 ]
P W   [  6.5 ,  7.0 [     kappa(s,d)=  1.498    [  0.527 ,  3.760 ]
P W   [  7.0 ,  7.5 [     kappa(s,d)=  0.124    [  0.046 ,  0.420 ]
P W   [  7.5 ,  8.0 [     kappa(s,d)=  0.078    [  0.043 ,  0.268 ]
P W   [  8.0 ,  8.5 [     kappa(s,d)=  0.035    [  0.015 ,  0.065 ]
P W   [  8.5 ,  9.0 [     kappa(s,d)=  0.136    [  0.021 ,  0.490 ]
P W   [  9.0 ,  9.5 [     kappa(s,d)=  0.036    [  0.009 ,  0.135 ]
P W   [  9.5 , 10.0 [     kappa(s,d)=  0.036    [  0.013 ,  0.075 ]
P W   [ 10.0 , 10.5 [     kappa(s,d)=  0.011    [  0.004 ,  0.028 ]
P W   [ 10.5 , 11.0 [     kappa(s,d)=  0.007    [  0.003 ,  0.015 ]
P W   [ 11.0 , 11.5 [     kappa(s,d)=  0.005    [  0.002 ,  0.013 ]
P W   [ 11.5 , 12.0 [     kappa(s,d)=  0.007    [  0.002 ,  0.018 ]
P W   [ 12.0 , 12.5 [     kappa(s,d)=  0.001    [  0.001 ,  0.003 ]
P W   [ 12.5 , 13.0 [     kappa(s,d)=  0.005    [  0.003 ,  0.010 ]
P W   [ 13.0 , 13.5 [     kappa(s,d)=  0.006    [  0.002 ,  0.017 ]
P W   [ 13.5 , 14.0 [     kappa(s,d)=  0.004    [  0.001 ,  0.010 ]
P W   [ 14.0 , 14.5 [     kappa(s,d)=  0.002    [  0.001 ,  0.003 ]
P W   [ 14.5 , 15.0 [     kappa(s,d)=  0.001    [  0.001 ,  0.002 ]
P W   [ 15.0 , 15.5 [     kappa(s,d)=  0.001    [  0.001 ,  0.002 ]
P W   [ 15.5 , 16.0 [     kappa(s,d)=  0.001    [  0.001 ,  0.001 ]
P W   [ 16.0 , 16.5 [     kappa(s,d)=  0.001    [  0.001 ,  0.001 ]
P W   [ 16.5 ,  inf [     kappa(s,d)=  0.000    [  0.000 ,  0.000 ]
P Y   [  0.0 ,  4.0 [     kappa(s,d)=  2.934    [  0.302 ,  4.250 ]
P Y   [  4.0 ,  4.5 [     kappa(s,d)=  2.726    [  1.439 ,  4.298 ]
P Y   [  4.5 ,  5.0 [     kappa(s,d)=  2.723    [  1.029 ,  6.713 ]
P Y   [  5.0 ,  5.5 [     kappa(s,d)=  2.323    [  1.178 ,  4.309 ]
P Y   [  5.5 ,  6.0 [     kappa(s,d)=  1.053    [  0.578 ,  1.580 ]
P Y   [  6.0 ,  6.5 [     kappa(s,d)=  1.424    [  0.889 ,  2.450 ]
P Y   [  6.5 ,  7.0 [     kappa(s,d)=  0.677    [  0.273 ,  1.046 ]
P Y   [  7.0 ,  7.5 [     kappa(s,d)=  0.100    [  0.042 ,  0.240 ]
P Y   [  7.5 ,  8.0 [     kappa(s,d)=  0.047    [  0.012 ,  0.134 ]
P Y   [  8.0 ,  8.5 [     kappa(s,d)=  0.040    [  0.018 ,  0.086 ]
P Y   [  8.5 ,  9.0 [     kappa(s,d)=  0.095    [  0.051 ,  0.142 ]
P Y   [  9.0 ,  9.5 [     kappa(s,d)=  0.045    [  0.023 ,  0.082 ]
P Y   [  9.5 , 10.0 [     kappa(s,d)=  0.031    [  0.013 ,  0.064 ]
P Y   [ 10.0 , 10.5 [     kappa(s,d)=  0.027    [  0.013 ,  0.049 ]
P Y   [ 10.5 , 11.0 [     kappa(s,d)=  0.015    [  0.006 ,  0.025 ]
P Y   [ 11.0 , 11.5 [     kappa(s,d)=  0.025    [  0.007 ,  0.079 ]
P Y   [ 11.5 , 12.0 [     kappa(s,d)=  0.011    [  0.006 ,  0.015 ]
P Y   [ 12.0 , 12.5 [     kappa(s,d)=  0.009    [  0.004 ,  0.020 ]
P Y   [ 12.5 , 13.0 [     kappa(s,d)=  0.008    [  0.002 ,  0.019 ]
P Y   [ 13.0 , 13.5 [     kappa(s,d)=  0.002    [  0.001 ,  0.004 ]
P Y   [ 13.5 , 14.0 [     kappa(s,d)=  0.002    [  0.001 ,  0.004 ]
P Y   [ 14.0 , 14.5 [     kappa(s,d)=  0.001    [  0.001 ,  0.001 ]
P Y   [ 14.5 , 15.0 [     kappa(s,d)=  0.001    [  0.001 ,  0.002 ]
P Y   [ 15.0 , 15.5 [     kappa(s,d)=  0.001    [  0.001 ,  0.002 ]
P Y   [ 15.5 , 16.0 [     kappa(s,d)=  0.001    [  0.001 ,  0.001 ]
P Y   [ 16.0 , 16.5 [     kappa(s,d)=  0.001    [  0.001 ,  0.001 ]
P Y   [ 16.5 ,  inf [     kappa(s,d)=  0.000    [  0.000 ,  0.000 ]
Q Q   [  0.0 ,  4.0 [     kappa(s,d)=  3.929    [  2.447 ,  4.462 ]
Q Q   [  4.0 ,  4.5 [     kappa(s,d)=  3.528    [  1.628 ,  9.964 ]
Q Q   [  4.5 ,  5.0 [     kappa(s,d)=  3.828    [  2.385 ,  6.764 ]
Q Q   [  5.0 ,  5.5 [     kappa(s,d)=  7.265    [  4.920 , 10.424 ]
Q Q   [  5.5 ,  6.0 [     kappa(s,d)=  0.865    [  0.423 ,  1.410 ]
Q Q   [  6.0 ,  6.5 [     kappa(s,d)=  1.161    [  0.420 ,  2.669 ]
Q Q   [  6.5 ,  7.0 [     kappa(s,d)=  0.435    [  0.195 ,  0.948 ]
Q Q   [  7.0 ,  7.5 [     kappa(s,d)=  0.017    [  0.005 ,  0.032 ]
Q Q   [  7.5 ,  8.0 [     kappa(s,d)=  0.009    [  0.002 ,  0.035 ]
Q Q   [  8.0 ,  8.5 [     kappa(s,d)=  0.038    [  0.011 ,  0.200 ]
Q Q   [  8.5 ,  9.0 [     kappa(s,d)=  0.016    [  0.006 ,  0.023 ]
Q Q   [  9.0 ,  9.5 [     kappa(s,d)=  0.013    [  0.004 ,  0.028 ]
Q Q   [  9.5 , 10.0 [     kappa(s,d)=  0.008    [  0.003 ,  0.020 ]
Q Q   [ 10.0 , 10.5 [     kappa(s,d)=  0.019    [  0.007 ,  0.037 ]
Q Q   [ 10.5 , 11.0 [     kappa(s,d)=  0.012    [  0.003 ,  0.034 ]
Q Q   [ 11.0 , 11.5 [     kappa(s,d)=  0.008    [  0.003 ,  0.017 ]
Q Q   [ 11.5 , 12.0 [     kappa(s,d)=  0.003    [  0.001 ,  0.005 ]
Q Q   [ 12.0 , 12.5 [     kappa(s,d)=  0.002    [  0.001 ,  0.003 ]
Q Q   [ 12.5 , 13.0 [     kappa(s,d)=  0.002    [  0.001 ,  0.006 ]
Q Q   [ 13.0 , 13.5 [     kappa(s,d)=  0.002    [  0.001 ,  0.005 ]
Q Q   [ 13.5 , 14.0 [     kappa(s,d)=  0.001    [  0.001 ,  0.001 ]
Q Q   [ 14.0 , 14.5 [     kappa(s,d)=  0.001    [  0.001 ,  0.001 ]
Q Q   [ 14.5 , 15.0 [     kappa(s,d)=  0.001    [  0.001 ,  0.003 ]
Q Q   [ 15.0 , 15.5 [     kappa(s,d)=  0.001    [  0.001 ,  0.001 ]
Q Q   [ 15.5 , 16.0 [     kappa(s,d)=  0.001    [  0.001 ,  0.001 ]
Q Q   [ 16.0 , 16.5 [     kappa(s,d)=  0.001    [  0.001 ,  0.005 ]
Q Q   [ 16.5 ,  inf [     kappa(s,d)=  0.000    [  0.000 ,  0.000 ]
Q R   [  0.0 ,  4.0 [     kappa(s,d)=  3.108    [  0.929 ,  2.681 ]
Q R   [  4.0 ,  4.5 [     kappa(s,d)=  5.016    [  1.709 , 23.731 ]
Q R   [  4.5 ,  5.0 [     kappa(s,d)=  2.493    [  1.547 ,  4.215 ]
Q R   [  5.0 ,  5.5 [     kappa(s,d)=  4.665    [  3.292 ,  5.935 ]
Q R   [  5.5 ,  6.0 [     kappa(s,d)=  1.446    [  0.864 ,  1.923 ]
Q R   [  6.0 ,  6.5 [     kappa(s,d)=  0.659    [  0.356 ,  0.956 ]
Q R   [  6.5 ,  7.0 [     kappa(s,d)=  0.531    [  0.224 ,  0.902 ]
Q R   [  7.0 ,  7.5 [     kappa(s,d)=  0.037    [  0.018 ,  0.071 ]
Q R   [  7.5 ,  8.0 [     kappa(s,d)=  0.007    [  0.003 ,  0.011 ]
Q R   [  8.0 ,  8.5 [     kappa(s,d)=  0.018    [  0.008 ,  0.036 ]
Q R   [  8.5 ,  9.0 [     kappa(s,d)=  0.033    [  0.013 ,  0.049 ]
Q R   [  9.0 ,  9.5 [     kappa(s,d)=  0.012    [  0.007 ,  0.020 ]
Q R   [  9.5 , 10.0 [     kappa(s,d)=  0.015    [  0.008 ,  0.023 ]
Q R   [ 10.0 , 10.5 [     kappa(s,d)=  0.053    [  0.014 ,  0.121 ]
Q R   [ 10.5 , 11.0 [     kappa(s,d)=  0.010    [  0.005 ,  0.018 ]
Q R   [ 11.0 , 11.5 [     kappa(s,d)=  0.007    [  0.003 ,  0.011 ]
Q R   [ 11.5 , 12.0 [     kappa(s,d)=  0.003    [  0.002 ,  0.004 ]
Q R   [ 12.0 , 12.5 [     kappa(s,d)=  0.004    [  0.003 ,  0.006 ]
Q R   [ 12.5 , 13.0 [     kappa(s,d)=  0.004    [  0.002 ,  0.008 ]
Q R   [ 13.0 , 13.5 [     kappa(s,d)=  0.002    [  0.001 ,  0.004 ]
Q R   [ 13.5 , 14.0 [     kappa(s,d)=  0.001    [  0.001 ,  0.002 ]
Q R   [ 14.0 , 14.5 [     kappa(s,d)=  0.001    [  0.001 ,  0.002 ]
Q R   [ 14.5 , 15.0 [     kappa(s,d)=  0.001    [  0.001 ,  0.002 ]
Q R   [ 15.0 , 15.5 [     kappa(s,d)=  0.001    [  0.001 ,  0.001 ]
Q R   [ 15.5 , 16.0 [     kappa(s,d)=  0.001    [  0.001 ,  0.003 ]
Q R   [ 16.0 , 16.5 [     kappa(s,d)=  0.001    [  0.001 ,  0.001 ]
Q R   [ 16.5 ,  inf [     kappa(s,d)=  0.000    [  0.000 ,  0.000 ]
Q S   [  0.0 ,  4.0 [     kappa(s,d)=  2.001    [  0.019 , 193.808 ]
Q S   [  4.0 ,  4.5 [     kappa(s,d)=  2.837    [  1.309 ,  7.218 ]
Q S   [  4.5 ,  5.0 [     kappa(s,d)=  2.761    [  1.286 ,  5.317 ]
Q S   [  5.0 ,  5.5 [     kappa(s,d)=  4.777    [  3.406 ,  7.122 ]
Q S   [  5.5 ,  6.0 [     kappa(s,d)=  1.286    [  0.675 ,  1.946 ]
Q S   [  6.0 ,  6.5 [     kappa(s,d)=  0.498    [  0.300 ,  0.780 ]
Q S   [  6.5 ,  7.0 [     kappa(s,d)=  0.247    [  0.118 ,  0.381 ]
Q S   [  7.0 ,  7.5 [     kappa(s,d)=  0.025    [  0.008 ,  0.058 ]
Q S   [  7.5 ,  8.0 [     kappa(s,d)=  0.015    [  0.004 ,  0.026 ]
Q S   [  8.0 ,  8.5 [     kappa(s,d)=  0.020    [  0.007 ,  0.040 ]
Q S   [  8.5 ,  9.0 [     kappa(s,d)=  0.031    [  0.013 ,  0.070 ]
Q S   [  9.0 ,  9.5 [     kappa(s,d)=  0.008    [  0.005 ,  0.013 ]
Q S   [  9.5 , 10.0 [     kappa(s,d)=  0.013    [  0.007 ,  0.018 ]
Q S   [ 10.0 , 10.5 [     kappa(s,d)=  0.015    [  0.007 ,  0.022 ]
Q S   [ 10.5 , 11.0 [     kappa(s,d)=  0.004    [  0.002 ,  0.005 ]
Q S   [ 11.0 , 11.5 [     kappa(s,d)=  0.007    [  0.003 ,  0.014 ]
Q S   [ 11.5 , 12.0 [     kappa(s,d)=  0.002    [  0.001 ,  0.003 ]
Q S   [ 12.0 , 12.5 [     kappa(s,d)=  0.002    [  0.001 ,  0.003 ]
Q S   [ 12.5 , 13.0 [     kappa(s,d)=  0.003    [  0.001 ,  0.005 ]
Q S   [ 13.0 , 13.5 [     kappa(s,d)=  0.002    [  0.001 ,  0.003 ]
Q S   [ 13.5 , 14.0 [     kappa(s,d)=  0.001    [  0.001 ,  0.002 ]
Q S   [ 14.0 , 14.5 [     kappa(s,d)=  0.001    [  0.001 ,  0.001 ]
Q S   [ 14.5 , 15.0 [     kappa(s,d)=  0.001    [  0.001 ,  0.001 ]
Q S   [ 15.0 , 15.5 [     kappa(s,d)=  0.001    [  0.001 ,  0.002 ]
Q S   [ 15.5 , 16.0 [     kappa(s,d)=  0.001    [  0.001 ,  0.001 ]
Q S   [ 16.0 , 16.5 [     kappa(s,d)=  0.001    [  0.001 ,  0.001 ]
Q S   [ 16.5 ,  inf [     kappa(s,d)=  0.000    [  0.000 ,  0.000 ]
Q T   [  0.0 ,  4.0 [     kappa(s,d)=  4.443    [  1.225 , 14.945 ]
Q T   [  4.0 ,  4.5 [     kappa(s,d)=  3.966    [  2.303 ,  6.845 ]
Q T   [  4.5 ,  5.0 [     kappa(s,d)=  2.997    [  1.906 ,  4.541 ]
Q T   [  5.0 ,  5.5 [     kappa(s,d)=  5.490    [  3.442 ,  7.776 ]
Q T   [  5.5 ,  6.0 [     kappa(s,d)=  1.368    [  0.815 ,  2.029 ]
Q T   [  6.0 ,  6.5 [     kappa(s,d)=  0.761    [  0.463 ,  0.976 ]
Q T   [  6.5 ,  7.0 [     kappa(s,d)=  0.530    [  0.256 ,  0.862 ]
Q T   [  7.0 ,  7.5 [     kappa(s,d)=  0.028    [  0.014 ,  0.049 ]
Q T   [  7.5 ,  8.0 [     kappa(s,d)=  0.007    [  0.003 ,  0.011 ]
Q T   [  8.0 ,  8.5 [     kappa(s,d)=  0.013    [  0.006 ,  0.019 ]
Q T   [  8.5 ,  9.0 [     kappa(s,d)=  0.018    [  0.007 ,  0.030 ]
Q T   [  9.0 ,  9.5 [     kappa(s,d)=  0.018    [  0.010 ,  0.029 ]
Q T   [  9.5 , 10.0 [     kappa(s,d)=  0.014    [  0.009 ,  0.019 ]
Q T   [ 10.0 , 10.5 [     kappa(s,d)=  0.012    [  0.007 ,  0.018 ]
Q T   [ 10.5 , 11.0 [     kappa(s,d)=  0.008    [  0.004 ,  0.013 ]
Q T   [ 11.0 , 11.5 [     kappa(s,d)=  0.004    [  0.002 ,  0.007 ]
Q T   [ 11.5 , 12.0 [     kappa(s,d)=  0.003    [  0.001 ,  0.004 ]
Q T   [ 12.0 , 12.5 [     kappa(s,d)=  0.003    [  0.001 ,  0.003 ]
Q T   [ 12.5 , 13.0 [     kappa(s,d)=  0.002    [  0.001 ,  0.003 ]
Q T   [ 13.0 , 13.5 [     kappa(s,d)=  0.002    [  0.001 ,  0.003 ]
Q T   [ 13.5 , 14.0 [     kappa(s,d)=  0.001    [  0.001 ,  0.001 ]
Q T   [ 14.0 , 14.5 [     kappa(s,d)=  0.001    [  0.001 ,  0.001 ]
Q T   [ 14.5 , 15.0 [     kappa(s,d)=  0.001    [  0.001 ,  0.001 ]
Q T   [ 15.0 , 15.5 [     kappa(s,d)=  0.001    [  0.001 ,  0.001 ]
Q T   [ 15.5 , 16.0 [     kappa(s,d)=  0.001    [  0.001 ,  0.001 ]
Q T   [ 16.0 , 16.5 [     kappa(s,d)=  0.001    [  0.001 ,  0.001 ]
Q T   [ 16.5 ,  inf [     kappa(s,d)=  0.000    [  0.000 ,  0.000 ]
Q V   [  0.0 ,  4.0 [     kappa(s,d)=  4.480    [  1.231 , 22.639 ]
Q V   [  4.0 ,  4.5 [     kappa(s,d)=  3.877    [  2.080 ,  6.767 ]
Q V   [  4.5 ,  5.0 [     kappa(s,d)=  4.446    [  2.991 ,  6.655 ]
Q V   [  5.0 ,  5.5 [     kappa(s,d)=  5.753    [  3.589 ,  8.196 ]
Q V   [  5.5 ,  6.0 [     kappa(s,d)=  1.926    [  1.341 ,  2.301 ]
Q V   [  6.0 ,  6.5 [     kappa(s,d)=  1.310    [  0.850 ,  1.640 ]
Q V   [  6.5 ,  7.0 [     kappa(s,d)=  0.786    [  0.451 ,  1.170 ]
Q V   [  7.0 ,  7.5 [     kappa(s,d)=  0.129    [  0.068 ,  0.239 ]
Q V   [  7.5 ,  8.0 [     kappa(s,d)=  0.022    [  0.011 ,  0.038 ]
Q V   [  8.0 ,  8.5 [     kappa(s,d)=  0.034    [  0.012 ,  0.059 ]
Q V   [  8.5 ,  9.0 [     kappa(s,d)=  0.024    [  0.010 ,  0.043 ]
Q V   [  9.0 ,  9.5 [     kappa(s,d)=  0.027    [  0.015 ,  0.040 ]
Q V   [  9.5 , 10.0 [     kappa(s,d)=  0.050    [  0.029 ,  0.074 ]
Q V   [ 10.0 , 10.5 [     kappa(s,d)=  0.029    [  0.016 ,  0.041 ]
Q V   [ 10.5 , 11.0 [     kappa(s,d)=  0.014    [  0.009 ,  0.021 ]
Q V   [ 11.0 , 11.5 [     kappa(s,d)=  0.009    [  0.005 ,  0.014 ]
Q V   [ 11.5 , 12.0 [     kappa(s,d)=  0.007    [  0.005 ,  0.010 ]
Q V   [ 12.0 , 12.5 [     kappa(s,d)=  0.006    [  0.004 ,  0.008 ]
Q V   [ 12.5 , 13.0 [     kappa(s,d)=  0.006    [  0.004 ,  0.008 ]
Q V   [ 13.0 , 13.5 [     kappa(s,d)=  0.002    [  0.001 ,  0.003 ]
Q V   [ 13.5 , 14.0 [     kappa(s,d)=  0.003    [  0.002 ,  0.004 ]
Q V   [ 14.0 , 14.5 [     kappa(s,d)=  0.002    [  0.001 ,  0.003 ]
Q V   [ 14.5 , 15.0 [     kappa(s,d)=  0.001    [  0.001 ,  0.002 ]
Q V   [ 15.0 , 15.5 [     kappa(s,d)=  0.001    [  0.001 ,  0.001 ]
Q V   [ 15.5 , 16.0 [     kappa(s,d)=  0.001    [  0.001 ,  0.001 ]
Q V   [ 16.0 , 16.5 [     kappa(s,d)=  0.001    [  0.001 ,  0.001 ]
Q V   [ 16.5 ,  inf [     kappa(s,d)=  0.000    [  0.000 ,  0.000 ]
Q W   [  0.0 ,  4.0 [     kappa(s,d)=  6.497    [  2.976 , 302.309 ]
Q W   [  4.0 ,  4.5 [     kappa(s,d)=  3.653    [  1.766 ,  9.870 ]
Q W   [  4.5 ,  5.0 [     kappa(s,d)=  0.766    [  0.106 ,  3.148 ]
Q W   [  5.0 ,  5.5 [     kappa(s,d)=  7.787    [  4.785 , 12.353 ]
Q W   [  5.5 ,  6.0 [     kappa(s,d)=  2.295    [  1.446 ,  3.563 ]
Q W   [  6.0 ,  6.5 [     kappa(s,d)=  1.809    [  0.375 ,  4.729 ]
Q W   [  6.5 ,  7.0 [     kappa(s,d)=  0.741    [  0.290 ,  1.391 ]
Q W   [  7.0 ,  7.5 [     kappa(s,d)=  0.034    [  0.005 ,  0.361 ]
Q W   [  7.5 ,  8.0 [     kappa(s,d)=  0.016    [  0.005 ,  0.048 ]
Q W   [  8.0 ,  8.5 [     kappa(s,d)=  0.030    [  0.009 ,  0.073 ]
Q W   [  8.5 ,  9.0 [     kappa(s,d)=  0.019    [  0.005 ,  0.052 ]
Q W   [  9.0 ,  9.5 [     kappa(s,d)=  0.059    [  0.019 ,  0.186 ]
Q W   [  9.5 , 10.0 [     kappa(s,d)=  0.035    [  0.013 ,  0.064 ]
Q W   [ 10.0 , 10.5 [     kappa(s,d)=  0.021    [  0.008 ,  0.053 ]
Q W   [ 10.5 , 11.0 [     kappa(s,d)=  0.020    [  0.006 ,  0.042 ]
Q W   [ 11.0 , 11.5 [     kappa(s,d)=  0.015    [  0.006 ,  0.032 ]
Q W   [ 11.5 , 12.0 [     kappa(s,d)=  0.008    [  0.004 ,  0.015 ]
Q W   [ 12.0 , 12.5 [     kappa(s,d)=  0.007    [  0.004 ,  0.013 ]
Q W   [ 12.5 , 13.0 [     kappa(s,d)=  0.009    [  0.002 ,  0.035 ]
Q W   [ 13.0 , 13.5 [     kappa(s,d)=  0.002    [  0.001 ,  0.004 ]
Q W   [ 13.5 , 14.0 [     kappa(s,d)=  0.002    [  0.001 ,  0.003 ]
Q W   [ 14.0 , 14.5 [     kappa(s,d)=  0.005    [  0.003 ,  0.009 ]
Q W   [ 14.5 , 15.0 [     kappa(s,d)=  0.001    [  0.001 ,  0.003 ]
Q W   [ 15.0 , 15.5 [     kappa(s,d)=  0.001    [  0.001 ,  0.001 ]
Q W   [ 15.5 , 16.0 [     kappa(s,d)=  0.001    [  0.001 ,  0.002 ]
Q W   [ 16.0 , 16.5 [     kappa(s,d)=  0.001    [  0.001 ,  0.001 ]
Q W   [ 16.5 ,  inf [     kappa(s,d)=  0.000    [  0.000 ,  0.000 ]
Q Y   [  0.0 ,  4.0 [     kappa(s,d)=  4.219    [  2.820 ,  8.059 ]
Q Y   [  4.0 ,  4.5 [     kappa(s,d)=  5.466    [  3.738 , 16.841 ]
Q Y   [  4.5 ,  5.0 [     kappa(s,d)=  4.588    [  2.168 ,  7.632 ]
Q Y   [  5.0 ,  5.5 [     kappa(s,d)=  4.575    [  2.847 ,  6.324 ]
Q Y   [  5.5 ,  6.0 [     kappa(s,d)=  3.462    [  2.024 ,  4.935 ]
Q Y   [  6.0 ,  6.5 [     kappa(s,d)=  1.164    [  0.595 ,  1.742 ]
Q Y   [  6.5 ,  7.0 [     kappa(s,d)=  0.556    [  0.257 ,  0.858 ]
Q Y   [  7.0 ,  7.5 [     kappa(s,d)=  0.029    [  0.008 ,  0.075 ]
Q Y   [  7.5 ,  8.0 [     kappa(s,d)=  0.031    [  0.010 ,  0.114 ]
Q Y   [  8.0 ,  8.5 [     kappa(s,d)=  0.021    [  0.009 ,  0.050 ]
Q Y   [  8.5 ,  9.0 [     kappa(s,d)=  0.051    [  0.020 ,  0.115 ]
Q Y   [  9.0 ,  9.5 [     kappa(s,d)=  0.081    [  0.028 ,  0.212 ]
Q Y   [  9.5 , 10.0 [     kappa(s,d)=  0.054    [  0.020 ,  0.122 ]
Q Y   [ 10.0 , 10.5 [     kappa(s,d)=  0.028    [  0.013 ,  0.044 ]
Q Y   [ 10.5 , 11.0 [     kappa(s,d)=  0.014    [  0.008 ,  0.025 ]
Q Y   [ 11.0 , 11.5 [     kappa(s,d)=  0.017    [  0.008 ,  0.039 ]
Q Y   [ 11.5 , 12.0 [     kappa(s,d)=  0.011    [  0.006 ,  0.019 ]
Q Y   [ 12.0 , 12.5 [     kappa(s,d)=  0.004    [  0.002 ,  0.007 ]
Q Y   [ 12.5 , 13.0 [     kappa(s,d)=  0.007    [  0.002 ,  0.022 ]
Q Y   [ 13.0 , 13.5 [     kappa(s,d)=  0.004    [  0.002 ,  0.007 ]
Q Y   [ 13.5 , 14.0 [     kappa(s,d)=  0.002    [  0.001 ,  0.004 ]
Q Y   [ 14.0 , 14.5 [     kappa(s,d)=  0.001    [  0.001 ,  0.002 ]
Q Y   [ 14.5 , 15.0 [     kappa(s,d)=  0.001    [  0.001 ,  0.003 ]
Q Y   [ 15.0 , 15.5 [     kappa(s,d)=  0.001    [  0.001 ,  0.001 ]
Q Y   [ 15.5 , 16.0 [     kappa(s,d)=  0.001    [  0.001 ,  0.002 ]
Q Y   [ 16.0 , 16.5 [     kappa(s,d)=  0.001    [  0.001 ,  0.002 ]
Q Y   [ 16.5 ,  inf [     kappa(s,d)=  0.000    [  0.000 ,  0.000 ]
R R   [  0.0 ,  4.0 [     kappa(s,d)=  3.884    [  2.393 ,  4.126 ]
R R   [  4.0 ,  4.5 [     kappa(s,d)=  1.818    [  0.577 ,  2.916 ]
R R   [  4.5 ,  5.0 [     kappa(s,d)=  3.489    [  1.566 ,  7.740 ]
R R   [  5.0 ,  5.5 [     kappa(s,d)=  4.835    [  2.619 ,  6.534 ]
R R   [  5.5 ,  6.0 [     kappa(s,d)=  1.047    [  0.482 ,  1.804 ]
R R   [  6.0 ,  6.5 [     kappa(s,d)=  1.021    [  0.489 ,  2.008 ]
R R   [  6.5 ,  7.0 [     kappa(s,d)=  0.361    [  0.153 ,  0.765 ]
R R   [  7.0 ,  7.5 [     kappa(s,d)=  0.025    [  0.009 ,  0.058 ]
R R   [  7.5 ,  8.0 [     kappa(s,d)=  0.006    [  0.002 ,  0.014 ]
R R   [  8.0 ,  8.5 [     kappa(s,d)=  0.022    [  0.007 ,  0.047 ]
R R   [  8.5 ,  9.0 [     kappa(s,d)=  0.027    [  0.013 ,  0.038 ]
R R   [  9.0 ,  9.5 [     kappa(s,d)=  0.010    [  0.005 ,  0.017 ]
R R   [  9.5 , 10.0 [     kappa(s,d)=  0.014    [  0.006 ,  0.029 ]
R R   [ 10.0 , 10.5 [     kappa(s,d)=  0.018    [  0.009 ,  0.028 ]
R R   [ 10.5 , 11.0 [     kappa(s,d)=  0.009    [  0.005 ,  0.014 ]
R R   [ 11.0 , 11.5 [     kappa(s,d)=  0.006    [  0.003 ,  0.010 ]
R R   [ 11.5 , 12.0 [     kappa(s,d)=  0.004    [  0.002 ,  0.007 ]
R R   [ 12.0 , 12.5 [     kappa(s,d)=  0.005    [  0.002 ,  0.009 ]
R R   [ 12.5 , 13.0 [     kappa(s,d)=  0.002    [  0.001 ,  0.005 ]
R R   [ 13.0 , 13.5 [     kappa(s,d)=  0.001    [  0.001 ,  0.002 ]
R R   [ 13.5 , 14.0 [     kappa(s,d)=  0.001    [  0.001 ,  0.002 ]
R R   [ 14.0 , 14.5 [     kappa(s,d)=  0.001    [  0.001 ,  0.002 ]
R R   [ 14.5 , 15.0 [     kappa(s,d)=  0.001    [  0.001 ,  0.001 ]
R R   [ 15.0 , 15.5 [     kappa(s,d)=  0.001    [  0.001 ,  0.001 ]
R R   [ 15.5 , 16.0 [     kappa(s,d)=  0.001    [  0.001 ,  0.001 ]
R R   [ 16.0 , 16.5 [     kappa(s,d)=  0.001    [  0.001 ,  0.001 ]
R R   [ 16.5 ,  inf [     kappa(s,d)=  0.000    [  0.000 ,  0.000 ]
R S   [  0.0 ,  4.0 [     kappa(s,d)=  4.238    [  2.877 ,  7.858 ]
R S   [  4.0 ,  4.5 [     kappa(s,d)=  2.785    [  1.273 ,  4.479 ]
R S   [  4.5 ,  5.0 [     kappa(s,d)=  1.748    [  0.954 ,  2.568 ]
R S   [  5.0 ,  5.5 [     kappa(s,d)=  3.724    [  1.917 ,  6.992 ]
R S   [  5.5 ,  6.0 [     kappa(s,d)=  0.838    [  0.467 ,  1.153 ]
R S   [  6.0 ,  6.5 [     kappa(s,d)=  0.486    [  0.312 ,  0.642 ]
R S   [  6.5 ,  7.0 [     kappa(s,d)=  0.282    [  0.160 ,  0.458 ]
R S   [  7.0 ,  7.5 [     kappa(s,d)=  0.038    [  0.018 ,  0.071 ]
R S   [  7.5 ,  8.0 [     kappa(s,d)=  0.009    [  0.004 ,  0.018 ]
R S   [  8.0 ,  8.5 [     kappa(s,d)=  0.008    [  0.004 ,  0.015 ]
R S   [  8.5 ,  9.0 [     kappa(s,d)=  0.024    [  0.014 ,  0.034 ]
R S   [  9.0 ,  9.5 [     kappa(s,d)=  0.008    [  0.004 ,  0.012 ]
R S   [  9.5 , 10.0 [     kappa(s,d)=  0.012    [  0.004 ,  0.024 ]
R S   [ 10.0 , 10.5 [     kappa(s,d)=  0.013    [  0.006 ,  0.021 ]
R S   [ 10.5 , 11.0 [     kappa(s,d)=  0.006    [  0.003 ,  0.008 ]
R S   [ 11.0 , 11.5 [     kappa(s,d)=  0.003    [  0.002 ,  0.004 ]
R S   [ 11.5 , 12.0 [     kappa(s,d)=  0.005    [  0.002 ,  0.007 ]
R S   [ 12.0 , 12.5 [     kappa(s,d)=  0.003    [  0.001 ,  0.005 ]
R S   [ 12.5 , 13.0 [     kappa(s,d)=  0.002    [  0.001 ,  0.003 ]
R S   [ 13.0 , 13.5 [     kappa(s,d)=  0.002    [  0.001 ,  0.003 ]
R S   [ 13.5 , 14.0 [     kappa(s,d)=  0.001    [  0.001 ,  0.001 ]
R S   [ 14.0 , 14.5 [     kappa(s,d)=  0.001    [  0.001 ,  0.001 ]
R S   [ 14.5 , 15.0 [     kappa(s,d)=  0.001    [  0.001 ,  0.001 ]
R S   [ 15.0 , 15.5 [     kappa(s,d)=  0.001    [  0.001 ,  0.001 ]
R S   [ 15.5 , 16.0 [     kappa(s,d)=  0.001    [  0.001 ,  0.001 ]
R S   [ 16.0 , 16.5 [     kappa(s,d)=  0.001    [  0.001 ,  0.001 ]
R S   [ 16.5 ,  inf [     kappa(s,d)=  0.000    [  0.000 ,  0.000 ]
R T   [  0.0 ,  4.0 [     kappa(s,d)=  5.393    [  5.193 , 13.730 ]
R T   [  4.0 ,  4.5 [     kappa(s,d)=  3.298    [  1.587 ,  5.271 ]
R T   [  4.5 ,  5.0 [     kappa(s,d)=  1.239    [  0.687 ,  2.183 ]
R T   [  5.0 ,  5.5 [     kappa(s,d)=  4.831    [  3.486 ,  6.248 ]
R T   [  5.5 ,  6.0 [     kappa(s,d)=  1.002    [  0.604 ,  1.395 ]
R T   [  6.0 ,  6.5 [     kappa(s,d)=  0.898    [  0.553 ,  1.226 ]
R T   [  6.5 ,  7.0 [     kappa(s,d)=  0.799    [  0.400 ,  1.239 ]
R T   [  7.0 ,  7.5 [     kappa(s,d)=  0.023    [  0.009 ,  0.048 ]
R T   [  7.5 ,  8.0 [     kappa(s,d)=  0.007    [  0.003 ,  0.013 ]
R T   [  8.0 ,  8.5 [     kappa(s,d)=  0.020    [  0.007 ,  0.032 ]
R T   [  8.5 ,  9.0 [     kappa(s,d)=  0.019    [  0.008 ,  0.034 ]
R T   [  9.0 ,  9.5 [     kappa(s,d)=  0.012    [  0.006 ,  0.021 ]
R T   [  9.5 , 10.0 [     kappa(s,d)=  0.025    [  0.014 ,  0.039 ]
R T   [ 10.0 , 10.5 [     kappa(s,d)=  0.021    [  0.012 ,  0.027 ]
R T   [ 10.5 , 11.0 [     kappa(s,d)=  0.007    [  0.004 ,  0.010 ]
R T   [ 11.0 , 11.5 [     kappa(s,d)=  0.009    [  0.004 ,  0.014 ]
R T   [ 11.5 , 12.0 [     kappa(s,d)=  0.004    [  0.002 ,  0.006 ]
R T   [ 12.0 , 12.5 [     kappa(s,d)=  0.002    [  0.002 ,  0.003 ]
R T   [ 12.5 , 13.0 [     kappa(s,d)=  0.003    [  0.002 ,  0.005 ]
R T   [ 13.0 , 13.5 [     kappa(s,d)=  0.002    [  0.001 ,  0.003 ]
R T   [ 13.5 , 14.0 [     kappa(s,d)=  0.001    [  0.001 ,  0.002 ]
R T   [ 14.0 , 14.5 [     kappa(s,d)=  0.001    [  0.001 ,  0.001 ]
R T   [ 14.5 , 15.0 [     kappa(s,d)=  0.002    [  0.001 ,  0.003 ]
R T   [ 15.0 , 15.5 [     kappa(s,d)=  0.001    [  0.001 ,  0.001 ]
R T   [ 15.5 , 16.0 [     kappa(s,d)=  0.001    [  0.001 ,  0.001 ]
R T   [ 16.0 , 16.5 [     kappa(s,d)=  0.001    [  0.001 ,  0.001 ]
R T   [ 16.5 ,  inf [     kappa(s,d)=  0.000    [  0.000 ,  0.000 ]
R V   [  0.0 ,  4.0 [     kappa(s,d)=  7.121    [  2.781 , 80.715 ]
R V   [  4.0 ,  4.5 [     kappa(s,d)=  2.310    [  1.135 ,  3.814 ]
R V   [  4.5 ,  5.0 [     kappa(s,d)=  2.628    [  1.743 ,  3.547 ]
R V   [  5.0 ,  5.5 [     kappa(s,d)=  5.830    [  3.890 ,  7.213 ]
R V   [  5.5 ,  6.0 [     kappa(s,d)=  1.747    [  1.224 ,  2.243 ]
R V   [  6.0 ,  6.5 [     kappa(s,d)=  1.571    [  1.039 ,  2.056 ]
R V   [  6.5 ,  7.0 [     kappa(s,d)=  1.059    [  0.645 ,  1.384 ]
R V   [  7.0 ,  7.5 [     kappa(s,d)=  0.066    [  0.034 ,  0.110 ]
R V   [  7.5 ,  8.0 [     kappa(s,d)=  0.023    [  0.010 ,  0.044 ]
R V   [  8.0 ,  8.5 [     kappa(s,d)=  0.030    [  0.018 ,  0.051 ]
R V   [  8.5 ,  9.0 [     kappa(s,d)=  0.038    [  0.023 ,  0.055 ]
R V   [  9.0 ,  9.5 [     kappa(s,d)=  0.026    [  0.013 ,  0.036 ]
R V   [  9.5 , 10.0 [     kappa(s,d)=  0.038    [  0.023 ,  0.059 ]
R V   [ 10.0 , 10.5 [     kappa(s,d)=  0.029    [  0.019 ,  0.041 ]
R V   [ 10.5 , 11.0 [     kappa(s,d)=  0.021    [  0.013 ,  0.030 ]
R V   [ 11.0 , 11.5 [     kappa(s,d)=  0.009    [  0.004 ,  0.016 ]
R V   [ 11.5 , 12.0 [     kappa(s,d)=  0.005    [  0.003 ,  0.007 ]
R V   [ 12.0 , 12.5 [     kappa(s,d)=  0.006    [  0.004 ,  0.009 ]
R V   [ 12.5 , 13.0 [     kappa(s,d)=  0.004    [  0.003 ,  0.006 ]
R V   [ 13.0 , 13.5 [     kappa(s,d)=  0.004    [  0.002 ,  0.006 ]
R V   [ 13.5 , 14.0 [     kappa(s,d)=  0.002    [  0.001 ,  0.003 ]
R V   [ 14.0 , 14.5 [     kappa(s,d)=  0.001    [  0.001 ,  0.002 ]
R V   [ 14.5 , 15.0 [     kappa(s,d)=  0.001    [  0.001 ,  0.001 ]
R V   [ 15.0 , 15.5 [     kappa(s,d)=  0.001    [  0.001 ,  0.001 ]
R V   [ 15.5 , 16.0 [     kappa(s,d)=  0.001    [  0.001 ,  0.001 ]
R V   [ 16.0 , 16.5 [     kappa(s,d)=  0.001    [  0.001 ,  0.001 ]
R V   [ 16.5 ,  inf [     kappa(s,d)=  0.000    [  0.000 ,  0.000 ]
R W   [  0.0 ,  4.0 [     kappa(s,d)=  6.368    [  7.336 , 28.123 ]
R W   [  4.0 ,  4.5 [     kappa(s,d)=  2.668    [  0.812 ,  5.636 ]
R W   [  4.5 ,  5.0 [     kappa(s,d)=  2.078    [  0.974 ,  5.941 ]
R W   [  5.0 ,  5.5 [     kappa(s,d)=  7.161    [  3.622 , 14.105 ]
R W   [  5.5 ,  6.0 [     kappa(s,d)=  0.778    [  0.360 ,  1.384 ]
R W   [  6.0 ,  6.5 [     kappa(s,d)=  1.159    [  0.457 ,  2.667 ]
R W   [  6.5 ,  7.0 [     kappa(s,d)=  0.629    [  0.227 ,  1.382 ]
R W   [  7.0 ,  7.5 [     kappa(s,d)=  0.156    [  0.050 ,  0.468 ]
R W   [  7.5 ,  8.0 [     kappa(s,d)=  0.022    [  0.008 ,  0.048 ]
R W   [  8.0 ,  8.5 [     kappa(s,d)=  0.017    [  0.005 ,  0.033 ]
R W   [  8.5 ,  9.0 [     kappa(s,d)=  0.082    [  0.031 ,  0.257 ]
R W   [  9.0 ,  9.5 [     kappa(s,d)=  0.051    [  0.026 ,  0.101 ]
R W   [  9.5 , 10.0 [     kappa(s,d)=  0.033    [  0.017 ,  0.060 ]
R W   [ 10.0 , 10.5 [     kappa(s,d)=  0.036    [  0.015 ,  0.073 ]
R W   [ 10.5 , 11.0 [     kappa(s,d)=  0.010    [  0.005 ,  0.015 ]
R W   [ 11.0 , 11.5 [     kappa(s,d)=  0.018    [  0.008 ,  0.034 ]
R W   [ 11.5 , 12.0 [     kappa(s,d)=  0.006    [  0.002 ,  0.011 ]
R W   [ 12.0 , 12.5 [     kappa(s,d)=  0.005    [  0.002 ,  0.011 ]
R W   [ 12.5 , 13.0 [     kappa(s,d)=  0.003    [  0.001 ,  0.007 ]
R W   [ 13.0 , 13.5 [     kappa(s,d)=  0.003    [  0.001 ,  0.006 ]
R W   [ 13.5 , 14.0 [     kappa(s,d)=  0.001    [  0.001 ,  0.002 ]
R W   [ 14.0 , 14.5 [     kappa(s,d)=  0.001    [  0.001 ,  0.003 ]
R W   [ 14.5 , 15.0 [     kappa(s,d)=  0.001    [  0.001 ,  0.003 ]
R W   [ 15.0 , 15.5 [     kappa(s,d)=  0.001    [  0.001 ,  0.001 ]
R W   [ 15.5 , 16.0 [     kappa(s,d)=  0.001    [  0.001 ,  0.001 ]
R W   [ 16.0 , 16.5 [     kappa(s,d)=  0.001    [  0.001 ,  0.001 ]
R W   [ 16.5 ,  inf [     kappa(s,d)=  0.000    [  0.000 ,  0.000 ]
R Y   [  0.0 ,  4.0 [     kappa(s,d)=  5.130    [  3.711 , 13.786 ]
R Y   [  4.0 ,  4.5 [     kappa(s,d)=  3.371    [  1.170 ,  6.608 ]
R Y   [  4.5 ,  5.0 [     kappa(s,d)=  4.855    [  2.440 ,  8.380 ]
R Y   [  5.0 ,  5.5 [     kappa(s,d)=  4.993    [  3.109 ,  7.411 ]
R Y   [  5.5 ,  6.0 [     kappa(s,d)=  2.597    [  1.555 ,  3.763 ]
R Y   [  6.0 ,  6.5 [     kappa(s,d)=  0.605    [  0.378 ,  0.902 ]
R Y   [  6.5 ,  7.0 [     kappa(s,d)=  1.439    [  0.531 ,  4.622 ]
R Y   [  7.0 ,  7.5 [     kappa(s,d)=  0.018    [  0.004 ,  0.042 ]
R Y   [  7.5 ,  8.0 [     kappa(s,d)=  0.011    [  0.004 ,  0.025 ]
R Y   [  8.0 ,  8.5 [     kappa(s,d)=  0.024    [  0.011 ,  0.046 ]
R Y   [  8.5 ,  9.0 [     kappa(s,d)=  0.065    [  0.031 ,  0.132 ]
R Y   [  9.0 ,  9.5 [     kappa(s,d)=  0.026    [  0.013 ,  0.047 ]
R Y   [  9.5 , 10.0 [     kappa(s,d)=  0.044    [  0.021 ,  0.076 ]
R Y   [ 10.0 , 10.5 [     kappa(s,d)=  0.018    [  0.009 ,  0.030 ]
R Y   [ 10.5 , 11.0 [     kappa(s,d)=  0.014    [  0.008 ,  0.023 ]
R Y   [ 11.0 , 11.5 [     kappa(s,d)=  0.016    [  0.009 ,  0.027 ]
R Y   [ 11.5 , 12.0 [     kappa(s,d)=  0.007    [  0.004 ,  0.011 ]
R Y   [ 12.0 , 12.5 [     kappa(s,d)=  0.003    [  0.001 ,  0.005 ]
R Y   [ 12.5 , 13.0 [     kappa(s,d)=  0.004    [  0.002 ,  0.008 ]
R Y   [ 13.0 , 13.5 [     kappa(s,d)=  0.003    [  0.002 ,  0.005 ]
R Y   [ 13.5 , 14.0 [     kappa(s,d)=  0.001    [  0.001 ,  0.002 ]
R Y   [ 14.0 , 14.5 [     kappa(s,d)=  0.002    [  0.001 ,  0.003 ]
R Y   [ 14.5 , 15.0 [     kappa(s,d)=  0.001    [  0.001 ,  0.002 ]
R Y   [ 15.0 , 15.5 [     kappa(s,d)=  0.001    [  0.001 ,  0.002 ]
R Y   [ 15.5 , 16.0 [     kappa(s,d)=  0.001    [  0.001 ,  0.001 ]
R Y   [ 16.0 , 16.5 [     kappa(s,d)=  0.001    [  0.001 ,  0.001 ]
R Y   [ 16.5 ,  inf [     kappa(s,d)=  0.000    [  0.000 ,  0.000 ]
S S   [  0.0 ,  4.0 [     kappa(s,d)=  8.520    [  6.809 , 90.312 ]
S S   [  4.0 ,  4.5 [     kappa(s,d)=  5.756    [  1.508 , 16.185 ]
S S   [  4.5 ,  5.0 [     kappa(s,d)=  2.606    [  1.239 ,  5.667 ]
S S   [  5.0 ,  5.5 [     kappa(s,d)=  2.495    [  1.634 ,  3.369 ]
S S   [  5.5 ,  6.0 [     kappa(s,d)=  0.957    [  0.611 ,  1.490 ]
S S   [  6.0 ,  6.5 [     kappa(s,d)=  0.785    [  0.434 ,  1.217 ]
S S   [  6.5 ,  7.0 [     kappa(s,d)=  1.053    [  0.168 ,  3.729 ]
S S   [  7.0 ,  7.5 [     kappa(s,d)=  0.017    [  0.005 ,  0.032 ]
S S   [  7.5 ,  8.0 [     kappa(s,d)=  0.004    [  0.002 ,  0.008 ]
S S   [  8.0 ,  8.5 [     kappa(s,d)=  0.003    [  0.002 ,  0.006 ]
S S   [  8.5 ,  9.0 [     kappa(s,d)=  0.013    [  0.007 ,  0.023 ]
S S   [  9.0 ,  9.5 [     kappa(s,d)=  0.030    [  0.009 ,  0.066 ]
S S   [  9.5 , 10.0 [     kappa(s,d)=  0.011    [  0.006 ,  0.018 ]
S S   [ 10.0 , 10.5 [     kappa(s,d)=  0.011    [  0.005 ,  0.017 ]
S S   [ 10.5 , 11.0 [     kappa(s,d)=  0.002    [  0.001 ,  0.003 ]
S S   [ 11.0 , 11.5 [     kappa(s,d)=  0.004    [  0.002 ,  0.007 ]
S S   [ 11.5 , 12.0 [     kappa(s,d)=  0.002    [  0.001 ,  0.004 ]
S S   [ 12.0 , 12.5 [     kappa(s,d)=  0.001    [  0.001 ,  0.002 ]
S S   [ 12.5 , 13.0 [     kappa(s,d)=  0.001    [  0.001 ,  0.002 ]
S S   [ 13.0 , 13.5 [     kappa(s,d)=  0.001    [  0.001 ,  0.002 ]
S S   [ 13.5 , 14.0 [     kappa(s,d)=  0.001    [  0.001 ,  0.002 ]
S S   [ 14.0 , 14.5 [     kappa(s,d)=  0.001    [  0.001 ,  0.001 ]
S S   [ 14.5 , 15.0 [     kappa(s,d)=  0.001    [  0.001 ,  0.003 ]
S S   [ 15.0 , 15.5 [     kappa(s,d)=  0.001    [  0.001 ,  0.001 ]
S S   [ 15.5 , 16.0 [     kappa(s,d)=  0.001    [  0.001 ,  0.001 ]
S S   [ 16.0 , 16.5 [     kappa(s,d)=  0.001    [  0.001 ,  0.001 ]
S S   [ 16.5 ,  inf [     kappa(s,d)=  0.000    [  0.000 ,  0.000 ]
S T   [  0.0 ,  4.0 [     kappa(s,d)=  5.236    [  2.423 , 15.564 ]
S T   [  4.0 ,  4.5 [     kappa(s,d)=  6.379    [  3.250 , 10.750 ]
S T   [  4.5 ,  5.0 [     kappa(s,d)=  2.666    [  1.199 ,  4.063 ]
S T   [  5.0 ,  5.5 [     kappa(s,d)=  5.144    [  3.635 ,  6.993 ]
S T   [  5.5 ,  6.0 [     kappa(s,d)=  1.246    [  0.777 ,  1.668 ]
S T   [  6.0 ,  6.5 [     kappa(s,d)=  0.510    [  0.315 ,  0.657 ]
S T   [  6.5 ,  7.0 [     kappa(s,d)=  0.490    [  0.254 ,  0.772 ]
S T   [  7.0 ,  7.5 [     kappa(s,d)=  0.039    [  0.014 ,  0.079 ]
S T   [  7.5 ,  8.0 [     kappa(s,d)=  0.011    [  0.005 ,  0.021 ]
S T   [  8.0 ,  8.5 [     kappa(s,d)=  0.026    [  0.009 ,  0.057 ]
S T   [  8.5 ,  9.0 [     kappa(s,d)=  0.019    [  0.009 ,  0.032 ]
S T   [  9.0 ,  9.5 [     kappa(s,d)=  0.024    [  0.014 ,  0.042 ]
S T   [  9.5 , 10.0 [     kappa(s,d)=  0.013    [  0.007 ,  0.021 ]
S T   [ 10.0 , 10.5 [     kappa(s,d)=  0.014    [  0.009 ,  0.019 ]
S T   [ 10.5 , 11.0 [     kappa(s,d)=  0.010    [  0.006 ,  0.015 ]
S T   [ 11.0 , 11.5 [     kappa(s,d)=  0.004    [  0.003 ,  0.006 ]
S T   [ 11.5 , 12.0 [     kappa(s,d)=  0.004    [  0.002 ,  0.005 ]
S T   [ 12.0 , 12.5 [     kappa(s,d)=  0.003    [  0.001 ,  0.003 ]
S T   [ 12.5 , 13.0 [     kappa(s,d)=  0.002    [  0.001 ,  0.003 ]
S T   [ 13.0 , 13.5 [     kappa(s,d)=  0.001    [  0.001 ,  0.002 ]
S T   [ 13.5 , 14.0 [     kappa(s,d)=  0.002    [  0.001 ,  0.002 ]
S T   [ 14.0 , 14.5 [     kappa(s,d)=  0.001    [  0.001 ,  0.002 ]
S T   [ 14.5 , 15.0 [     kappa(s,d)=  0.001    [  0.001 ,  0.001 ]
S T   [ 15.0 , 15.5 [     kappa(s,d)=  0.001    [  0.001 ,  0.001 ]
S T   [ 15.5 , 16.0 [     kappa(s,d)=  0.001    [  0.001 ,  0.001 ]
S T   [ 16.0 , 16.5 [     kappa(s,d)=  0.001    [  0.001 ,  0.001 ]
S T   [ 16.5 ,  inf [     kappa(s,d)=  0.000    [  0.000 ,  0.000 ]
S V   [  0.0 ,  4.0 [     kappa(s,d)=  9.399    [  4.927 , 45.084 ]
S V   [  4.0 ,  4.5 [     kappa(s,d)=  4.077    [  2.143 ,  6.363 ]
S V   [  4.5 ,  5.0 [     kappa(s,d)=  3.111    [  1.511 ,  4.987 ]
S V   [  5.0 ,  5.5 [     kappa(s,d)=  5.366    [  3.794 ,  7.101 ]
S V   [  5.5 ,  6.0 [     kappa(s,d)=  2.185    [  1.443 ,  2.927 ]
S V   [  6.0 ,  6.5 [     kappa(s,d)=  0.808    [  0.471 ,  1.090 ]
S V   [  6.5 ,  7.0 [     kappa(s,d)=  0.603    [  0.362 ,  0.803 ]
S V   [  7.0 ,  7.5 [     kappa(s,d)=  0.061    [  0.027 ,  0.105 ]
S V   [  7.5 ,  8.0 [     kappa(s,d)=  0.031    [  0.015 ,  0.053 ]
S V   [  8.0 ,  8.5 [     kappa(s,d)=  0.033    [  0.019 ,  0.047 ]
S V   [  8.5 ,  9.0 [     kappa(s,d)=  0.029    [  0.016 ,  0.043 ]
S V   [  9.0 ,  9.5 [     kappa(s,d)=  0.027    [  0.017 ,  0.041 ]
S V   [  9.5 , 10.0 [     kappa(s,d)=  0.028    [  0.017 ,  0.041 ]
S V   [ 10.0 , 10.5 [     kappa(s,d)=  0.024    [  0.011 ,  0.049 ]
S V   [ 10.5 , 11.0 [     kappa(s,d)=  0.009    [  0.005 ,  0.014 ]
S V   [ 11.0 , 11.5 [     kappa(s,d)=  0.007    [  0.004 ,  0.010 ]
S V   [ 11.5 , 12.0 [     kappa(s,d)=  0.005    [  0.003 ,  0.008 ]
S V   [ 12.0 , 12.5 [     kappa(s,d)=  0.004    [  0.002 ,  0.005 ]
S V   [ 12.5 , 13.0 [     kappa(s,d)=  0.003    [  0.002 ,  0.003 ]
S V   [ 13.0 , 13.5 [     kappa(s,d)=  0.003    [  0.002 ,  0.004 ]
S V   [ 13.5 , 14.0 [     kappa(s,d)=  0.003    [  0.001 ,  0.003 ]
S V   [ 14.0 , 14.5 [     kappa(s,d)=  0.001    [  0.001 ,  0.002 ]
S V   [ 14.5 , 15.0 [     kappa(s,d)=  0.001    [  0.001 ,  0.001 ]
S V   [ 15.0 , 15.5 [     kappa(s,d)=  0.001    [  0.001 ,  0.001 ]
S V   [ 15.5 , 16.0 [     kappa(s,d)=  0.001    [  0.001 ,  0.001 ]
S V   [ 16.0 , 16.5 [     kappa(s,d)=  0.001    [  0.001 ,  0.001 ]
S V   [ 16.5 ,  inf [     kappa(s,d)=  0.000    [  0.000 ,  0.000 ]
S W   [  0.0 ,  4.0 [     kappa(s,d)=  3.320    [  2.299 ,  4.032 ]
S W   [  4.0 ,  4.5 [     kappa(s,d)=  3.106    [  0.651 , 17.405 ]
S W   [  4.5 ,  5.0 [     kappa(s,d)=  2.896    [  1.611 ,  6.743 ]
S W   [  5.0 ,  5.5 [     kappa(s,d)=  3.541    [  2.130 ,  4.584 ]
S W   [  5.5 ,  6.0 [     kappa(s,d)=  1.884    [  1.018 ,  2.743 ]
S W   [  6.0 ,  6.5 [     kappa(s,d)=  0.730    [  0.382 ,  1.124 ]
S W   [  6.5 ,  7.0 [     kappa(s,d)=  0.446    [  0.102 ,  1.081 ]
S W   [  7.0 ,  7.5 [     kappa(s,d)=  0.103    [  0.030 ,  0.278 ]
S W   [  7.5 ,  8.0 [     kappa(s,d)=  0.025    [  0.011 ,  0.054 ]
S W   [  8.0 ,  8.5 [     kappa(s,d)=  0.015    [  0.005 ,  0.030 ]
S W   [  8.5 ,  9.0 [     kappa(s,d)=  0.029    [  0.013 ,  0.058 ]
S W   [  9.0 ,  9.5 [     kappa(s,d)=  0.008    [  0.003 ,  0.015 ]
S W   [  9.5 , 10.0 [     kappa(s,d)=  0.016    [  0.007 ,  0.030 ]
S W   [ 10.0 , 10.5 [     kappa(s,d)=  0.021    [  0.007 ,  0.059 ]
S W   [ 10.5 , 11.0 [     kappa(s,d)=  0.005    [  0.001 ,  0.012 ]
S W   [ 11.0 , 11.5 [     kappa(s,d)=  0.010    [  0.003 ,  0.025 ]
S W   [ 11.5 , 12.0 [     kappa(s,d)=  0.010    [  0.003 ,  0.016 ]
S W   [ 12.0 , 12.5 [     kappa(s,d)=  0.005    [  0.002 ,  0.007 ]
S W   [ 12.5 , 13.0 [     kappa(s,d)=  0.002    [  0.001 ,  0.005 ]
S W   [ 13.0 , 13.5 [     kappa(s,d)=  0.004    [  0.002 ,  0.007 ]
S W   [ 13.5 , 14.0 [     kappa(s,d)=  0.001    [  0.001 ,  0.003 ]
S W   [ 14.0 , 14.5 [     kappa(s,d)=  0.001    [  0.001 ,  0.002 ]
S W   [ 14.5 , 15.0 [     kappa(s,d)=  0.001    [  0.001 ,  0.001 ]
S W   [ 15.0 , 15.5 [     kappa(s,d)=  0.002    [  0.001 ,  0.004 ]
S W   [ 15.5 , 16.0 [     kappa(s,d)=  0.001    [  0.001 ,  0.001 ]
S W   [ 16.0 , 16.5 [     kappa(s,d)=  0.001    [  0.001 ,  0.001 ]
S W   [ 16.5 ,  inf [     kappa(s,d)=  0.000    [  0.000 ,  0.000 ]
S Y   [  0.0 ,  4.0 [     kappa(s,d)=  4.356    [  1.745 , 12.247 ]
S Y   [  4.0 ,  4.5 [     kappa(s,d)=  4.673    [  1.974 ,  9.280 ]
S Y   [  4.5 ,  5.0 [     kappa(s,d)=  4.429    [  1.599 , 11.581 ]
S Y   [  5.0 ,  5.5 [     kappa(s,d)=  6.014    [  3.491 , 10.063 ]
S Y   [  5.5 ,  6.0 [     kappa(s,d)=  1.548    [  0.796 ,  2.431 ]
S Y   [  6.0 ,  6.5 [     kappa(s,d)=  0.595    [  0.289 ,  0.917 ]
S Y   [  6.5 ,  7.0 [     kappa(s,d)=  0.525    [  0.206 ,  0.826 ]
S Y   [  7.0 ,  7.5 [     kappa(s,d)=  0.013    [  0.004 ,  0.025 ]
S Y   [  7.5 ,  8.0 [     kappa(s,d)=  0.021    [  0.008 ,  0.047 ]
S Y   [  8.0 ,  8.5 [     kappa(s,d)=  0.016    [  0.009 ,  0.026 ]
S Y   [  8.5 ,  9.0 [     kappa(s,d)=  0.025    [  0.012 ,  0.036 ]
S Y   [  9.0 ,  9.5 [     kappa(s,d)=  0.028    [  0.014 ,  0.042 ]
S Y   [  9.5 , 10.0 [     kappa(s,d)=  0.029    [  0.016 ,  0.057 ]
S Y   [ 10.0 , 10.5 [     kappa(s,d)=  0.050    [  0.024 ,  0.086 ]
S Y   [ 10.5 , 11.0 [     kappa(s,d)=  0.018    [  0.010 ,  0.027 ]
S Y   [ 11.0 , 11.5 [     kappa(s,d)=  0.005    [  0.002 ,  0.007 ]
S Y   [ 11.5 , 12.0 [     kappa(s,d)=  0.012    [  0.004 ,  0.023 ]
S Y   [ 12.0 , 12.5 [     kappa(s,d)=  0.003    [  0.001 ,  0.004 ]
S Y   [ 12.5 , 13.0 [     kappa(s,d)=  0.002    [  0.001 ,  0.004 ]
S Y   [ 13.0 , 13.5 [     kappa(s,d)=  0.003    [  0.002 ,  0.004 ]
S Y   [ 13.5 , 14.0 [     kappa(s,d)=  0.001    [  0.001 ,  0.002 ]
S Y   [ 14.0 , 14.5 [     kappa(s,d)=  0.002    [  0.001 ,  0.004 ]
S Y   [ 14.5 , 15.0 [     kappa(s,d)=  0.001    [  0.001 ,  0.002 ]
S Y   [ 15.0 , 15.5 [     kappa(s,d)=  0.001    [  0.001 ,  0.002 ]
S Y   [ 15.5 , 16.0 [     kappa(s,d)=  0.001    [  0.001 ,  0.001 ]
S Y   [ 16.0 , 16.5 [     kappa(s,d)=  0.001    [  0.001 ,  0.001 ]
S Y   [ 16.5 ,  inf [     kappa(s,d)=  0.000    [  0.000 ,  0.000 ]
T T   [  0.0 ,  4.0 [     kappa(s,d)=  9.553    [  3.721 , 520.976 ]
T T   [  4.0 ,  4.5 [     kappa(s,d)=  3.747    [  1.869 ,  5.713 ]
T T   [  4.5 ,  5.0 [     kappa(s,d)=  1.217    [  0.489 ,  2.907 ]
T T   [  5.0 ,  5.5 [     kappa(s,d)=  5.168    [  3.429 ,  6.923 ]
T T   [  5.5 ,  6.0 [     kappa(s,d)=  1.521    [  0.779 ,  2.145 ]
T T   [  6.0 ,  6.5 [     kappa(s,d)=  1.647    [  0.939 ,  3.211 ]
T T   [  6.5 ,  7.0 [     kappa(s,d)=  0.695    [  0.270 ,  2.248 ]
T T   [  7.0 ,  7.5 [     kappa(s,d)=  0.303    [  0.043 ,  1.564 ]
T T   [  7.5 ,  8.0 [     kappa(s,d)=  0.013    [  0.004 ,  0.030 ]
T T   [  8.0 ,  8.5 [     kappa(s,d)=  0.013    [  0.005 ,  0.030 ]
T T   [  8.5 ,  9.0 [     kappa(s,d)=  0.020    [  0.008 ,  0.038 ]
T T   [  9.0 ,  9.5 [     kappa(s,d)=  0.031    [  0.014 ,  0.055 ]
T T   [  9.5 , 10.0 [     kappa(s,d)=  0.032    [  0.011 ,  0.076 ]
T T   [ 10.0 , 10.5 [     kappa(s,d)=  0.007    [  0.003 ,  0.012 ]
T T   [ 10.5 , 11.0 [     kappa(s,d)=  0.010    [  0.004 ,  0.020 ]
T T   [ 11.0 , 11.5 [     kappa(s,d)=  0.007    [  0.003 ,  0.011 ]
T T   [ 11.5 , 12.0 [     kappa(s,d)=  0.003    [  0.002 ,  0.005 ]
T T   [ 12.0 , 12.5 [     kappa(s,d)=  0.002    [  0.001 ,  0.004 ]
T T   [ 12.5 , 13.0 [     kappa(s,d)=  0.003    [  0.001 ,  0.004 ]
T T   [ 13.0 , 13.5 [     kappa(s,d)=  0.003    [  0.001 ,  0.006 ]
T T   [ 13.5 , 14.0 [     kappa(s,d)=  0.003    [  0.001 ,  0.005 ]
T T   [ 14.0 , 14.5 [     kappa(s,d)=  0.001    [  0.001 ,  0.001 ]
T T   [ 14.5 , 15.0 [     kappa(s,d)=  0.001    [  0.001 ,  0.001 ]
T T   [ 15.0 , 15.5 [     kappa(s,d)=  0.001    [  0.001 ,  0.001 ]
T T   [ 15.5 , 16.0 [     kappa(s,d)=  0.001    [  0.001 ,  0.001 ]
T T   [ 16.0 , 16.5 [     kappa(s,d)=  0.001    [  0.001 ,  0.001 ]
T T   [ 16.5 ,  inf [     kappa(s,d)=  0.000    [  0.000 ,  0.000 ]
T V   [  0.0 ,  4.0 [     kappa(s,d)=  6.000    [  2.474 , 22.241 ]
T V   [  4.0 ,  4.5 [     kappa(s,d)=  4.629    [  2.336 ,  6.776 ]
T V   [  4.5 ,  5.0 [     kappa(s,d)=  4.131    [  2.929 ,  5.519 ]
T V   [  5.0 ,  5.5 [     kappa(s,d)=  7.128    [  4.683 ,  8.765 ]
T V   [  5.5 ,  6.0 [     kappa(s,d)=  2.669    [  1.809 ,  3.235 ]
T V   [  6.0 ,  6.5 [     kappa(s,d)=  0.957    [  0.569 ,  1.227 ]
T V   [  6.5 ,  7.0 [     kappa(s,d)=  1.047    [  0.596 ,  1.707 ]
T V   [  7.0 ,  7.5 [     kappa(s,d)=  0.088    [  0.031 ,  0.186 ]
T V   [  7.5 ,  8.0 [     kappa(s,d)=  0.035    [  0.016 ,  0.066 ]
T V   [  8.0 ,  8.5 [     kappa(s,d)=  0.033    [  0.017 ,  0.053 ]
T V   [  8.5 ,  9.0 [     kappa(s,d)=  0.039    [  0.021 ,  0.056 ]
T V   [  9.0 ,  9.5 [     kappa(s,d)=  0.029    [  0.015 ,  0.047 ]
T V   [  9.5 , 10.0 [     kappa(s,d)=  0.035    [  0.017 ,  0.055 ]
T V   [ 10.0 , 10.5 [     kappa(s,d)=  0.047    [  0.023 ,  0.079 ]
T V   [ 10.5 , 11.0 [     kappa(s,d)=  0.027    [  0.016 ,  0.035 ]
T V   [ 11.0 , 11.5 [     kappa(s,d)=  0.008    [  0.005 ,  0.012 ]
T V   [ 11.5 , 12.0 [     kappa(s,d)=  0.007    [  0.004 ,  0.010 ]
T V   [ 12.0 , 12.5 [     kappa(s,d)=  0.005    [  0.003 ,  0.007 ]
T V   [ 12.5 , 13.0 [     kappa(s,d)=  0.003    [  0.002 ,  0.005 ]
T V   [ 13.0 , 13.5 [     kappa(s,d)=  0.004    [  0.002 ,  0.005 ]
T V   [ 13.5 , 14.0 [     kappa(s,d)=  0.003    [  0.002 ,  0.004 ]
T V   [ 14.0 , 14.5 [     kappa(s,d)=  0.002    [  0.001 ,  0.003 ]
T V   [ 14.5 , 15.0 [     kappa(s,d)=  0.001    [  0.001 ,  0.002 ]
T V   [ 15.0 , 15.5 [     kappa(s,d)=  0.001    [  0.001 ,  0.001 ]
T V   [ 15.5 , 16.0 [     kappa(s,d)=  0.001    [  0.001 ,  0.001 ]
T V   [ 16.0 , 16.5 [     kappa(s,d)=  0.001    [  0.001 ,  0.001 ]
T V   [ 16.5 ,  inf [     kappa(s,d)=  0.000    [  0.000 ,  0.000 ]
T W   [  0.0 ,  4.0 [     kappa(s,d)=  3.809    [  2.015 ,  4.063 ]
T W   [  4.0 ,  4.5 [     kappa(s,d)=  3.298    [  1.117 ,  7.668 ]
T W   [  4.5 ,  5.0 [     kappa(s,d)=  5.821    [  2.199 , 14.299 ]
T W   [  5.0 ,  5.5 [     kappa(s,d)=  6.994    [  4.386 , 10.565 ]
T W   [  5.5 ,  6.0 [     kappa(s,d)=  1.597    [  0.673 ,  2.916 ]
T W   [  6.0 ,  6.5 [     kappa(s,d)=  1.464    [  0.786 ,  2.447 ]
T W   [  6.5 ,  7.0 [     kappa(s,d)=  0.319    [  0.104 ,  0.559 ]
T W   [  7.0 ,  7.5 [     kappa(s,d)=  0.149    [  0.024 ,  1.003 ]
T W   [  7.5 ,  8.0 [     kappa(s,d)=  0.035    [  0.012 ,  0.125 ]
T W   [  8.0 ,  8.5 [     kappa(s,d)=  0.004    [  0.001 ,  0.010 ]
T W   [  8.5 ,  9.0 [     kappa(s,d)=  0.058    [  0.023 ,  0.154 ]
T W   [  9.0 ,  9.5 [     kappa(s,d)=  0.043    [  0.022 ,  0.073 ]
T W   [  9.5 , 10.0 [     kappa(s,d)=  0.080    [  0.038 ,  0.144 ]
T W   [ 10.0 , 10.5 [     kappa(s,d)=  0.026    [  0.009 ,  0.042 ]
T W   [ 10.5 , 11.0 [     kappa(s,d)=  0.017    [  0.007 ,  0.033 ]
T W   [ 11.0 , 11.5 [     kappa(s,d)=  0.051    [  0.013 ,  0.114 ]
T W   [ 11.5 , 12.0 [     kappa(s,d)=  0.012    [  0.004 ,  0.024 ]
T W   [ 12.0 , 12.5 [     kappa(s,d)=  0.006    [  0.003 ,  0.013 ]
T W   [ 12.5 , 13.0 [     kappa(s,d)=  0.004    [  0.002 ,  0.010 ]
T W   [ 13.0 , 13.5 [     kappa(s,d)=  0.005    [  0.002 ,  0.009 ]
T W   [ 13.5 , 14.0 [     kappa(s,d)=  0.001    [  0.001 ,  0.003 ]
T W   [ 14.0 , 14.5 [     kappa(s,d)=  0.001    [  0.001 ,  0.003 ]
T W   [ 14.5 , 15.0 [     kappa(s,d)=  0.001    [  0.001 ,  0.002 ]
T W   [ 15.0 , 15.5 [     kappa(s,d)=  0.001    [  0.001 ,  0.002 ]
T W   [ 15.5 , 16.0 [     kappa(s,d)=  0.001    [  0.001 ,  0.005 ]
T W   [ 16.0 , 16.5 [     kappa(s,d)=  0.001    [  0.001 ,  0.001 ]
T W   [ 16.5 ,  inf [     kappa(s,d)=  0.000    [  0.000 ,  0.000 ]
T Y   [  0.0 ,  4.0 [     kappa(s,d)=  3.723    [  2.006 ,  3.689 ]
T Y   [  4.0 ,  4.5 [     kappa(s,d)=  3.286    [  1.300 ,  7.542 ]
T Y   [  4.5 ,  5.0 [     kappa(s,d)=  1.928    [  0.851 ,  3.862 ]
T Y   [  5.0 ,  5.5 [     kappa(s,d)=  4.748    [  3.125 ,  6.470 ]
T Y   [  5.5 ,  6.0 [     kappa(s,d)=  2.237    [  1.532 ,  3.102 ]
T Y   [  6.0 ,  6.5 [     kappa(s,d)=  1.483    [  0.738 ,  2.518 ]
T Y   [  6.5 ,  7.0 [     kappa(s,d)=  1.268    [  0.744 ,  2.341 ]
T Y   [  7.0 ,  7.5 [     kappa(s,d)=  0.127    [  0.061 ,  0.283 ]
T Y   [  7.5 ,  8.0 [     kappa(s,d)=  0.039    [  0.014 ,  0.089 ]
T Y   [  8.0 ,  8.5 [     kappa(s,d)=  0.047    [  0.021 ,  0.089 ]
T Y   [  8.5 ,  9.0 [     kappa(s,d)=  0.078    [  0.034 ,  0.159 ]
T Y   [  9.0 ,  9.5 [     kappa(s,d)=  0.033    [  0.015 ,  0.068 ]
T Y   [  9.5 , 10.0 [     kappa(s,d)=  0.034    [  0.015 ,  0.059 ]
T Y   [ 10.0 , 10.5 [     kappa(s,d)=  0.084    [  0.045 ,  0.116 ]
T Y   [ 10.5 , 11.0 [     kappa(s,d)=  0.017    [  0.010 ,  0.027 ]
T Y   [ 11.0 , 11.5 [     kappa(s,d)=  0.010    [  0.005 ,  0.019 ]
T Y   [ 11.5 , 12.0 [     kappa(s,d)=  0.015    [  0.007 ,  0.024 ]
T Y   [ 12.0 , 12.5 [     kappa(s,d)=  0.007    [  0.003 ,  0.012 ]
T Y   [ 12.5 , 13.0 [     kappa(s,d)=  0.004    [  0.002 ,  0.007 ]
T Y   [ 13.0 , 13.5 [     kappa(s,d)=  0.005    [  0.002 ,  0.009 ]
T Y   [ 13.5 , 14.0 [     kappa(s,d)=  0.003    [  0.001 ,  0.005 ]
T Y   [ 14.0 , 14.5 [     kappa(s,d)=  0.003    [  0.001 ,  0.004 ]
T Y   [ 14.5 , 15.0 [     kappa(s,d)=  0.001    [  0.001 ,  0.004 ]
T Y   [ 15.0 , 15.5 [     kappa(s,d)=  0.001    [  0.001 ,  0.001 ]
T Y   [ 15.5 , 16.0 [     kappa(s,d)=  0.001    [  0.001 ,  0.001 ]
T Y   [ 16.0 , 16.5 [     kappa(s,d)=  0.001    [  0.001 ,  0.002 ]
T Y   [ 16.5 ,  inf [     kappa(s,d)=  0.000    [  0.000 ,  0.000 ]
V V   [  0.0 ,  4.0 [     kappa(s,d)=  6.749    [  7.292 , 24.856 ]
V V   [  4.0 ,  4.5 [     kappa(s,d)=  5.375    [  2.787 ,  9.726 ]
V V   [  4.5 ,  5.0 [     kappa(s,d)=  3.879    [  2.785 ,  4.819 ]
V V   [  5.0 ,  5.5 [     kappa(s,d)=  6.795    [  4.651 ,  8.471 ]
V V   [  5.5 ,  6.0 [     kappa(s,d)=  3.721    [  2.569 ,  4.279 ]
V V   [  6.0 ,  6.5 [     kappa(s,d)=  2.140    [  1.468 ,  2.742 ]
V V   [  6.5 ,  7.0 [     kappa(s,d)=  1.768    [  1.014 ,  2.489 ]
V V   [  7.0 ,  7.5 [     kappa(s,d)=  0.265    [  0.160 ,  0.442 ]
V V   [  7.5 ,  8.0 [     kappa(s,d)=  0.093    [  0.047 ,  0.155 ]
V V   [  8.0 ,  8.5 [     kappa(s,d)=  0.074    [  0.044 ,  0.103 ]
V V   [  8.5 ,  9.0 [     kappa(s,d)=  0.052    [  0.025 ,  0.092 ]
V V   [  9.0 ,  9.5 [     kappa(s,d)=  0.058    [  0.035 ,  0.082 ]
V V   [  9.5 , 10.0 [     kappa(s,d)=  0.052    [  0.032 ,  0.083 ]
V V   [ 10.0 , 10.5 [     kappa(s,d)=  0.050    [  0.030 ,  0.070 ]
V V   [ 10.5 , 11.0 [     kappa(s,d)=  0.033    [  0.019 ,  0.046 ]
V V   [ 11.0 , 11.5 [     kappa(s,d)=  0.023    [  0.015 ,  0.035 ]
V V   [ 11.5 , 12.0 [     kappa(s,d)=  0.014    [  0.009 ,  0.019 ]
V V   [ 12.0 , 12.5 [     kappa(s,d)=  0.012    [  0.007 ,  0.017 ]
V V   [ 12.5 , 13.0 [     kappa(s,d)=  0.009    [  0.005 ,  0.014 ]
V V   [ 13.0 , 13.5 [     kappa(s,d)=  0.006    [  0.004 ,  0.008 ]
V V   [ 13.5 , 14.0 [     kappa(s,d)=  0.005    [  0.003 ,  0.007 ]
V V   [ 14.0 , 14.5 [     kappa(s,d)=  0.002    [  0.001 ,  0.003 ]
V V   [ 14.5 , 15.0 [     kappa(s,d)=  0.002    [  0.001 ,  0.003 ]
V V   [ 15.0 , 15.5 [     kappa(s,d)=  0.001    [  0.001 ,  0.002 ]
V V   [ 15.5 , 16.0 [     kappa(s,d)=  0.001    [  0.001 ,  0.002 ]
V V   [ 16.0 , 16.5 [     kappa(s,d)=  0.001    [  0.001 ,  0.001 ]
V V   [ 16.5 ,  inf [     kappa(s,d)=  0.000    [  0.000 ,  0.000 ]
V W   [  0.0 ,  4.0 [     kappa(s,d)=  4.047    [  2.889 ,  7.130 ]
V W   [  4.0 ,  4.5 [     kappa(s,d)=  3.485    [  1.242 , 14.945 ]
V W   [  4.5 ,  5.0 [     kappa(s,d)=  5.118    [  1.518 ,  8.893 ]
V W   [  5.0 ,  5.5 [     kappa(s,d)=  6.638    [  4.316 ,  9.099 ]
V W   [  5.5 ,  6.0 [     kappa(s,d)=  3.661    [  2.396 ,  5.290 ]
V W   [  6.0 ,  6.5 [     kappa(s,d)=  1.446    [  0.917 ,  1.987 ]
V W   [  6.5 ,  7.0 [     kappa(s,d)=  1.391    [  0.834 ,  2.314 ]
V W   [  7.0 ,  7.5 [     kappa(s,d)=  0.143    [  0.066 ,  0.475 ]
V W   [  7.5 ,  8.0 [     kappa(s,d)=  0.056    [  0.015 ,  0.263 ]
V W   [  8.0 ,  8.5 [     kappa(s,d)=  0.065    [  0.030 ,  0.150 ]
V W   [  8.5 ,  9.0 [     kappa(s,d)=  0.106    [  0.050 ,  0.195 ]
V W   [  9.0 ,  9.5 [     kappa(s,d)=  0.086    [  0.020 ,  0.250 ]
V W   [  9.5 , 10.0 [     kappa(s,d)=  0.031    [  0.013 ,  0.067 ]
V W   [ 10.0 , 10.5 [     kappa(s,d)=  0.063    [  0.029 ,  0.137 ]
V W   [ 10.5 , 11.0 [     kappa(s,d)=  0.073    [  0.043 ,  0.116 ]
V W   [ 11.0 , 11.5 [     kappa(s,d)=  0.026    [  0.015 ,  0.044 ]
V W   [ 11.5 , 12.0 [     kappa(s,d)=  0.019    [  0.008 ,  0.035 ]
V W   [ 12.0 , 12.5 [     kappa(s,d)=  0.015    [  0.006 ,  0.029 ]
V W   [ 12.5 , 13.0 [     kappa(s,d)=  0.019    [  0.010 ,  0.038 ]
V W   [ 13.0 , 13.5 [     kappa(s,d)=  0.004    [  0.002 ,  0.007 ]
V W   [ 13.5 , 14.0 [     kappa(s,d)=  0.003    [  0.002 ,  0.005 ]
V W   [ 14.0 , 14.5 [     kappa(s,d)=  0.002    [  0.001 ,  0.005 ]
V W   [ 14.5 , 15.0 [     kappa(s,d)=  0.002    [  0.001 ,  0.006 ]
V W   [ 15.0 , 15.5 [     kappa(s,d)=  0.002    [  0.001 ,  0.003 ]
V W   [ 15.5 , 16.0 [     kappa(s,d)=  0.001    [  0.001 ,  0.004 ]
V W   [ 16.0 , 16.5 [     kappa(s,d)=  0.001    [  0.001 ,  0.001 ]
V W   [ 16.5 ,  inf [     kappa(s,d)=  0.000    [  0.000 ,  0.000 ]
V Y   [  0.0 ,  4.0 [     kappa(s,d)=  5.521    [  3.367 , 45.549 ]
V Y   [  4.0 ,  4.5 [     kappa(s,d)=  7.551    [  4.666 , 13.125 ]
V Y   [  4.5 ,  5.0 [     kappa(s,d)=  4.295    [  2.459 ,  6.471 ]
V Y   [  5.0 ,  5.5 [     kappa(s,d)=  8.155    [  5.843 , 10.037 ]
V Y   [  5.5 ,  6.0 [     kappa(s,d)=  3.538    [  2.370 ,  4.624 ]
V Y   [  6.0 ,  6.5 [     kappa(s,d)=  1.768    [  1.142 ,  2.081 ]
V Y   [  6.5 ,  7.0 [     kappa(s,d)=  1.536    [  0.971 ,  2.281 ]
V Y   [  7.0 ,  7.5 [     kappa(s,d)=  0.168    [  0.087 ,  0.280 ]
V Y   [  7.5 ,  8.0 [     kappa(s,d)=  0.049    [  0.023 ,  0.109 ]
V Y   [  8.0 ,  8.5 [     kappa(s,d)=  0.043    [  0.021 ,  0.077 ]
V Y   [  8.5 ,  9.0 [     kappa(s,d)=  0.056    [  0.025 ,  0.109 ]
V Y   [  9.0 ,  9.5 [     kappa(s,d)=  0.063    [  0.042 ,  0.083 ]
V Y   [  9.5 , 10.0 [     kappa(s,d)=  0.064    [  0.037 ,  0.090 ]
V Y   [ 10.0 , 10.5 [     kappa(s,d)=  0.084    [  0.050 ,  0.115 ]
V Y   [ 10.5 , 11.0 [     kappa(s,d)=  0.043    [  0.025 ,  0.058 ]
V Y   [ 11.0 , 11.5 [     kappa(s,d)=  0.019    [  0.013 ,  0.026 ]
V Y   [ 11.5 , 12.0 [     kappa(s,d)=  0.010    [  0.006 ,  0.016 ]
V Y   [ 12.0 , 12.5 [     kappa(s,d)=  0.009    [  0.006 ,  0.013 ]
V Y   [ 12.5 , 13.0 [     kappa(s,d)=  0.007    [  0.004 ,  0.010 ]
V Y   [ 13.0 , 13.5 [     kappa(s,d)=  0.004    [  0.003 ,  0.007 ]
V Y   [ 13.5 , 14.0 [     kappa(s,d)=  0.004    [  0.002 ,  0.006 ]
V Y   [ 14.0 , 14.5 [     kappa(s,d)=  0.003    [  0.002 ,  0.005 ]
V Y   [ 14.5 , 15.0 [     kappa(s,d)=  0.001    [  0.001 ,  0.002 ]
V Y   [ 15.0 , 15.5 [     kappa(s,d)=  0.001    [  0.001 ,  0.001 ]
V Y   [ 15.5 , 16.0 [     kappa(s,d)=  0.001    [  0.001 ,  0.001 ]
V Y   [ 16.0 , 16.5 [     kappa(s,d)=  0.001    [  0.001 ,  0.001 ]
V Y   [ 16.5 ,  inf [     kappa(s,d)=  0.000    [  0.000 ,  0.000 ]
W W   [  0.0 ,  4.0 [     kappa(s,d)=  3.320    [  2.299 ,  4.032 ]
W W   [  4.0 ,  4.5 [     kappa(s,d)=  2.909    [  1.181 ,  2.961 ]
W W   [  4.5 ,  5.0 [     kappa(s,d)=  3.502    [  1.707 ,  8.085 ]
W W   [  5.0 ,  5.5 [     kappa(s,d)=  2.977    [  0.921 ,  7.921 ]
W W   [  5.5 ,  6.0 [     kappa(s,d)=  2.311    [  0.767 , 14.392 ]
W W   [  6.0 ,  6.5 [     kappa(s,d)=  0.848    [  0.271 ,  1.757 ]
W W   [  6.5 ,  7.0 [     kappa(s,d)=  1.229    [  1.248 ,  5.867 ]
W W   [  7.0 ,  7.5 [     kappa(s,d)=  0.148    [  0.171 ,  2.644 ]
W W   [  7.5 ,  8.0 [     kappa(s,d)=  0.013    [  0.002 ,  0.056 ]
W W   [  8.0 ,  8.5 [     kappa(s,d)=  0.022    [  0.008 ,  0.068 ]
W W   [  8.5 ,  9.0 [     kappa(s,d)=  0.017    [  0.003 ,  0.165 ]
W W   [  9.0 ,  9.5 [     kappa(s,d)=  0.032    [  0.006 ,  0.208 ]
W W   [  9.5 , 10.0 [     kappa(s,d)=  0.142    [  0.028 ,  1.269 ]
W W   [ 10.0 , 10.5 [     kappa(s,d)=  0.044    [  0.016 ,  0.242 ]
W W   [ 10.5 , 11.0 [     kappa(s,d)=  0.088    [  0.094 ,  0.417 ]
W W   [ 11.0 , 11.5 [     kappa(s,d)=  0.013    [  0.003 ,  0.104 ]
W W   [ 11.5 , 12.0 [     kappa(s,d)=  0.002    [  0.001 ,  0.005 ]
W W   [ 12.0 , 12.5 [     kappa(s,d)=  0.024    [  0.018 ,  0.215 ]
W W   [ 12.5 , 13.0 [     kappa(s,d)=  0.006    [  0.003 ,  0.018 ]
W W   [ 13.0 , 13.5 [     kappa(s,d)=  0.002    [  0.001 ,  0.012 ]
W W   [ 13.5 , 14.0 [     kappa(s,d)=  0.006    [  0.006 ,  0.028 ]
W W   [ 14.0 , 14.5 [     kappa(s,d)=  0.002    [  0.001 ,  0.006 ]
W W   [ 14.5 , 15.0 [     kappa(s,d)=  0.003    [  0.001 ,  0.011 ]
W W   [ 15.0 , 15.5 [     kappa(s,d)=  0.001    [  0.001 ,  0.002 ]
W W   [ 15.5 , 16.0 [     kappa(s,d)=  0.001    [  0.001 ,  0.003 ]
W W   [ 16.0 , 16.5 [     kappa(s,d)=  0.001    [  0.001 ,  0.001 ]
W W   [ 16.5 ,  inf [     kappa(s,d)=  0.000    [  0.000 ,  0.000 ]
W Y   [  0.0 ,  4.0 [     kappa(s,d)=  4.161    [  2.814 ,  9.766 ]
W Y   [  4.0 ,  4.5 [     kappa(s,d)=  4.775    [  1.906 , 13.416 ]
W Y   [  4.5 ,  5.0 [     kappa(s,d)=  4.355    [  2.208 ,  9.878 ]
W Y   [  5.0 ,  5.5 [     kappa(s,d)=  4.393    [  2.012 ,  6.266 ]
W Y   [  5.5 ,  6.0 [     kappa(s,d)=  3.954    [  2.000 ,  9.183 ]
W Y   [  6.0 ,  6.5 [     kappa(s,d)=  0.585    [  0.114 ,  1.679 ]
W Y   [  6.5 ,  7.0 [     kappa(s,d)=  2.174    [  1.203 ,  4.461 ]
W Y   [  7.0 ,  7.5 [     kappa(s,d)=  0.086    [  0.022 ,  0.504 ]
W Y   [  7.5 ,  8.0 [     kappa(s,d)=  0.037    [  0.016 ,  0.164 ]
W Y   [  8.0 ,  8.5 [     kappa(s,d)=  0.075    [  0.022 ,  0.374 ]
W Y   [  8.5 ,  9.0 [     kappa(s,d)=  0.031    [  0.012 ,  0.063 ]
W Y   [  9.0 ,  9.5 [     kappa(s,d)=  0.093    [  0.042 ,  0.209 ]
W Y   [  9.5 , 10.0 [     kappa(s,d)=  0.099    [  0.037 ,  0.261 ]
W Y   [ 10.0 , 10.5 [     kappa(s,d)=  0.066    [  0.034 ,  0.115 ]
W Y   [ 10.5 , 11.0 [     kappa(s,d)=  0.059    [  0.034 ,  0.142 ]
W Y   [ 11.0 , 11.5 [     kappa(s,d)=  0.017    [  0.006 ,  0.046 ]
W Y   [ 11.5 , 12.0 [     kappa(s,d)=  0.012    [  0.006 ,  0.023 ]
W Y   [ 12.0 , 12.5 [     kappa(s,d)=  0.014    [  0.007 ,  0.027 ]
W Y   [ 12.5 , 13.0 [     kappa(s,d)=  0.009    [  0.004 ,  0.027 ]
W Y   [ 13.0 , 13.5 [     kappa(s,d)=  0.005    [  0.001 ,  0.011 ]
W Y   [ 13.5 , 14.0 [     kappa(s,d)=  0.002    [  0.001 ,  0.006 ]
W Y   [ 14.0 , 14.5 [     kappa(s,d)=  0.004    [  0.002 ,  0.014 ]
W Y   [ 14.5 , 15.0 [     kappa(s,d)=  0.002    [  0.001 ,  0.004 ]
W Y   [ 15.0 , 15.5 [     kappa(s,d)=  0.001    [  0.001 ,  0.004 ]
W Y   [ 15.5 , 16.0 [     kappa(s,d)=  0.001    [  0.001 ,  0.006 ]
W Y   [ 16.0 , 16.5 [     kappa(s,d)=  0.001    [  0.001 ,  0.001 ]
W Y   [ 16.5 ,  inf [     kappa(s,d)=  0.000    [  0.000 ,  0.000 ]
Y Y   [  0.0 ,  4.0 [     kappa(s,d)=  4.372    [  3.158 ,  7.774 ]
Y Y   [  4.0 ,  4.5 [     kappa(s,d)=  3.364    [  1.060 ,  6.802 ]
Y Y   [  4.5 ,  5.0 [     kappa(s,d)=  3.164    [  1.067 ,  9.717 ]
Y Y   [  5.0 ,  5.5 [     kappa(s,d)=  5.364    [  2.825 ,  9.411 ]
Y Y   [  5.5 ,  6.0 [     kappa(s,d)=  2.809    [  1.772 ,  4.299 ]
Y Y   [  6.0 ,  6.5 [     kappa(s,d)=  0.578    [  0.225 ,  1.206 ]
Y Y   [  6.5 ,  7.0 [     kappa(s,d)=  1.708    [  0.748 ,  4.088 ]
Y Y   [  7.0 ,  7.5 [     kappa(s,d)=  0.188    [  0.053 ,  0.694 ]
Y Y   [  7.5 ,  8.0 [     kappa(s,d)=  0.035    [  0.012 ,  0.114 ]
Y Y   [  8.0 ,  8.5 [     kappa(s,d)=  0.040    [  0.014 ,  0.149 ]
Y Y   [  8.5 ,  9.0 [     kappa(s,d)=  0.054    [  0.018 ,  0.191 ]
Y Y   [  9.0 ,  9.5 [     kappa(s,d)=  0.023    [  0.008 ,  0.082 ]
Y Y   [  9.5 , 10.0 [     kappa(s,d)=  0.036    [  0.013 ,  0.076 ]
Y Y   [ 10.0 , 10.5 [     kappa(s,d)=  0.043    [  0.015 ,  0.091 ]
Y Y   [ 10.5 , 11.0 [     kappa(s,d)=  0.022    [  0.013 ,  0.038 ]
Y Y   [ 11.0 , 11.5 [     kappa(s,d)=  0.015    [  0.008 ,  0.030 ]
Y Y   [ 11.5 , 12.0 [     kappa(s,d)=  0.021    [  0.008 ,  0.045 ]
Y Y   [ 12.0 , 12.5 [     kappa(s,d)=  0.025    [  0.013 ,  0.058 ]
Y Y   [ 12.5 , 13.0 [     kappa(s,d)=  0.006    [  0.004 ,  0.009 ]
Y Y   [ 13.0 , 13.5 [     kappa(s,d)=  0.004    [  0.002 ,  0.006 ]
Y Y   [ 13.5 , 14.0 [     kappa(s,d)=  0.003    [  0.001 ,  0.008 ]
Y Y   [ 14.0 , 14.5 [     kappa(s,d)=  0.002    [  0.001 ,  0.004 ]
Y Y   [ 14.5 , 15.0 [     kappa(s,d)=  0.002    [  0.001 ,  0.011 ]
Y Y   [ 15.0 , 15.5 [     kappa(s,d)=  0.001    [  0.001 ,  0.001 ]
Y Y   [ 15.5 , 16.0 [     kappa(s,d)=  0.001    [  0.001 ,  0.002 ]
Y Y   [ 16.0 , 16.5 [     kappa(s,d)=  0.001    [  0.001 ,  0.002 ]
Y Y   [ 16.5 ,  inf [     kappa(s,d)=  0.000    [  0.000 ,  0.000 ]
